# Supplementary material for: Integrating tRNA gene epigenomics and expression with codon usage unravels an intricate connection with translatome dynamics in Trypanosoma cruzi
Source: mBio. 2025 Aug 11;16(9):e01622-25. doi: 10.1128/mbio.01622-25 (PMC12421993; doi:10.1128/mbio.01622-25)
Supplement: Table S1 — Characterization of tDNA and tRNA pools in T. cruzi Dm28c. [file mbio.01622-25-s0002.xlsx]

## Sheet: S1A
Table S1A. Genomic coordinates of tDNAs, gene IDs, sense strands and copy numbers.
Genomic coordinates	sense strand	Gene ID	Gene name	tRNA species names
PRFA01000061:195,907..195,979	-	C4B63_61nc1	tRNA-Ala	Ala1(AGC)
PRFA01000025:466,865..466,937	+	C4B63_25nc5	tRNA-Ala	Ala1(AGC)
PRFA01000001:1,129,695..1,129,767	-	C4B63_1nc1	tRNA-Ala	Ala2(CGC)
PRFA01000005:770,166..770,238	-	C4B63_5nc4	tRNA-Ala	Ala2(CGC)
PRFA01000113:74,176..74,247	-	C4B63_113nc2	tRNA-Ala	Ala3(TGC)
PRFA01000113:74,334..74,406	+	C4B63_113nc3	tRNA-Arg	Arg1(TCT)
PRFA01000160:50,820..50,891	-	C4B63_160nc11	tRNA-Arg	Arg2(ACG)
PRFA01000016:84,280..84,351	-	C4B63_16nc11	tRNA-Arg	Arg2(ACG)
PRFA01000009:271,601..271,672	+	C4B63_9nc1	tRNA-Arg	Arg2(ACG)
PRFA01000005:770,293..770,364	-	C4B63_5nc5	tRNA-Arg	Arg3(CCG)
PRFA01000001:1,129,823..1,129,894	-	C4B63_1nc2	tRNA-Arg	Arg3(CCG)
PRFA01000113:74,601..74,673	+	C4B63_113nc5	tRNA-Arg	Arg4(CCT)
PRFA01000016:83,620..83,691	+	C4B63_16nc9	tRNA-Arg	Arg5(TCG)
PRFA01000160:50,160..50,231	+	C4B63_160nc9	tRNA-Arg	Arg5(TCG)
PRFA01000113:74,062..74,134	+	C4B63_113nc1	tRNA-Asn	Asn1A(GTT)
PRFA01000263:23,140..23,212	-	C4B63_263nc1	tRNA-Asn	Asn1A(GTT)
PRFA01000007:281,419..281,491	+	C4B63_7nc4	tRNA-Asn	Asn1B(GTT)
PRFA01000025:466,537..466,608	-	C4B63_25nc3	tRNA-Asp	Asp(GTC)
PRFA01000061:196,234..196,305	+	C4B63_61nc3	tRNA-Asp	Asp(GTC)
PRFA01000002:952,370..952,441	-	C4B63_2nc181	tRNA-Cys	Cys(GCA)
PRFA01000032:119,850..119,921	-	C4B63_32nc2	tRNA-Gln	Gln1A(CTG)
PRFA01000340:22,928..22,999	+	C4B63_340nc2	tRNA-Gln	Gln1A(CTG)
PRFA01000032:294,984..295,054	-	C4B63_32nc4	tRNA-Gln	Gln1B(CTG)
PRFA01000160:49,167..49,238	+	C4B63_160nc2	tRNA-Gln	Gln2A(TTG)
PRFA01000016:82,607..82,678	+	C4B63_16nc2	tRNA-Gln	Gln2B(TTG)
PRFA01000020:126,088..126,159	+	C4B63_20nc4	tRNA-Glu	Glu1A(CTC)
PRFA01000022:415,611..415,682	-	C4B63_22nc2	tRNA-Glu	Glu1B(CTC)
PRFA01000005:58,901..58,972	+	C4B63_5nc2	tRNA-Glu	Glu2(TTC)
PRFA01000001:1,619,119..1,619,190	-	C4B63_1nc5	tRNA-Glu	Glu2(TTC)
PRFA01000070:65,964..66,034	+	C4B63_70nc1	tRNA-Gly	Gly1(CCC)
PRFA01000057:110,578..110,648	-	C4B63_57nc1	tRNA-Gly	Gly2(GCC)
PRFA01000057:143,199..143,269	-	C4B63_57nc12	tRNA-Gly	Gly2(GCC)
PRFA01000150:4,712..4,782	-	C4B63_150nc1	tRNA-Gly	Gly2(GCC)
PRFA01000160:49,743..49,814	+	C4B63_160nc6	tRNA-Gly	Gly3(TCC)
PRFA01000016:83,202..83,273	+	C4B63_16nc6	tRNA-Gly	Gly3(TCC)
PRFA01000052:257,422..257,492	+	C4B63_52nc2	tRNA-His	His(GTG)
PRFA01000266:27,574..27,644	+	C4B63_266nc2	tRNA-His	His(GTG)
PRFA01000052:255,240..255,310	-	C4B63_52nc1	tRNA-His	His(GTG)
PRFA01000266:25,456..25,526	-	C4B63_266nc1	tRNA-His	His(GTG)
PRFA01000340:22,765..22,838	-	C4B63_340nc1	tRNA-Ile	Ile1(AAT)
PRFA01000088:123,386..123,459	+	C4B63_88nc1	tRNA-Ile	Ile1(AAT)
PRFA01000027:227,739..227,812	+	C4B63_27nc1	tRNA-Ile	Ile1(AAT)
PRFA01000032:120,010..120,083	+	C4B63_32nc3	tRNA-Ile	Ile1(AAT)
PRFA01000016:82,448..82,521	-	C4B63_16nc1	tRNA-Ile	Ile2(TAT)
PRFA01000160:49,008..49,081	-	C4B63_160nc1	tRNA-Ile	Ile2(TAT)
PRFA01000063:183,267..183,338	+	C4B63_63nc3	tRNA-Met	iMet(CAT)
PRFA01000070:66,116..66,197	+	C4B63_70nc2	tRNA-Leu	Leu1(AAG)
PRFA01000063:183,399..183,480	+	C4B63_63nc4	tRNA-Leu	Leu1(AAG)
PRFA01000340:23,059..23,140	+	C4B63_340nc3	tRNA-Leu	Leu4(TAA)
PRFA01000032:119,709..119,790	-	C4B63_32nc1	tRNA-Leu	Leu4(TAA)
PRFA01000023:459,998..460,079	+	C4B63_23nc2	tRNA-Leu	Leu2(CAA)
PRFA01000010:605,654..605,735	-	C4B63_10nc3	tRNA-Leu	Leu2(CAA)
PRFA01000016:83,314..83,395	-	C4B63_16nc7	tRNA-Leu	Leu3(CAG)
PRFA01000160:49,854..49,935	-	C4B63_160nc7	tRNA-Leu	Leu3(CAG)
PRFA01000020:125,673..125,752	-	C4B63_20nc1	tRNA-Leu	Leu5(TAG)
PRFA01000016:84,166..84,239	+	C4B63_16nc10	tRNA-Lys	Lys1A(CTT)
PRFA01000160:49,445..49,517	+	C4B63_160nc4	tRNA-Lys	Lys1B(CTT)
PRFA01000160:50,708..50,780	+	C4B63_160nc10	tRNA-Lys	Lys1B(CTT)
PRFA01000016:82,891..82,963	+	C4B63_16nc4	tRNA-Lys	Lys1B(CTT)
PRFA01000113:74,464..74,535	+	C4B63_113nc4	tRNA-Lys	Lys2(TTT)
PRFA01000020:126,240..126,312	+	C4B63_20nc5	tRNA-Met	Met1A(CAT)
PRFA01000020:125,934..126,006	-	C4B63_20nc3	tRNA-Met	Met1A(CAT)
PRFA01000022:385,420..385,492	-	C4B63_22nc1	tRNA-Val	Met1B(CAT)
PRFA01000059:154,848..154,920	-	C4B63_59nc1	tRNA-Val	Met1C(CAT)
PRFA01000001:1,618,983..1,619,055	-	C4B63_1nc4	tRNA-Phe	Phe(GAA)
PRFA01000005:59,036..59,108	+	C4B63_5nc3	tRNA-Phe	Phe(GAA)
PRFA01000005:770,470..770,542	+	C4B63_5nc6	tRNA-Phe	Phe(GAA)
PRFA01000001:1,130,000..1,130,072	+	C4B63_1nc3	tRNA-Phe	Phe(GAA)
PRFA01000183:40,316..40,387	-	C4B63_183nc1	tRNA-Pro	Pro1(AGG)
PRFA01000331:13,323..13,394	-	C4B63_331nc1	tRNA-Pro	Pro1(AGG)
PRFA01000038:298,606..298,677	-	C4B63_38nc1	tRNA-Pro	Pro1(AGG)
PRFA01000007:280,940..281,011	-	C4B63_7nc1	tRNA-Pro	Pro2(CGG)
PRFA01000263:23,619..23,690	+	C4B63_263nc4	tRNA-Pro	Pro2(CGG)
PRFA01000063:183,119..183,190	-	C4B63_63nc2	tRNA-Pro	Pro3(TGG)
PRFA01000024:349,191...349,278	-	Described in this work	Described in this work	SeC(TCA)
PRFA01000024:352,676...352,763	-	Described in this work	Described in this work	SeC(TCA)
PRFA01000024:356,161...356,248	-	Described in this work	Described in this work	SeC(TCA)
PRFA01000024:359,646...359,733	-	Described in this work	Described in this work	SeC(TCA)
PRFA01000024:363,132...363,219	-	Described in this work	Described in this work	SeC(TCA)
PRFA01000024:366,617...366,704	-	Described in this work	Described in this work	SeC(TCA)
PRFA01000024:370,102…370,189	-	Described in this work	Described in this work	SeC(TCA)
PRFA01000024:373,587...373,674	-	Described in this work	Described in this work	SeC(TCA)
PRFA01000024:377,072…377,159	-	Described in this work	Described in this work	SeC(TCA)
PRFA01000024:380,557...380,644	-	Described in this work	Described in this work	SeC(TCA)
PRFA01000024:384,043...384,130	-	Described in this work	Described in this work	SeC(TCA)
PRFA01000010:589,473..589,553	+	C4B63_10nc2	tRNA-Ser	Ser1(AGA)
PRFA01000023:478,826..478,906	-	C4B63_23nc3	tRNA-Ser	Ser1(AGA)
PRFA01000010:605,792..605,872	-	C4B63_10nc4	tRNA-Ser	Ser2(CGA)
PRFA01000023:459,861..459,941	+	C4B63_23nc1	tRNA-Ser	Ser2(CGA)
PRFA01000025:466,715..466,795	+	C4B63_25nc4	tRNA-Ser	Ser3(GCT)
PRFA01000061:196,049..196,129	-	C4B63_61nc2	tRNA-Ser	Ser3(GCT)
PRFA01000020:125,834..125,914	+	C4B63_20nc2	tRNA-Ser	Ser4(TGA)
PRFA01000057:110,730..110,801	+	C4B63_57nc2	tRNA-Thr	Thr1(AGT)
PRFA01000263:23,286..23,357	-	C4B63_263nc2	tRNA-Thr	Thr2(CGT)
PRFA01000007:281,273..281,344	+	C4B63_7nc3	tRNA-Thr	Thr2(CGT)
PRFA01000160:50,001..50,072	-	C4B63_160nc8	tRNA-Thr	Thr3A(TGT)
PRFA01000016:83,462..83,532	-	C4B63_16nc8	tRNA-Thr	Thr3B(TGT)
PRFA01000016:207,722..207,793	-	C4B63_16nc13	tRNA-Trp	Trp4(CCA)
PRFA01000221:17,607..17,678	-	C4B63_221nc1	tRNA-Trp	Trp4(CCA)
PRFA01000020:126,343..126,428	-	C4B63_20nc6	tRNA-Tyr	Tyr(GTA)
PRFA01000020:126,524..126,597	+	C4B63_20nc7	tRNA-Val	Val1(AAC)
PRFA01000001:1,619,281..1,619,353	+	C4B63_1nc6	tRNA-Val	Val2(CAC)
PRFA01000005:58,738..58,810	-	C4B63_5nc1	tRNA-Val	Val2(CAC)
PRFA01000160:49,302..49,374	+	C4B63_160nc3	tRNA-Val	Val3(TAC)
PRFA01000016:82,748..82,820	+	C4B63_16nc3	tRNA-Val	Val3(TAC)

## Sheet: S1B
Table S1B. Identification of tRNA anticodons and their base pairing types with corresponding codons in the T. cruzi genome.
tRNA isoacceptor	Gene ID	Sense strand	tRNA species	tRNA anticodon	codon:anticodon base pairing modes	Codon
Lys2(TTT)	C4B63_113nc4	+	Lys2(TTT)	UUU	Watson-Crick only	AAA
Asn1A(GTT)	C4B63_263nc1	-	Asn1A(GTT) and Asn1B(GTT)	GUU	Watson-Crick only	AAC
Asn1B(GTT)	C4B63_7nc4	+	Asn1A(GTT) and Asn1B(GTT)	GUU	Watson-Crick only	AAC
Lys1B(CTT)	C4B63_16nc10	+	Lys1A(CTT) and Lys1B(CTT)	CUU	Watson-Crick or Wobble (G-U)	AAG
Lys1A(CTT)	C4B63_16nc4	+	Lys1A(CTT) and Lys1B(CTT)	CUU	Watson-Crick or Wobble (G-U)	AAG
Asn1A(GTT)	C4B63_263nc1	-	Asn1A(GTT) and Asn1B(GTT)	GUU	Wobble (G-U) only	AAU
Asn1B(GTT)	C4B63_7nc4	+	Asn1A(GTT) and Asn1B(GTT)	GUU	Wobble (G-U) only	AAU
Thr3A(TGT)	C4B63_160nc8	-	Thr3A(TGT) and Thr3B(TGT)	UGU	Watson-Crick or Wobble (Inosine)	ACA
Thr3B(TGT)	C4B63_16nc8	-	Thr3A(TGT) and Thr3B(TGT)	UGU	Watson-Crick or Wobble (Inosine)	ACA
Thr1(AGT)	C4B63_57nc2	+	Thr1(AGT)	IGU	Wobble (Inosine) only	ACC
Thr2(CGT)	C4B63_7nc3	+	Thr2(CGT)	CGU	Watson-Crick or Wobble (G-U)	ACG
Thr1(AGT)	C4B63_57nc2	+	Thr1(AGT)	IGU	Watson-Crick or Wobble (Inosine)	ACU
Arg1(TCT)	C4B63_113nc3	+	Arg1(TCT)	UCU	Watson-Crick only	AGA
Ser3(GCT)	C4B63_61nc2	-	Ser3(GCT)	GCU	Watson-Crick only	AGC
Arg4(CCT)	C4B63_113nc5	+	Arg4(CCT)	CCU	Watson-Crick or Wobble (G-U)	AGG
Ser3(GCT)	C4B63_61nc2	-	Ser3(GCT)	GCU	Wobble (G-U) only	AGU
iMet(CAT)	C4B63_63nc3	+	iMet(CAT),Met1A(CAT),Met1B(CAT) and Met1C(CAT)	CAU	Watson-Crick only	ATG
Ile2(TAT)	C4B63_160nc1	-	Ile2(TAT)	UAU	Watson-Crick or Wobble (Inosine)	AUA
Ile1(AAT)	C4B63_32nc3	+	Ile1(AAT)	IAU	Wobble (Inosine) only	AUC
Ile1(AAT)	C4B63_32nc3	+	Ile1(AAT)	IAU	Watson-Crick or Wobble (Inosine)	AUU
Gln2A(TTG)	C4B63_160nc2	+	Gln2A(TTG) and Gln2B(TTG)	UUG	Watson-Crick only	CAA
Gln2B(TTG)	C4B63_16nc2	+	Gln2A(TTG) and Gln2B(TTG)	UUG	Watson-Crick only	CAA
His(GTG)	C4B63_266nc1	-	His(GTG)	GUG	Watson-Crick only	CAC
Gln1A(CTG)	C4B63_340nc2	+	Gln1A(CTG) and Gln1B(CTG)	CUG	Watson-Crick or Wobble (G-U)	CAG
Gln1B(CTG)	C4B63_32nc4	-	Gln1A(CTG) and Gln1B(CTG)	CUG	Watson-Crick or Wobble (G-U)	CAG
His(GTG)	C4B63_266nc1	-	His(GTG)	GUG	Wobble (G-U) only	CAU
Pro3(TGG)	C4B63_63nc2	-	Pro3(TGG)	UGG	Watson-Crick or Wobble (Inosine)	CCA
Pro1(AGG)	C4B63_38nc1	-	Pro1(AGG)	IGG	Wobble (Inosine) only	CCC
Pro2(CGG)	C4B63_263nc4	+	Pro2(CGG)	CGG	Watson-Crick or Wobble (G-U)	CCG
Pro1(AGG)	C4B63_38nc1	-	Pro1(AGG)	IGG	Watson-Crick or Wobble (Inosine)	CCU
Arg5(TCG)	C4B63_160nc9	+	Arg5(TCG)	UCG	Watson-Crick or Wobble (Inosine)	CGA
Arg2(ACG)	C4B63_9nc1	+	Arg2(ACG)	ICG	Wobble (Inosine) only	CGC
Arg3(CCG)	C4B63_1nc2	-	Arg3(CCG)	CCG	Watson-Crick or Wobble (G-U)	CGG
Arg2(ACG)	C4B63_9nc1	+	Arg2(ACG)	ICG or ACG	Watson-Crick or Wobble (Inosine)	CGU
Leu5(TAG)	C4B63_20nc1	-	Leu5(TAG)	UAG	Watson-Crick or Wobble (Inosine)	CUA
Leu1(AAG)	C4B63_63nc4	+	Leu1(AAG)	IAG	Wobble (Inosine) only	CUC
Leu3(CAG)	C4B63_160nc7	-	Leu3(CAG)	CAG	Watson-Crick or Wobble (G-U)	CUG
Leu1(AAG)	C4B63_63nc4	+	Leu1(AAG)	IAG	Watson-Crick or Wobble (Inosine)	CUU
Glu2(TTC)	C4B63_1nc5	-	Glu2(TTC)	UUC	Watson-Crick only	GAA
Asp(GTC)	C4B63_61nc3	+	Asp(GTC)	GUC	Watson-Crick only	GAC
Glu1A(CTC)	C4B63_20nc4	+	Glu1A(CTC) and Glu1B(CTC)	CUC	Watson-Crick or Wobble (G-U)	GAG
Glu1B(CTC)	C4B63_22nc2	-	Glu1A(CTC) and Glu1B(CTC)	CUC	Watson-Crick or Wobble (G-U)	GAG
Asp(GTC)	C4B63_61nc3	+	Asp(GTC)	GUC	Wobble (G-U) only	GAU
Ala3(TGC)	C4B63_113nc2	-	Ala3(TGC)	UGC	Watson-Crick or Wobble (Inosine)	GCA
Ala1(AGC)	C4B63_25nc5	+	Ala1(AGC)	ICG	Wobble (Inosine) only	GCC
Ala2(CGC)	C4B63_5nc4	-	Ala2(CGC)	CGC	Watson-Crick or Wobble (G-U)	GCG
Ala1(AGC)	C4B63_25nc5	+	Ala1(AGC)	ICG or AGC	Watson-Crick or Wobble (Inosine)	GCU
Gly3(TCC)	C4B63_16nc6	+	Gly3(TCC)	UCC	Watson-Crick only	GGA
Gly2(GCC)	C4B63_150nc1	-	Gly2(GCC)	GCC	Watson-Crick only	GGC
Gly1(CCC)	C4B63_70nc1	+	Gly1(CCC)	CCC	Watson-Crick or Wobble (G-U)	GGG
Gly2(GCC)	C4B63_150nc1	-	Gly2(GCC)	GCC	Wobble (G-U) only	GGU
Val3(TAC)	C4B63_16nc3	+	Val3(TAC)	UAC	Watson-Crick or Wobble (Inosine)	GUA
Val1(AAC)	C4B63_20nc7	+	Val1(AAC)	IAC	Wobble (Inosine) only	GUC
Val2(CAC)	C4B63_5nc1	-	Val2(CAC)	CAC	Watson-Crick or Wobble (G-U)	GUG
Val1(AAC)	C4B63_20nc7	+	Val1(AAC)	IAC	Watson-Crick or Wobble (Inosine)	GUU
Tyr(GTA)	C4B63_20nc6	-	Tyr(GTA)	GUA	Watson-Crick only	UAC
Tyr(GTA)	C4B63_20nc6	-	Tyr(GTA)	GUA	Wobble (G-U) only	UAU
Ser4(TGA)	C4B63_20nc2	+	Ser4(TGA)	UGA	Watson-Crick or Wobble (Inosine)	UCA
Ser1(AGA)	C4B63_23nc3	-	Ser1(AGA)	IGA	Wobble (Inosine) only	UCC
Ser2(CGA)	C4B63_23nc1	+	Ser2(CGA)	CGA	Watson-Crick or Wobble (G-U)	UCG
Ser1(AGA)	C4B63_23nc3	-	Ser1(AGA)	IGA	Watson-Crick or Wobble (Inosine)	UCU
SeC(TCA)	Described in this work	-	SeC(TCA)	UCA	Watson-Crick only	UGA
Cys(GCA)	C4B63_2nc181	-	Cys(GCA)	GCA	Watson-Crick only	UGC
Trp4(CCA)	C4B63_221nc1	-	Trp4(CCA)	CCA	Watson-Crick only	UGG
Cys(GCA)	C4B63_2nc181	-	Cys(GCA)	GCA	Wobble (G-U) only	UGU
Leu4(TAA)	C4B63_340nc3	+	Leu4(TAA)	UAA	Watson-Crick only	UUA
Phe(GAA)	C4B63_1nc3	+	Phe(GAA)	GAA	Watson-Crick only	UUC
Leu2(CAA)	C4B63_10nc3	-	Leu2(CAA)	CAA	Watson-Crick or Wobble (G-U)	UUG
Phe(GAA)	C4B63_1nc3	+	Phe(GAA)	GAA	Wobble (G-U) only	UUU

## Sheet: S1C
	Table S1C: tRNA abundance of replicates (R1 and R2) and their averages in both the EPI and MT forms.
Gene ID	tRNA species	EPI Replicate 1 Propotion tRNA-mapped reads	EPI Replicate 2 Propotion tRNA-mapped reads	EPI - average Propotion tRNA-mapped reads	MT Rreplicate 1 Propotion tRNA-mapped reads	MT Replicate 2 Propotion tRNA-mapped reads	MT - average Propotion tRNA-mapped reads
C4B63_25nc5	Ala1(AGC)	0.0211644	0.0369295	0.0290469	0.0310515	0.0336141	0.0323328
C4B63_5nc4	Ala2(CGC)	0.03627	0.040578	0.038424	0.0454773	0.0500288	0.047753
C4B63_113nc2	Ala3(TGC)	0.0219554	0.0275262	0.0247408	0.0249106	0.0301907	0.0275507
C4B63_9nc1	Arg2(ACG)	0.0434225	0.027976	0.0356993	0.0482029	0.0400657	0.0441343
C4B63_1nc2	Arg3(CCG)	0.00899744	0.0104341	0.00971577	0.0150781	0.0129437	0.0140109
C4B63_113nc5	Arg4(CCT)	0.0204782	0.0113694	0.0159238	0.0118691	0.0142534	0.0130613
C4B63_160nc9	Arg5(TCG)	0.0203899	0.0111552	0.0157726	0.0162327	0.0129087	0.0145707
C4B63_113nc3	Arg1(TCT)	0.00855176	0.00434554	0.00644865	0.00442341	0.00658814	0.00550577
C4B63_263nc1 and C4B63_7nc4	Asn1A(GTT) and Asn1B(GTT)	0.0349659	0.0310417	0.0330038	0.0526733	0.0393216	0.0459975
C4B63_61nc3	Asp(GTC)	0.0434109	0.0426262	0.0430186	0.067517	0.0372593	0.0523882
C4B63_2nc181	Cys(GCA)	0.0181378	0.0225407	0.0203393	0.0200152	0.0215819	0.0207986
C4B63_340nc2	Gln1A(CTG)	0.031902	0.0341895	0.0330458	0.0337852	0.0224367	0.0281109
C4B63_32nc4	Gln1B(CTG)	9.64e-06	7.14e-06	8.39e-06	4.48e-06	5.49e-06	4.99e-06
C4B63_160nc2 and C4B63_16nc2	Gln2A(TTG) and Gln2B(TTG)	0.0156513	0.00765578	0.0116535	0.0112774	0.0139437	0.0126105
C4B63_20nc4	Glu1A(CTC)	0.0234478	0.0279805	0.0257141	0.0149275	0.015422	0.0151747
C4B63_22nc2	Glu1B(CTC)	0.0330483	0.0458312	0.0394397	0.0205177	0.0252335	0.0228756
C4B63_1nc5	Glu2(TTC)	0.0280603	0.0268827	0.0274715	0.0175158	0.0220673	0.0197916
C4B63_70nc1	Gly1(CCC)	0.0192359	0.0247657	0.0220008	0.0160407	0.0216985	0.0188696
C4B63_150nc1	Gly2(GCC)	0.0436871	0.0768595	0.0602733	0.0509425	0.0594131	0.0551778
C4B63_16nc6	Gly3(TCC)	0.0181788	0.0140505	0.0161146	0.00829076	0.0163123	0.0123015
C4B63_266nc1	His(GTG)	0.017179	0.0160514	0.0166152	0.0141859	0.0124296	0.0133077
C4B63_32nc3	Ile1(AAT)	0.0297961	0.0317798	0.0307879	0.0203506	0.0275612	0.0239559
C4B63_160nc1	Ile2(TAT)	0.00494178	0.00434821	0.004645	0.00576696	0.0108744	0.00832068
C4B63_63nc4	Leu1(AAG)	0.00966595	0.0126992	0.0111826	0.0138788	0.0130851	0.013482
C4B63_10nc3	Leu2(CAA)	0.0027909	0.00288185	0.00283637	0.00541615	0.00752427	0.00647021
C4B63_160nc7	Leu3(CAG)	0.0079784	0.0124779	0.0102282	0.0099118	0.00974901	0.0098304
C4B63_340nc3	Leu4(TAA)	0.00518631	0.0049917	0.005089	0.00512503	0.00772757	0.0064263
C4B63_20nc1	Leu5(TAG)	0.000968844	0.00102547	0.000997158	0.00128995	0.00125584	0.0012729
C4B63_16nc4 and C4B63_16nc10	Lys1A(CTT) and Lys1B(CTT)	0.0359524	0.0355033	0.0357278	0.0276836	0.0285423	0.0281129
C4B63_113nc4	Lys2(TTT)	0.0238517	0.0223167	0.0230842	0.0204743	0.017608	0.0190412
C4B63_20nc3	Met1A(CAT)	0.0208275	0.0218241	0.0213258	0.0207032	0.0292134	0.0249583
C4B63_59nc1	Met1C(CAT)	0.00261343	0.00519251	0.00390297	0.00866971	0.0081063	0.008388
C4B63_22nc1	Met1B(CAT)	0.0026066	0.00485604	0.00373132	0.010442	0.0104635	0.0104528
C4B63_1nc3	Phe(GAA)	0.0808212	0.0302902	0.0555557	0.0289943	0.0447042	0.0368493
C4B63_38nc1	Pro1(AGG)	0.034083	0.0356104	0.0348467	0.0324976	0.0198075	0.0261526
C4B63_263nc4	Pro2(CGG)	0.0135714	0.00896774	0.0112696	0.0186303	0.0112071	0.0149187
C4B63_63nc2	Pro3(TGG)	0.0120357	0.00899898	0.0105173	0.0190194	0.0115873	0.0153034
Sec - Described in this work	Sec(TCA)	0.000347708	0.000258822	0.000303265	0.00251035	0.000739138	0.00162474
C4B63_23nc3	Ser1(AGA)	3.61e-06	3.57e-06	3.59e-06	5.74e-06	1.12e-05	8.46e-06
C4B63_23nc1	Ser2(CGA)	0.0352642	0.0335416	0.0344029	0.0470415	0.0324679	0.0397547
C4B63_61nc2	Ser3(GCT)	0.0101915	0.0120308	0.0111112	0.0156309	0.0121779	0.0139044
C4B63_20nc2	Ser4(TGA)	0.00649081	0.00867679	0.0075838	0.00752478	0.00631666	0.00692072
C4B63_57nc2	Thr1(AGT)	0.0308207	0.02747	0.0291453	0.0352656	0.0259406	0.0306031
C4B63_7nc3	Thr2(CGT)	0.00104513	0.00183139	0.00143826	0.000631711	0.000551301	0.000591506
C4B63_16nc8	Thr3B(TGT)	0	0	0	0	0	0
C4B63_160nc8	Thr3A(TGT)	1.37e-05	4.46e-06	9.06e-06	2.71e-05	2.85e-05	2.78e-05
C4B63_221nc1	Trp4(CCA)	0.0177162	0.0190297	0.018373	0.0188027	0.0262463	0.0225245
C4B63_20nc6	Tyr(GTA)	0.032538	0.0371901	0.034864	0.0198189	0.0287423	0.0242806
C4B63_20nc7	Val1(AAC)	0.0216462	0.0201266	0.0208864	0.0301212	0.0251765	0.0276488
C4B63_5nc1	Val2(CAC)	0.0188144	0.0287623	0.0237883	0.0221647	0.0453701	0.0337674
C4B63_16nc3	Val3(TAC)	0.0107986	0.0115328	0.0111657	0.00979438	0.0160355	0.012915
C4B63_63nc3	iMet(CAT)	0.0184739	0.0149805	0.0167272	0.0168676	0.013461	0.0151643

## Sheet: S1D
TableS1D: DESeq results of tRNA abundance in EPIs compared to the MTs.
Gene IDs	tRNA species	baseMean	log2FoldChange	lfcSE	stat	pvalue	padj	size
C4B63_25nc5	Ala1(AGC)	92132	-0.0338308	0.347432	-0.097374	0.922429	0.940878	2
C4B63_5nc4	Ala2(CGC)	129139	-0.190166	0.29965	-0.634628	0.525671	0.705506	2
C4B63_113nc2	Ala3(TGC)	78481.8	-0.0307324	0.310628	-0.0989363	0.921189	0.940878	1
C4B63_113nc3	Arg1(TCT)	18058.5	0.36101	0.385861	0.935596	0.349481	0.650602	1
C4B63_9nc1	Arg2(ACG)	119975	-0.184465	0.342762	-0.538173	0.590458	0.742643	3
C4B63_1nc2	Arg3(CCG)	35502.3	-0.409254	0.309695	-1.32147	0.186343	0.52311	2
C4B63_113nc5	Arg4(CCT)	43865.3	0.414604	0.359378	1.15367	0.248635	0.603827	1
C4B63_160nc9	Arg5(TCG)	45905.2	0.236013	0.368948	0.639692	0.522373	0.705506	2
C4B63_113nc1 and C4B63_7nc4	Asn1B(GTT) and Asn1B(GTT)	118453	-0.360918	0.32283	-1.11798	0.263574	0.611012	3
C4B63_61nc3	Asp(GTC)	143676	-0.171786	0.36292	-0.473345	0.635967	0.754287	2
C4B63_2nc181	Cys(GCA)	61898.5	0.0902666	0.306099	0.294893	0.768076	0.864761	1
C4B63_340nc2	Gln1A(CTG)	92640.9	0.348348	0.33549	1.03833	0.299118	0.635625	2
C4B63_32nc4	Gln1B(CTG)	20.3675	0.890551	0.995933	0.894188	0.371222	0.652838	1
C4B63_160nc2 and C4B63_16nc2	Gln2A(TTG) and Gln2B(TTG)	36497	0.0160082	0.380386	0.042084	0.966432	0.966432	2
C4B63_20nc4	Glu1A(CTC)	62243.6	0.882861	0.302998	2.91376	0.00357109	0.0364251	1
C4B63_22nc2	Glu1B(CTC)	94789.3	0.91003	0.320963	2.83531	0.00457815	0.0389142	1
C4B63_1nc5	Glu2(TTC)	71627.8	0.59966	0.305046	1.9658	0.0493215	0.244732	2
C4B63_70nc1	Gly1(CCC)	61647.4	0.347692	0.320877	1.08357	0.278556	0.617668	1
C4B63_150nc1	Gly2(GCC)	173930	0.249489	0.349986	0.712856	0.475935	0.705506	3
C4B63_16nc6	Gly3(TCC)	42942	0.52468	0.370272	1.41701	0.156479	0.469437	2
C4B63_266nc1	His(GTG)	45332	0.440711	0.305807	1.44114	0.149545	0.469437	4
C4B63_32nc3	Ile1(AAT)	82780	0.489238	0.311011	1.57306	0.115706	0.421501	4
C4B63_160nc1	Ile2(TAT)	19215	-0.707187	0.357969	-1.97556	0.0482051	0.244732	2
C4B63_63nc3	iMet(CAT)	48228.8	0.261166	0.321738	0.811736	0.416943	0.700487	1
C4B63_63nc4	Leu1(AAG)	37010.3	-0.149959	0.313422	-0.478458	0.632324	0.754287	2
C4B63_10nc3	Leu2(CAA)	13752.7	-1.06192	0.315137	-3.3697	0.000752493	0.00959429	2
C4B63_160nc7	Leu3(CAG)	30223.4	0.176814	0.332812	0.531274	0.595229	0.742643	2
C4B63_340nc3	Leu4(TAA)	17220.2	-0.206944	0.32434	-0.638046	0.523444	0.705506	2
C4B63_20nc1	Leu5(TAG)	3402.85	-0.230781	0.307763	-0.749867	0.453335	0.700608	1
C4B63_160nc4 and C4B63_16nc10	Lys1A(CTT) and Lys1B(CTT)	96660.3	0.468791	0.297453	1.57602	0.115021	0.421501	4
C4B63_113nc4	Lys2(TTT)	63785.5	0.397922	0.306976	1.29627	0.194884	0.52311	1
C4B63_20nc3	Met1A(CAT)	69349	-0.0988764	0.315036	-0.313857	0.75363	0.864761	2
C4B63_22nc1	Met1B(CAT)	20927.9	-1.3674	0.358531	-3.8139	0.000136791	0.00232545	1
C4B63_59nc1	Met1C(CAT)	18226.6	-0.986532	0.370169	-2.66508	0.00769695	0.0560778	1
C4B63_1nc3	Phe(GAA)	140440	0.726988	0.433787	1.67591	0.0937555	0.398461	4
C4B63_38nc1	Pro1(AGG)	92671.4	0.527816	0.347645	1.51826	0.128948	0.438424	3
C4B63_263nc4	Pro2(CGG)	39379.4	-0.288628	0.373385	-0.773002	0.439521	0.700487	2
C4B63_63nc2	Pro3(TGG)	38743.9	-0.425476	0.360562	-1.18003	0.237987	0.603827	1
Sec - Described in this work	Sec(TCA)	2851.69	-2.31487	0.48281	-4.79458	1.63014e-06	8.3137e-05	11
C4B63_23nc3	Ser1(AGA)	17.7593	-1.10038	1.10761	-0.993477	0.320477	0.650602	2
C4B63_23nc1	Ser2(CGA)	111651	-0.0922871	0.33037	-0.279344	0.779981	0.864761	2
C4B63_61nc2	Ser3(GCT)	37560.6	-0.206393	0.319488	-0.646012	0.518272	0.705506	2
C4B63_20nc2	Ser4(TGA)	21903.9	0.249676	0.322491	0.774211	0.438806	0.700487	1
C4B63_57nc2	Thr1(AGT)	90108.7	0.0473211	0.32446	0.145846	0.884043	0.939296	1
C4B63_7nc3	Thr2(CGT)	3109.04	1.39789	0.36054	3.8772	0.000105663	0.00232545	2
C4B63_160nc8	Thr3A(TGT)	54.3333	-1.42539	0.735998	-1.93667	0.0527853	0.244732	1
C4B63_16nc8	Thr3B(TGT)	0	NA	NA	NA	NA	NA	1
C4B63_221nc1	Trp4(CCA)	61216.7	-0.166188	0.314345	-0.528681	0.597027	0.742643	2
C4B63_20nc6	Tyr(GTA)	89604.8	0.649969	0.320316	2.02915	0.0424429	0.244732	1
C4B63_20nc7	Val1(AAC)	72788.7	-0.284971	0.309507	-0.920727	0.357193	0.650602	1
C4B63_5nc1	Val2(CAC)	85619.1	-0.373322	0.386396	-0.966166	0.333961	0.650602	2
C4B63_16nc3	Val3(TAC)	36057.1	-0.0795566	0.334182	-0.238064	0.811832	0.880924	2

## Sheet: S1E
Table S1E: Correlations between tRNA abundance and base pairing types with their corresponding codons.
tRNA species	tRNA anticodon	Anticodon base pairing modes	tRNA abundance EPI	tRNA abundance MT
Ala1(AGC)	ICG or AGC	Watson-Crick and Wobble (Inosine)	0.0290469	0.0323328
Ala2(CGC)	CGC	Watson-Crick only	0.038424	0.047753
Ala3(TGC)	UGC	Watson-Crick and Wobble (G:U)	0.0247408	0.0275507
Arg1(TCT)	UCU	Watson-Crick and Wobble (G:U)	0.00644865	0.00550577
Arg2(ACG)	ICG or ACG	Watson-Crick and Wobble (Inosine)	0.0159238	0.0441343
Arg3(CCG)	CCG	Watson-Crick only	0.00971577	0.0140109
Arg4(CCT)	CCU	Watson-Crick only	0.0159238	0.0130613
Arg5(TCG)	UCG	Watson-Crick and Wobble (G:U)	0.0157726	0.0145707
Asn1A(GTT) and Asn1B(GTT)	GUU	Watson-Crick and Wobble (G:U)	0.0330038	0.0459975
Asp(GTC)	GUC	Watson-Crick and Wobble (G:U)	0.0430186	0.0523882
Cys(GCA)	GCA	Watson-Crick and Wobble (G:U)	0.0203393	0.0207986
Gln1A(CTG) and Gln1B(CTG)	CUG	Watson-Crick only	0.0331	0.0281159
Gln2A(TTG) and Gln2B(TTG)	UUG	Watson-Crick and Wobble (G:U)	0.0116535	0.0126105
Glu1A(CTC) and Glu1B(CTC)	CUC	Watson-Crick only	0.0651539	0.0380503
Glu2(TTC)	UUC	Watson-Crick and Wobble (G:U)	0.0274715	0.0197916
Gly1(CCC)	CCC	Watson-Crick only	0.0220008	0.0188696
Gly2(GCC)	GCC	Watson-Crick and Wobble (G:U)	0.0602733	0.0551778
Gly3(TCC)	UCC	Watson-Crick and Wobble (G:U)	0.0161146	0.0123015
His(GTG)	GUG	Watson-Crick and Wobble (G:U)	0.0166152	0.0133077
Ile1(AAT)	IAU or AAU	Watson-Crick and Wobble (Inosine)	0.00390297	0.0239559
Ile2(TAT)	UAU	Watson-Crick only	0.004645	0.00832068
iMet(CAT), Met1A(CAT), Met1B(CAT) and Met1C(CAT)	CAU	Watson-Crick only	0.0456873	0.0589634
Leu1(AAG)	IAG or AAG	Watson-Crick and Wobble (Inosine)	0.0105173	0.013482
Leu2(CAA)	CAA	Watson-Crick only	0.00283637	0.00647021
Leu3(CAG)	CAG	Watson-Crick only	0.0102282	0.0098304
Leu4(TAA)	UAA	Watson-Crick and Wobble (G:U)	0.005089	0.0064263
Leu5(TAG)	UAG	Watson-Crick and Wobble (G:U)	0.000997158	0.0012729
Lys1A(CTT) and Lys1B(CTT)	CUU	Watson-Crick only	0.0357278	0.0281129
Lys2(TTT)	UUU	Watson-Crick and Wobble (G:U)	0.0230842	0.0190412
Phe(GAA)	GAA	Watson-Crick and Wobble (G:U)	0.0555557	0.0368493
Pro1(AGG)	IGG or AGG	Watson-Crick and Wobble (Inosine)	0.0237883	0.0261526
Pro2(CGG)	CGG	Watson-Crick only	0.0112696	0.0149187
Pro3(TGG)	UGG	Watson-Crick and Wobble (G:U)	0.0105173	0.0153034
SeC(TCA)	UCA	Watson-Crick only	0.000303265	0.00162474
Ser1(AGA)	IGA or AGA	Watson-Crick and Wobble (Inosine)	3.59e-06	8.46e-06
Ser2(CGA)	CGA	Watson-Crick only	0.0344029	0.0397547
Ser3(GCT)	GCU	Watson-Crick and Wobble (G:U)	0.0111112	0.0139044
Ser4(TGA)	UGA	Watson-Crick and Wobble (G:U)	0.0075838	0.00692072
Thr1(AGT)	IGU or AGU	Watson-Crick and Wobble (Inosine)	0.0291453	0.0306031
Thr2(CGT)	CGU	Watson-Crick only	0.00143826	0.000591506
Thr3A(TGT) and Thr3B(TGT)	UGU	Watson-Crick and Wobble (G:U)	9.06e-06	2.78e-05
Trp4(CCA)	CCA	Watson-Crick only	0.018373	0.0225245
Tyr(GTA)	GUA	Watson-Crick and Wobble (G:U)	0.034864	0.0242806
Val1(AAC)	IAC or AAC	Watson-Crick and Wobble (Inosine)	0.0208864	0.0276488
Val2(CAC)	CAC	Watson-Crick only	0.0237883	0.0337674
Val3(TAC)	UAC	Watson-Crick and Wobble (G:U)	0.0111657	0.012915
			#N/A
			#N/A
			#N/A
			#N/A
			#N/A
			#N/A
			#N/A
			#N/A
			#N/A
			#N/A
			#N/A
			#N/A
			#N/A
			#N/A
			#N/A
			#N/A
			#N/A
			#N/A
			#N/A
			#N/A
			#N/A
			#N/A
			#N/A
			#N/A
			#N/A
			#N/A
			#N/A
			#N/A
			#N/A
			#N/A
			#N/A
			#N/A
			#N/A
			#N/A
			#N/A
			#N/A
			#N/A
			#N/A
			#N/A
			#N/A
			#N/A
			#N/A
			#N/A
			#N/A
			#N/A
			#N/A
			#N/A
			#N/A
			#N/A
			#N/A
			#N/A
			#N/A
			#N/A
			#N/A
			#N/A
			#N/A
			#N/A
			#N/A
			#N/A
			#N/A
			#N/A
			#N/A
			#N/A
			#N/A
			#N/A
			#N/A
			#N/A
			#N/A
			#N/A
			#N/A
			#N/A
			#N/A
			#N/A
			#N/A
			#N/A
			#N/A
			#N/A
			#N/A
			#N/A
			#N/A
			#N/A
			#N/A
			#N/A
			#N/A
			#N/A
			#N/A
			#N/A
			#N/A
			#N/A
			#N/A
			#N/A
			#N/A
			#N/A
			#N/A
			#N/A
			#N/A
			#N/A
			#N/A
			#N/A
			#N/A
			#N/A
			#N/A
			#N/A
			#N/A
			#N/A
			#N/A
			#N/A
			#N/A
			#N/A
			#N/A
			#N/A
			#N/A
			#N/A
			#N/A
			#N/A
			#N/A
			#N/A
			#N/A
			#N/A
			#N/A
			#N/A
			#N/A
			#N/A
			#N/A
			#N/A
			#N/A
			#N/A
			#N/A
			#N/A
			#N/A
			#N/A
			#N/A
			#N/A
			#N/A
			#N/A
			#N/A
			#N/A
			#N/A
			#N/A
			#N/A
			#N/A
			#N/A
			#N/A
			#N/A
			#N/A
			#N/A
			#N/A
			#N/A
			#N/A
			#N/A
			#N/A
			#N/A
			#N/A
			#N/A
			#N/A
			#N/A
			#N/A
			#N/A
			#N/A
			#N/A
			#N/A
			#N/A
			#N/A
			#N/A
			#N/A
			#N/A
			#N/A
			#N/A
			#N/A
			#N/A
			#N/A
			#N/A
			#N/A
			#N/A
			#N/A
			#N/A
			#N/A
			#N/A
			#N/A
			#N/A
			#N/A
			#N/A
			#N/A
			#N/A
			#N/A
			#N/A
			#N/A
			#N/A
			#N/A
			#N/A
			#N/A
			#N/A
			#N/A
			#N/A
			#N/A
			#N/A
			#N/A
			#N/A
			#N/A
			#N/A
			#N/A
			#N/A
			#N/A
			#N/A
			#N/A
			#N/A
			#N/A
			#N/A
			#N/A
			#N/A
			#N/A
			#N/A
			#N/A
			#N/A
			#N/A
			#N/A
			#N/A
			#N/A
			#N/A
			#N/A
			#N/A
			#N/A
			#N/A
			#N/A
			#N/A
			#N/A
			#N/A
			#N/A
			#N/A
			#N/A
			#N/A
			#N/A
			#N/A
			#N/A
			#N/A
			#N/A
			#N/A
			#N/A
			#N/A
			#N/A
			#N/A
			#N/A
			#N/A
			#N/A
			#N/A
			#N/A
			#N/A
			#N/A
			#N/A
			#N/A
			#N/A
			#N/A
			#N/A
			#N/A
			#N/A
			#N/A
			#N/A
			#N/A
			#N/A
			#N/A
			#N/A
			#N/A
			#N/A
			#N/A
			#N/A
			#N/A
			#N/A
			#N/A
			#N/A
			#N/A
			#N/A
			#N/A
			#N/A
			#N/A
			#N/A
			#N/A
			#N/A
			#N/A
			#N/A
			#N/A
			#N/A
			#N/A
			#N/A
			#N/A
			#N/A
			#N/A
			#N/A
			#N/A
			#N/A
			#N/A
			#N/A
			#N/A
			#N/A
			#N/A
			#N/A
			#N/A
			#N/A
			#N/A
			#N/A
			#N/A
			#N/A
			#N/A
			#N/A
			#N/A
			#N/A
			#N/A
			#N/A
			#N/A
			#N/A
			#N/A
			#N/A
			#N/A
			#N/A
			#N/A
			#N/A
			#N/A
			#N/A
			#N/A
			#N/A
			#N/A
			#N/A
			#N/A
			#N/A
			#N/A
			#N/A
			#N/A
			#N/A
			#N/A
			#N/A
			#N/A
			#N/A
			#N/A
			#N/A
			#N/A
			#N/A
			#N/A
			#N/A
			#N/A
			#N/A
			#N/A
			#N/A
			#N/A
			#N/A
			#N/A
			#N/A
			#N/A
			#N/A
			#N/A
			#N/A
			#N/A
			#N/A
			#N/A
			#N/A
			#N/A
			#N/A
			#N/A
			#N/A
			#N/A
			#N/A
			#N/A
			#N/A
			#N/A
			#N/A
			#N/A
			#N/A
			#N/A
			#N/A
			#N/A
			#N/A
			#N/A
			#N/A
			#N/A
			#N/A
			#N/A
			#N/A
			#N/A
			#N/A
			#N/A
			#N/A
			#N/A
			#N/A
			#N/A
			#N/A
			#N/A
			#N/A
			#N/A
			#N/A
			#N/A
			#N/A
			#N/A
			#N/A
			#N/A
			#N/A
			#N/A
			#N/A
			#N/A
			#N/A
			#N/A
			#N/A
			#N/A
			#N/A
			#N/A
			#N/A
			#N/A
			#N/A
			#N/A
			#N/A
			#N/A
			#N/A
			#N/A
			#N/A
			#N/A
			#N/A
			#N/A
			#N/A
			#N/A
			#N/A
			#N/A
			#N/A
			#N/A
			#N/A
			#N/A
			#N/A
			#N/A
			#N/A
			#N/A
			#N/A
			#N/A
			#N/A
			#N/A
			#N/A
			#N/A
			#N/A
			#N/A
			#N/A
			#N/A
			#N/A
			#N/A
			#N/A
			#N/A
			#N/A
			#N/A
			#N/A
			#N/A
			#N/A
			#N/A
			#N/A
			#N/A
			#N/A
			#N/A
			#N/A
			#N/A
			#N/A
			#N/A
			#N/A
			#N/A
			#N/A
			#N/A
			#N/A
			#N/A
			#N/A
			#N/A
			#N/A
			#N/A
			#N/A
			#N/A
			#N/A
			#N/A
			#N/A
			#N/A
			#N/A
			#N/A
			#N/A
			#N/A
			#N/A
			#N/A
			#N/A
			#N/A
			#N/A
			#N/A
			#N/A
			#N/A
			#N/A
			#N/A
			#N/A
			#N/A
			#N/A
			#N/A
			#N/A
			#N/A
			#N/A
			#N/A
			#N/A
			#N/A
			#N/A
			#N/A
			#N/A
			#N/A
			#N/A
			#N/A
			#N/A
			#N/A
			#N/A
			#N/A
			#N/A
			#N/A
			#N/A
			#N/A
			#N/A
			#N/A
			#N/A
			#N/A
			#N/A
			#N/A
			#N/A
			#N/A
			#N/A
			#N/A
			#N/A
			#N/A
			#N/A
			#N/A
			#N/A
			#N/A
			#N/A
			#N/A
			#N/A
			#N/A
			#N/A
			#N/A
			#N/A
			#N/A
			#N/A
			#N/A
			#N/A
			#N/A
			#N/A
			#N/A
			#N/A
			#N/A
			#N/A
			#N/A
			#N/A
			#N/A
			#N/A
			#N/A
			#N/A
			#N/A
			#N/A
			#N/A
			#N/A
			#N/A
			#N/A
			#N/A
			#N/A
			#N/A
			#N/A
			#N/A
			#N/A
			#N/A
			#N/A
			#N/A
			#N/A
			#N/A
			#N/A
			#N/A
			#N/A
			#N/A
			#N/A
			#N/A
			#N/A
			#N/A
			#N/A
			#N/A
			#N/A
			#N/A
			#N/A
			#N/A
			#N/A
			#N/A
			#N/A
			#N/A
			#N/A
			#N/A
			#N/A
			#N/A
			#N/A
			#N/A
			#N/A
			#N/A
			#N/A
			#N/A
			#N/A
			#N/A
			#N/A
			#N/A
			#N/A
			#N/A
			#N/A
			#N/A
			#N/A
			#N/A
			#N/A
			#N/A
			#N/A
			#N/A
			#N/A
			#N/A
			#N/A
			#N/A
			#N/A
			#N/A
			#N/A
			#N/A
			#N/A
			#N/A
			#N/A
			#N/A
			#N/A
			#N/A
			#N/A
			#N/A
			#N/A
			#N/A
			#N/A
			#N/A
			#N/A
			#N/A
			#N/A
			#N/A
			#N/A
			#N/A
			#N/A
			#N/A
			#N/A
			#N/A
			#N/A
			#N/A
			#N/A
			#N/A
			#N/A
			#N/A
			#N/A
			#N/A
			#N/A
			#N/A
			#N/A
			#N/A
			#N/A
			#N/A
			#N/A
			#N/A
			#N/A
			#N/A
			#N/A
			#N/A
			#N/A
			#N/A
			#N/A
			#N/A
			#N/A
			#N/A
			#N/A
			#N/A
			#N/A
			#N/A
			#N/A
			#N/A
			#N/A
			#N/A
			#N/A
			#N/A
			#N/A
			#N/A
			#N/A
			#N/A
			#N/A
			#N/A
			#N/A
			#N/A
			#N/A
			#N/A
			#N/A
			#N/A
			#N/A
			#N/A
			#N/A
			#N/A
			#N/A
			#N/A
			#N/A
			#N/A
			#N/A
			#N/A
			#N/A
			#N/A
			#N/A
			#N/A
			#N/A
			#N/A
			#N/A
			#N/A
			#N/A
			#N/A
			#N/A
			#N/A
			#N/A
			#N/A
			#N/A
			#N/A
			#N/A
			#N/A
			#N/A
			#N/A
			#N/A
			#N/A
			#N/A
			#N/A
			#N/A
			#N/A
			#N/A
			#N/A
			#N/A
			#N/A
			#N/A
			#N/A
			#N/A
			#N/A
			#N/A
			#N/A
			#N/A
			#N/A
			#N/A
			#N/A
			#N/A
			#N/A
			#N/A
			#N/A
			#N/A
			#N/A
			#N/A
			#N/A
			#N/A
			#N/A
			#N/A
			#N/A
			#N/A
			#N/A
			#N/A
			#N/A
			#N/A
			#N/A
			#N/A
			#N/A
			#N/A
			#N/A
			#N/A
			#N/A
			#N/A
			#N/A
			#N/A
			#N/A
			#N/A
			#N/A
			#N/A
			#N/A
			#N/A
			#N/A
			#N/A
			#N/A
			#N/A
			#N/A
			#N/A
			#N/A
			#N/A
			#N/A
			#N/A
			#N/A
			#N/A
			#N/A
			#N/A
			#N/A
			#N/A
			#N/A
			#N/A

## Sheet: S1F
Table S1F: BLAST and HMMER results containing the best hit of the RNAP III subunit candidates present in the T. cruzi genome.
BLAST results
Accession	Organism	Query	Align Length	E-Value	Score	Identity	Query Coverage
C4B63_6g101	Trypanosoma cruzi Dm28c 2018	YOR224C-t26_1|RPB8	148	4.84354e-13	61.6178	0.310811	0.979452
C4B63_22g262c	Trypanosoma cruzi Dm28c 2018	YHR143W-A-t26_1| RPC10	49	0.0271196	29.6462	0.306122	0.628571
C4B63_4g197	Trypanosoma cruzi Dm28c 2018	YBR154C-t26_1| RPB5	82	6.47213e-16	72.0182	0.439024	0.381395
C4B63_304g10	Trypanosoma cruzi Dm28c 2018	YDR045C-t26_1| RPC11	123	8.37571e-15	64.3142	0.333333	0.990909
C4B63_1g75	Trypanosoma cruzi Dm28c 2018	YKL144C-t26_1| RPC25	104	1.50543e-13	66.6254	0.298077	0.490566
C4B63_10g150	Trypanosoma cruzi Dm28c 2018	YNR003C-t26_1| RPC34	107	3.56328e-08	53.5286	0.261682	0.328076
C4B63_194g21	Trypanosoma cruzi Dm28c 2018	YOR207C-t26_1| RPC2	1142	0	1061.6	0.471103	0.970409
C4B63_34g111	Trypanosoma cruzi Dm28c 2018	YPR190C-t26_1| RPC82	98	0.1702	34.2686	0.22449	0.14526
C4B63_2g178	Trypanosoma cruzi Dm28c 2018	YDL150W-t26_1| RPC53	79	0.00272276	38.891	0.316456	0.170616
C4B63_76g54	Trypanosoma cruzi Dm28c 2018	YJL011C-t26_1| RPC17	127	2.09113	27.7202	0.220472	0.757764
C4B63_6g1831c	Trypanosoma cruzi Dm28c 2018	YNL113W-t26_1| RPC19	98	3.07102e-15	67.0106	0.336735	0.690141
C4B63_47g56	Trypanosoma cruzi Dm28c 2018	YOR116C-t26_1| RPC1	939	0	749.199	0.421725	0.893836
C4B63_4g478	Trypanosoma cruzi Dm28c 2018	YPR110C-t26_1| RPC40	283	4.45102e-42	149.828	0.349823	0.823881
C4B63_46g417c	Trypanosoma cruzi Dm28c 2018	YOR210W-t26_1| RPB10	69	1.61571e-21	78.5666	0.492754	0.985714
C4B63_20g1357c	Trypanosoma cruzi Dm28c 2018	YPR187W-t26_1| RPB6	128	2e-34	117.1	0.51	0.82
HMMER results
# hmmsearch :: search profile(s) against a sequence database
# HMMER 3.3.1 (Jul 2020); http://hmmer.org/
# Copyright (C) 2020 Howard Hughes Medical Institute.
# Freely distributed under the BSD open source license.
# - - - - - - - - - - - - - - - - - - - - - - - - - - - - - - - - - - - -
# query HMM file: model/RNA_pol_3_Rpc31.hmm
# target sequence database: genomedm28_faa/TriTrypDB-48_TcruziDm28c2018_AnnotatedProteins.fasta
# output directed to file: results_genoma_tcruzi/rnap_tres_rpc1_results.txt
# - - - - - - - - - - - - - - - - - - - - - - - - - - - - - - - - - - - -
Query: RNA_pol_3_Rpc31 [M=224]
Accession: PF11705.9
Description: DNA-directed RNA polymerase III subunit Rpc31
Scores for complete sequences (score includes all domains):
--- full sequence --- --- best 1 domain --- -#dom-
E-value score bias E-value score bias exp N Sequence Description
------- ------ ----- ------- ------ ----- ---- -- -------- -----------
0.0012 19.1 3.8 0.0022 18.2 3.8 1.4 1 C4B63_1g60-t42_1-p1 | transcript=C4B63_1g60-t42_1 |
# hmmsearch :: search profile(s) against a sequence database
# HMMER 3.3.1 (Jul 2020); http://hmmer.org/
# Copyright (C) 2020 Howard Hughes Medical Institute.
# Freely distributed under the BSD open source license.
# - - - - - - - - - - - - - - - - - - - - - - - - - - - - - - - - - - - -
# query HMM file: model/test.bed
# target sequence database: genomedm28_faa/TriTrypDB-48_TcruziDm28c2018_AnnotatedProteins.fasta
# output directed to file: results_genoma_tcruzi/rpc17_eWH.results
# - - - - - - - - - - - - - - - - - - - - - - - - - - - - - - - - - - - -
Query: PTHR15561.orig.30.pir [M=145]
Scores for complete sequences (score includes all domains):
--- full sequence --- --- best 1 domain --- -#dom-
E-value score bias E-value score bias exp N Sequence Description
------- ------ ----- ------- ------ ----- ---- -- -------- -----------
0.00049 19.8 4.4 0.32 10.7 0.2 3.3 3 C4B63_23g265-t42_1-p1 | transcript=C4B63_23g265-t42_1 | gene
