# Supplementary material for: Integrating tRNA gene epigenomics and expression with codon usage unravels an intricate connection with translatome dynamics in Trypanosoma cruzi
Source: mBio. 2025 Aug 11;16(9):e01622-25. doi: 10.1128/mbio.01622-25 (PMC12421993; doi:10.1128/mbio.01622-25)
Supplement: Table S2 — Abundance of single-copy tRNAs and their levels of open (FAIRE-seq) and closed (MNase-seq) chromatin in the EPI and MT forms. [file mbio.01622-25-s0003.xlsx]

## Sheet: Sheet1
Table S2: Abundance of single-copy tRNAs and their levels of open (FAIRE-seq) and closed (MNase-seq) chromatin in the EPI and MT forms.
tDNA ID	tRNA abundance - EPI	tRNA abundance - MT	tDNA copy number	FAIRE_RPGClog2 - EPI	FAIRE_RPGClog2_values - MT	Mnase_FPKMlog2 - EPI	MNase_FPKMlog2 - TCT
C4B63_57nc2	0.0291453	0.0306031	1	23.059	1.864	2.707	3.01474
C4B63_20nc7	0.0208864	0.0276488	1	23.206	1.937	1.72284	2.29325
C4B63_113nc2	0.0247408	0.0275507	1	24.56	1.228	2.03414	2.98621
C4B63_20nc6	0.034864	0.0242806	1	24.902	1.731	2.21007	2.13106
C4B63_22nc2	0.0394397	0.0228756	1	19.313	1.925	2.58089	2.72487
C4B63_2nc181	0.0203393	0.0207986	1	24.582	2.024	1.98684	1.42017
C4B63_113nc4	0.0230842	0.0190412	1	32.994	1.785	2.42089	2.98325
C4B63_70nc1	0.0220008	0.0188696	1	31.787	1.632	2.18204	2.09414
C4B63_63nc2	0.0105173	0.0153034	1	32.033	1.651	2.39712	2.23323
C4B63_20nc4	0.0257141	0.0151747	1	33.563	2.264	2.01776	2.42148
C4B63_63nc3	0.0167272	0.0151643	1	29.168	1.586	2.85923	3.07657
C4B63_113nc5	0.0159238	0.0130613	1	24.85	1.562	2.19151	2.5378
C4B63_22nc1	0.00373132	0.0104528	1	4.585	1.178	4.64005	4.3384
C4B63_59nc1	0.00390297	0.008388	1	6.169	1.889	6.0936	6.11029
C4B63_20nc2	0.0075838	0.00692072	1	34.483	2.284	2.48068	2.44358
C4B63_113nc3	0.00644865	0.00550577	1	31.81	1.651	1.38493	2.10334
C4B63_20nc1	0.000997158	0.0012729	1	20.114	1.847	3.35693	3.2924
C4B63_160nc8	9.06e-06	2.78e-05	1	15.312	1.181	2.99609	3.24262
C4B63_32nc4	8.39e-06	4.99e-06	1	4.685	1.484	4.63474	4.38108
C4B63_16nc8	0	0	1	0	0	1.20814	1.16529
