# Supplementary material for: Integrating tRNA gene epigenomics and expression with codon usage unravels an intricate connection with translatome dynamics in Trypanosoma cruzi
Source: mBio. 2025 Aug 11;16(9):e01622-25. doi: 10.1128/mbio.01622-25 (PMC12421993; doi:10.1128/mbio.01622-25)
Supplement: Table S3 — Codon usage in the T. cruzi genome. [file mbio.01622-25-s0004.xlsx]

## Sheet: S3A
Table S3A: Codon frequencies and codon relative adaptive weight for all CDSs, upregulated genes, top 100 and bottom 100 genes.
Codon_CDS_all	Absolute_Codon_Frequencies_CDS_all	Amino_Acid_CDS_all	Relative_Adaptive_Weights_CDS_all	optimal_CDS_all			Codon_1752_genes_upregulated_EPI	Absolute_Codon_Frequencies_1752_genes_upregulated_EPI	Amino_Acid_1752_genes_upregulated_EPI	Relative_Adaptive_Weights_1752_genes_upregulated_EPI	optimal_codons_1752_genes_upregulated_EPI	Codon_361_genes_upregulated_MT	Absolute_Codon_Frequencies_361_genes_upregulated_MT	Amino_Acid_361_genes_upregulated_MT	Relative_Adaptive_Weights_361_genes_upregulated_MT	optimal_361_genes_upregulated_MT			Codon_bottom100	Absolute_Codon_Frequencies_bottom100	Amino_Acid_bottom100	Relative_Adaptive_Weights_bottom100	optimal_codons_bottom100		Codon_top100	Absolute_Codon_Frequencies_top100	Amino_Acid_top100	Relative_Adaptive_Weights_top100	optimal_codons_top100
GCU	121611	Ala	0.597967	FALSE			GCU	10666	Ala	0.562345	FALSE	GCU	3976	Ala	0.601786	FALSE			GCU	1732	Ala	0.60836	FALSE		GCU	413	Ala	0.678161	FALSE
GCC	157550	Ala	0.774681	FALSE			GCC	15880	Ala	0.837244	FALSE	GCC	4846	Ala	0.733465	FALSE			GCC	2407	Ala	0.845451	FALSE		GCC	609	Ala	1	TRUE
GCA	158164	Ala	0.7777	FALSE			GCA	13638	Ala	0.719038	FALSE	GCA	4607	Ala	0.697291	FALSE			GCA	2582	Ala	0.90692	FALSE		GCA	495	Ala	0.812808	FALSE
GCG	203374	Ala	1	TRUE			GCG	18967	Ala	1	TRUE	GCG	6607	Ala	1	TRUE			GCG	2847	Ala	1	TRUE		GCG	574	Ala	0.942529	FALSE
AGA	45848	Arg2	0.641347	FALSE			AGA	3377	Arg2	0.578452	FALSE	AGA	1514	Arg2	0.568532	FALSE			AGA	808	Arg2	0.711894	FALSE		AGA	107	Arg2	0.699346	FALSE
AGG	71487	Arg2	1	TRUE			AGG	5838	Arg2	1	TRUE	AGG	2663	Arg2	1	TRUE			AGG	1135	Arg2	1	TRUE		AGG	153	Arg2	1	TRUE
CGA	67971	Arg4	0.579814	FALSE			CGU	11886	Arg4	0.906636	FALSE	CGU	3228	Arg4	0.900921	FALSE			CGU	2249	Arg4	1	TRUE		CGU	456	Arg4	1	TRUE
CGG	89787	Arg4	0.765911	FALSE			CGC	13110	Arg4	1	TRUE	CGC	3583	Arg4	1	TRUE			CGC	1553	Arg4	0.690529	FALSE		CGC	436	Arg4	0.95614	FALSE
CGC	115426	Arg4	0.98462	FALSE			CGA	5950	Arg4	0.453852	FALSE	CGA	1693	Arg4	0.472509	FALSE			CGA	1282	Arg4	0.570031	FALSE		CGA	211	Arg4	0.462719	FALSE
CGU	117229	Arg4	1	TRUE			CGG	8124	Arg4	0.61968	FALSE	CGG	2405	Arg4	0.671225	FALSE			CGG	1561	Arg4	0.694086	FALSE		CGG	251	Arg4	0.550439	FALSE
AAC	130902	Asn	0.965126	FALSE			AAU	10840	Asn	0.849996	FALSE	AAU	4498	Asn	1	TRUE			AAU	2227	Asn	1	TRUE		AAU	463	Asn	0.794168	FALSE
AAU	135632	Asn	1	TRUE			AAC	12753	Asn	1	TRUE	AAC	4465	Asn	0.992663	FALSE			AAC	1835	Asn	0.823978	FALSE		AAC	583	Asn	1	TRUE
GAC	177360	Asp	0.922491	FALSE			GAU	16370	Asp	0.956303	FALSE	GAU	6214	Asp	1	TRUE			GAU	3172	Asp	1	TRUE		GAU	703	Asp	0.957766	FALSE
GAU	192262	Asp	1	TRUE			GAC	17118	Asp	1	TRUE	GAC	5927	Asp	0.953814	FALSE			GAC	2424	Asp	0.764187	FALSE		GAC	734	Asp	1	TRUE
UGU	65408	Cys	0.752318	FALSE			UGU	5749	Cys	0.720246	FALSE	UGU	1596	Cys	0.585903	FALSE			UGU	1239	Cys	1	TRUE		UGU	181	Cys	0.672862	FALSE
UGC	86942	Cys	1	TRUE			UGC	7982	Cys	1	TRUE	UGC	2724	Cys	1	TRUE			UGC	1159	Cys	0.935432	FALSE		UGC	269	Cys	1	TRUE
CAA	105508	Gln	0.63731	FALSE			CAA	8247	Gln	0.52646	FALSE	CAA	3138	Gln	0.620036	FALSE			CAA	1865	Gln	0.747495	FALSE		CAA	382	Gln	0.597809	FALSE
CAG	165552	Gln	1	TRUE			CAG	15665	Gln	1	TRUE	CAG	5061	Gln	1	TRUE			CAG	2495	Gln	1	TRUE		CAG	639	Gln	1	TRUE
GAA	213717	Glu	0.685625	FALSE			GAA	16669	Glu	0.566356	FALSE	GAA	6613	Glu	0.678396	FALSE			GAA	3641	Glu	0.73989	FALSE		GAA	745	Glu	0.620316	FALSE
GAG	311711	Glu	1	TRUE			GAG	29432	Glu	1	TRUE	GAG	9748	Glu	1	TRUE			GAG	4921	Glu	1	TRUE		GAG	1201	Glu	1	TRUE
GGA	114271	Gly	0.720853	FALSE			GGU	11666	Gly	0.735468	FALSE	GGU	4261	Gly	0.817223	FALSE			GGU	1802	Gly	1	TRUE		GGU	484	Gly	0.881603	FALSE
GGG	116176	Gly	0.73287	FALSE			GGC	15862	Gly	1	TRUE	GGC	5214	Gly	1	TRUE			GGC	1706	Gly	0.946726	FALSE		GGC	549	Gly	1	TRUE
GGU	130997	Gly	0.826365	FALSE			GGA	8804	Gly	0.555037	FALSE	GGA	4017	Gly	0.770426	FALSE			GGA	1498	Gly	0.831299	FALSE		GGA	342	Gly	0.622951	FALSE
GGC	158522	Gly	1	TRUE			GGG	10109	Gly	0.637309	FALSE	GGG	4060	Gly	0.778673	FALSE			GGG	1745	Gly	0.968368	FALSE		GGG	310	Gly	0.564663	FALSE
CAU	83108	His	0.853098	FALSE			CAU	7401	His	0.79444	FALSE	CAU	2168	His	0.737415	FALSE			CAU	1564	His	1	TRUE		CAU	268	His	0.772334	FALSE
CAC	97419	His	1	TRUE			CAC	9316	His	1	TRUE	CAC	2940	His	1	TRUE			CAC	1342	His	0.858056	FALSE		CAC	347	His	1	TRUE
AUA	49134	Ile	0.330184	FALSE			AUU	14918	Ile	1	TRUE	AUU	4213	Ile	1	TRUE			AUU	2596	Ile	1	TRUE		AUU	694	Ile	1	TRUE
AUC	86312	Ile	0.580023	FALSE			AUC	9798	Ile	0.65679	FALSE	AUC	2729	Ile	0.647757	FALSE			AUC	1087	Ile	0.418721	FALSE		AUC	391	Ile	0.563401	FALSE
AUU	148808	Ile	1	TRUE			AUA	3908	Ile	0.261965	FALSE	AUA	1474	Ile	0.349869	FALSE			AUA	855	Ile	0.329353	FALSE		AUA	136	Ile	0.195965	FALSE
UUA	53844	Leu2	0.348914	FALSE			UUA	4334	Leu2	0.312586	FALSE	UUA	1519	Leu2	0.347438	FALSE			UUA	1039	Leu2	0.351607	FALSE		UUA	149	Leu2	0.305955	FALSE
UUG	154319	Leu2	1	TRUE			UUG	13865	Leu2	1	TRUE	UUG	4372	Leu2	1	TRUE			UUG	2955	Leu2	1	TRUE		UUG	487	Leu2	1	TRUE
CUA	38117	Leu4	0.199715	FALSE			CUU	15918	Leu4	0.898307	FALSE	CUU	4561	Leu4	0.672416	FALSE			CUU	3074	Leu4	1	TRUE		CUU	682	Leu4	1	TRUE
CUC	106052	Leu4	0.555662	FALSE			CUC	10375	Leu4	0.585497	FALSE	CUC	3247	Leu4	0.478697	FALSE			CUC	1552	Leu4	0.50488	FALSE		CUC	369	Leu4	0.541056	FALSE
CUU	162863	Leu4	0.853325	FALSE			CUA	3347	Leu4	0.188883	FALSE	CUA	1085	Leu4	0.159959	FALSE			CUA	786	Leu4	0.255693	FALSE		CUA	141	Leu4	0.206745	FALSE
CUG	190857	Leu4	1	TRUE			CUG	17720	Leu4	1	TRUE	CUG	6783	Leu4	1	TRUE			CUG	2606	Leu4	0.847755	FALSE		CUG	568	Leu4	0.832845	FALSE
AAA	138075	Lys	0.677592	FALSE			AAA	11191	Lys	0.495659	FALSE	AAA	4394	Lys	0.688607	FALSE			AAA	1983	Lys	0.800889	FALSE		AAA	497	Lys	0.47469	FALSE
AAG	203773	Lys	1	TRUE			AAG	22578	Lys	1	TRUE	AAG	6381	Lys	1	TRUE			AAG	2476	Lys	1	TRUE		AAG	1047	Lys	1	TRUE
AUG	183947	Met	1	TRUE			AUG	18307	Met	1	TRUE	AUG	5382	Met	1	TRUE			AUG	2784	Met	1	TRUE		AUG	815	Met	1	TRUE
UUC	82216	Phe	0.45355	FALSE			UUU	18325	Phe	1	TRUE	UUU	4757	Phe	1	TRUE			UUU	3244	Phe	1	TRUE		UUU	763	Phe	1	TRUE
UUU	181272	Phe	1	TRUE			UUC	8684	Phe	0.473888	FALSE	UUC	2466	Phe	0.518394	FALSE			UUC	1177	Phe	0.362824	FALSE		UUC	353	Phe	0.462647	FALSE
CCU	73319	Pro	0.663538	FALSE			CCU	6156	Pro	0.60752	FALSE	CCU	2258	Pro	0.654303	FALSE			CCU	1156	Pro	0.728418	FALSE		CCU	233	Pro	0.691395	FALSE
CCC	78743	Pro	0.712626	FALSE			CCC	7314	Pro	0.7218	FALSE	CCC	2748	Pro	0.796291	FALSE			CCC	1130	Pro	0.712035	FALSE		CCC	302	Pro	0.896142	FALSE
CCA	99019	Pro	0.896124	FALSE			CCA	8092	Pro	0.798579	FALSE	CCA	2819	Pro	0.816865	FALSE			CCA	1587	Pro	1	TRUE		CCA	337	Pro	1	TRUE
CCG	110497	Pro	1	TRUE			CCG	10133	Pro	1	TRUE	CCG	3451	Pro	1	TRUE			CCG	1569	Pro	0.988658	FALSE		CCG	329	Pro	0.976261	FALSE
AGU	89677	Ser2	0.848933	FALSE			UAA	481	STOP	0.587302	FALSE	UAA	87	STOP	0.386667	FALSE			UAA	31	STOP	0.563636	FALSE		UAA	33	STOP	0.916667	FALSE
AGC	105635	Ser2	1	TRUE			UAG	450	STOP	0.549451	FALSE	UAG	48	STOP	0.213333	FALSE			UAG	14	STOP	0.254545	FALSE		UAG	31	STOP	0.861111	FALSE
UCA	86597	Ser4	0.822673	FALSE			UGA	819	STOP	1	TRUE	UGA	225	STOP	1	TRUE			UGA	55	STOP	1	TRUE		UGA	36	STOP	1	TRUE
UCG	95163	Ser4	0.90405	FALSE			AGU	6826	Ser2	0.779402	FALSE	AGU	3172	Ser2	0.834957	FALSE			AGU	1497	Ser2	1	TRUE		AGU	236	Ser2	0.670455	FALSE
UCU	96194	Ser4	0.913844	FALSE			AGC	8758	Ser2	1	TRUE	AGC	3799	Ser2	1	TRUE			AGC	1393	Ser2	0.930528	FALSE		AGC	352	Ser2	1	TRUE
UCC	105263	Ser4	1	TRUE			UCU	7679	Ser4	0.852748	FALSE	UCU	3123	Ser4	0.902862	FALSE			UCU	1683	Ser4	1	TRUE		UCU	273	Ser4	0.941379	FALSE
UAG	3230	STOP	0.389673	FALSE			UCC	9005	Ser4	1	TRUE	UCC	3459	Ser4	1	TRUE			UCC	1563	Ser4	0.928699	FALSE		UCC	290	Ser4	1	TRUE
UAA	3784	STOP	0.456509	FALSE			UCA	6562	Ser4	0.728706	FALSE	UCA	2827	Ser4	0.817288	FALSE			UCA	1450	Ser4	0.861557	FALSE		UCA	204	Ser4	0.703448	FALSE
UGA	8289	STOP	1	TRUE			UCG	8304	Ser4	0.922154	FALSE	UCG	3435	Ser4	0.993062	FALSE			UCG	1392	Ser4	0.827094	FALSE		UCG	263	Ser4	0.906897	FALSE
ACU	80639	Thr	0.527259	FALSE			ACU	6191	Thr	0.450746	FALSE	ACU	2982	Thr	0.578131	FALSE			ACU	1093	Thr	0.515809	FALSE		ACU	258	Thr	0.563319	FALSE
ACC	91764	Thr	0.6	FALSE			ACC	8327	Thr	0.606261	FALSE	ACC	3052	Thr	0.591702	FALSE			ACC	1277	Thr	0.602643	FALSE		ACC	319	Thr	0.696507	FALSE
ACA	120175	Thr	0.785766	FALSE			ACA	10057	Thr	0.732217	FALSE	ACA	3676	Thr	0.712679	FALSE			ACA	2007	Thr	0.947145	FALSE		ACA	458	Thr	1	TRUE
ACG	152940	Thr	1	TRUE			ACG	13735	Thr	1	TRUE	ACG	5158	Thr	1	TRUE			ACG	2119	Thr	1	TRUE		ACG	456	Thr	0.995633	FALSE
UGG	95082	Trp	1	TRUE			UGG	8583	Trp	1	TRUE	UGG	3159	Trp	1	TRUE			UGG	1316	Trp	1	TRUE		UGG	388	Trp	1	TRUE
UAU	68002	Tyr	0.59434	FALSE			UAU	6312	Tyr	0.514887	FALSE	UAU	1899	Tyr	0.531337	FALSE			UAU	1102	Tyr	0.753247	FALSE		UAU	296	Tyr	0.5	FALSE
UAC	114416	Tyr	1	TRUE			UAC	12259	Tyr	1	TRUE	UAC	3574	Tyr	1	TRUE			UAC	1463	Tyr	1	TRUE		UAC	592	Tyr	1	TRUE
GUA	61880	Val	0.235453	FALSE			GUU	12969	Val	0.521514	FALSE	GUU	4325	Val	0.524688	FALSE			GUU	2194	Val	0.600274	FALSE		GUU	496	Val	0.62	FALSE
GUC	94566	Val	0.359824	FALSE			GUC	9486	Val	0.381454	FALSE	GUC	2833	Val	0.343686	FALSE			GUC	1488	Val	0.407114	FALSE		GUC	361	Val	0.45125	FALSE
GUU	137876	Val	0.524618	FALSE			GUA	5140	Val	0.206691	FALSE	GUA	1701	Val	0.206357	FALSE			GUA	1022	Val	0.279617	FALSE		GUA	228	Val	0.285	FALSE
GUG	262812	Val	1	TRUE			GUG	24868	Val	1	TRUE	GUG	8243	Val	1	TRUE			GUG	3655	Val	1	TRUE		GUG	800	Val	1	TRUE

## Sheet: S3B
Table S3B: TPM values for all genes in the EPI and MT forms obtained from the translatome data (Ribo-seq).
Genes IDs - EPI	Ribo-seq EPI R1 (TPM)	Ribo-seq EPI R2 (TPM)	Ribo-seq EPI R3 (TPM)	Ribo-seq EPI average (TPM)		Gene IDs - MT	Ribo-seq MT R1 (TPM)	Ribo-seq MT R2 (TPM)	Ribo-seq MT R3 (TPM)	Ribo-seq MT average (TPM)
C4B63_190nc38	90603.3	98072.6	75086.4	87920.8		C4B63_190nc38	75318.3	51770.2	37820.3	54969.6
C4B63_190nc39	90603.3	98072.6	75086.4	87920.8		C4B63_190nc39	75318.3	51770.2	37820.3	54969.6
C4B63_471nc11	90603.3	98072.6	75086.4	87920.8		C4B63_471nc11	75318.3	51770.2	37820.3	54969.6
C4B63_495nc12	90603.3	98072.6	75086.4	87920.8		C4B63_495nc12	75318.3	51770.2	37820.3	54969.6
C4B63_511nc11	90603.3	98072.6	75086.4	87920.8		C4B63_511nc11	75318.3	51770.2	37820.3	54969.6
C4B63_188nc2	55759.7	69496.9	61721	62325.9		C4B63_2nc182	54425	54701.9	45918	51681.6
C4B63_335nc11	55759.7	69496.9	61721	62325.9		C4B63_182nc5	17912.4	19501	98455.7	45289.7
C4B63_476nc14	55759.7	69496.9	61721	62325.9		C4B63_188nc2	58363.4	45790.6	17795.3	40649.8
C4B63_476nc15	55759.7	69496.9	61721	62325.9		C4B63_335nc11	58363.4	45790.6	17795.3	40649.8
C4B63_530nc11	55759.7	69496.9	61721	62325.9		C4B63_476nc14	58363.4	45790.6	17795.3	40649.8
C4B63_511nc7	44245.7	17042.5	48016.8	36435		C4B63_476nc15	58363.4	45790.6	17795.3	40649.8
C4B63_2nc182	27130.8	31726.1	37400.7	32085.9		C4B63_530nc11	58363.4	45790.6	17795.3	40649.8
C4B63_22nc11	24970.9	12468.8	39510	25649.9		C4B63_476nc9	23399.6	19110.7	16076.1	19528.8
C4B63_190nc33	25118.3	11746.1	27206.7	21357		C4B63_511nc7	11478.1	11506.8	17960.2	13648.4
C4B63_476nc9	20389	11018.6	27598.6	19668.7		C4B63_190nc33	13253.5	15857.8	10618.6	13243.3
C4B63_471nc7	12647	6794.64	13280.2	10907.3		C4B63_25nc1	5418.81	19770.5	12887.3	12692.2
C4B63_495nc9	12647	6794.64	13280.2	10907.3		C4B63_45nc72	0	0	28770.6	9590.2
C4B63_553nc3	3198.23	3586.34	5606.14	4130.24		C4B63_471nc7	6534.93	8698.95	5048.27	6760.72
C4B63_530nc8	3909.15	2693.08	4834.64	3812.29		C4B63_495nc9	6534.93	8698.95	5048.27	6760.72
C4B63_471nc3	2823.46	2540.15	3414.57	2926.06		C4B63_553nc3	5099.76	5259.91	6388.41	5582.69
C4B63_495nc3	2823.46	2540.15	3414.57	2926.06		C4B63_82nc6	2733.76	6111.95	6983.07	5276.26
C4B63_476nc1	2078.48	1357.84	2348.89	1928.4		C4B63_110nc3	2733.76	6111.95	6983.07	5276.26
C4B63_190nc28	1055.26	562.616	3830.35	1816.08		C4B63_4nc1	2519.74	3867.64	7580.97	4656.12
C4B63_22nc1	2894.64	805.609	1110.35	1603.53		C4B63_4nc13	2519.74	3867.64	7580.97	4656.12
C4B63_511nc3	591.782	1058.28	2119.49	1256.52		C4B63_4nc19	2519.74	3867.64	7580.97	4656.12
C4B63_335nc8	1305.79	867.822	1487.44	1220.35		C4B63_4nc7	2519.74	3867.64	7580.97	4656.12
C4B63_335nc1	1003.36	982.171	1158.88	1048.14		C4B63_69nc1	3618.25	8338.34	779.467	4245.35
C4B63_522nc3	315.82	296.531	1939.06	850.47		C4B63_69nc5	3618.25	8338.34	779.467	4245.35
C4B63_211nc4	847.719	352.652	1227.55	809.307		C4B63_123nc1	3618.25	8338.34	779.467	4245.35
C4B63_2g165c	682.658	499.545	787.255	656.486		C4B63_123nc5	3618.25	8338.34	779.467	4245.35
C4B63_51g126	745.495	350.522	837.897	644.638		C4B63_188nc1	2085.01	4549.96	4838.94	3824.64
C4B63_20nc4	619.553	377.504	671.601	556.219		C4B63_190nc19	2085.01	4549.96	4838.94	3824.64
C4B63_303g6	324.841	428.396	610.819	454.685		C4B63_190nc26	2085.01	4549.96	4838.94	3824.64
C4B63_451nc16	520.633	192.468	550.037	421.046		C4B63_190nc31	2085.01	4549.96	4838.94	3824.64
C4B63_41g128	5.47106	2.53609	1147.82	385.276		C4B63_335nc10	2085.01	4549.96	4838.94	3824.64
C4B63_190nc22	459.643	453.618	228.302	380.521		C4B63_471nc10	2085.01	4549.96	4838.94	3824.64
C4B63_190nc24	459.643	453.618	228.302	380.521		C4B63_476nc12	2085.01	4549.96	4838.94	3824.64
C4B63_190nc29	459.643	453.618	228.302	380.521		C4B63_495nc7	2085.01	4549.96	4838.94	3824.64
C4B63_190nc34	459.643	453.618	228.302	380.521		C4B63_511nc10	2085.01	4549.96	4838.94	3824.64
C4B63_471nc8	459.643	453.618	228.302	380.521		C4B63_530nc10	2085.01	4549.96	4838.94	3824.64
C4B63_495nc10	459.643	453.618	228.302	380.521		C4B63_471nc3	3113.6	3512.25	3982.12	3535.99
C4B63_511nc8	459.643	453.618	228.302	380.521		C4B63_495nc3	3113.6	3512.25	3982.12	3535.99
C4B63_522nc6	459.643	453.618	228.302	380.521		C4B63_476nc1	1812.45	1778.72	5789.24	3126.8
C4B63_22nc9	242.032	253.289	642.993	379.438		C4B63_2nc30	1315.62	2822.3	4840.54	2992.82
C4B63_34g275	698.826	165.95	131.871	332.216		C4B63_2nc35	1315.62	2822.3	4840.54	2992.82
C4B63_188nc1	470.594	300.112	180.04	316.915		C4B63_2nc40	1315.62	2822.3	4840.54	2992.82
C4B63_190nc19	470.594	300.112	180.04	316.915		C4B63_2nc45	1315.62	2822.3	4840.54	2992.82
C4B63_190nc26	470.594	300.112	180.04	316.915		C4B63_22nc1	1009.79	2843.54	4425.49	2759.61
C4B63_190nc31	470.594	300.112	180.04	316.915		C4B63_22nc11	5246	9.67476	2039.92	2431.86
C4B63_335nc10	470.594	300.112	180.04	316.915		C4B63_211nc4	697.161	2741.89	2441.49	1960.18
C4B63_471nc10	470.594	300.112	180.04	316.915		C4B63_2nc121	0	0	5000.02	1666.67
C4B63_476nc12	470.594	300.112	180.04	316.915		C4B63_2nc105	1569.36	2432.59	844.317	1615.42
C4B63_495nc7	470.594	300.112	180.04	316.915		C4B63_2nc114	1569.36	2432.59	844.317	1615.42
C4B63_511nc10	470.594	300.112	180.04	316.915		C4B63_2nc129	1569.36	2432.59	844.317	1615.42
C4B63_530nc10	470.594	300.112	180.04	316.915		C4B63_2nc138	1569.36	2432.59	844.317	1615.42
C4B63_34g1244c	311.761	213.607	390.87	305.413		C4B63_2nc149	1569.36	2432.59	844.317	1615.42
C4B63_467nc3	309.331	187.407	326.495	274.411		C4B63_2nc158	1569.36	2432.59	844.317	1615.42
C4B63_476nc7	348.227	187.565	263.527	266.44		C4B63_2nc167	1569.36	2432.59	844.317	1615.42
C4B63_58g100	263.618	185.347	296.275	248.413		C4B63_2nc176	1569.36	2432.59	844.317	1615.42
C4B63_333g18	76.9484	124.667	539.113	246.909		C4B63_2nc55	1569.36	2432.59	844.317	1615.42
C4B63_303g10	241.058	184.809	309.802	245.223		C4B63_2nc65	1569.36	2432.59	844.317	1615.42
C4B63_58g80	243.929	189.48	261.951	231.787		C4B63_2nc75	1569.36	2432.59	844.317	1615.42
C4B63_182nc5	0	0.0732424	655.708	218.594		C4B63_2nc85	1569.36	2432.59	844.317	1615.42
C4B63_45nc72	136.529	53.3152	464.822	218.222		C4B63_2nc95	1569.36	2432.59	844.317	1615.42
C4B63_275g6	155.762	176.961	316.974	216.566		C4B63_396nc5	1569.36	2432.59	844.317	1615.42
C4B63_59nc1	362.696	184.467	61.5033	202.889		C4B63_42nc4	932.543	1359.55	2479.59	1590.56
C4B63_190nc30	336.702	155.642	112.902	201.749		C4B63_511nc3	1731.89	950.038	1651.3	1444.41
C4B63_34g216	203.738	124.008	273.692	200.479		C4B63_2nc44	392.47	416.04	3108.94	1305.82
C4B63_101g12	145.908	136.177	286.423	189.503		C4B63_12nc2	236.814	3101.77	461.077	1266.55
C4B63_113g41	139.402	167.292	252.72	186.471		C4B63_4nc15	276.372	316.552	2826.95	1139.96
C4B63_6g310	242.751	101.683	172.635	172.356		C4B63_4nc21	276.372	316.552	2826.95	1139.96
C4B63_54g11	206.121	107.911	201.556	171.863		C4B63_4nc3	276.372	316.552	2826.95	1139.96
C4B63_22g172	121.792	156.051	215.187	164.343		C4B63_4nc9	276.372	316.552	2826.95	1139.96
C4B63_51g127	121.792	156.051	215.187	164.343		C4B63_190nc22	816.557	1039.03	1476.74	1110.78
C4B63_101g5	108.334	142.418	241.071	163.941		C4B63_190nc24	816.557	1039.03	1476.74	1110.78
C4B63_35g73	169.9	128.19	192.732	163.607		C4B63_190nc29	816.557	1039.03	1476.74	1110.78
C4B63_34g1237c	172.49	116.174	197.909	162.191		C4B63_190nc34	816.557	1039.03	1476.74	1110.78
C4B63_275g7	155.762	128.542	201.898	162.067		C4B63_471nc8	816.557	1039.03	1476.74	1110.78
C4B63_34g1223c	259.868	85.6483	120.164	155.227		C4B63_495nc10	816.557	1039.03	1476.74	1110.78
C4B63_63nc3	160.404	100.778	185.395	148.859		C4B63_511nc8	816.557	1039.03	1476.74	1110.78
C4B63_207g13	119.158	101.64	225.472	148.757		C4B63_522nc6	816.557	1039.03	1476.74	1110.78
C4B63_581nc1	60.9227	44.2015	334.351	146.492		C4B63_190nc2	550.346	546.137	2150.82	1082.43
C4B63_190nc2	271.213	82.6746	83.7889	145.892		C4B63_190nc5	550.346	546.137	2150.82	1082.43
C4B63_190nc5	271.213	82.6746	83.7889	145.892		C4B63_190nc8	550.346	546.137	2150.82	1082.43
C4B63_190nc8	271.213	82.6746	83.7889	145.892		C4B63_471nc2	550.346	546.137	2150.82	1082.43
C4B63_471nc2	271.213	82.6746	83.7889	145.892		C4B63_495nc2	550.346	546.137	2150.82	1082.43
C4B63_495nc2	271.213	82.6746	83.7889	145.892		C4B63_511nc2	550.346	546.137	2150.82	1082.43
C4B63_511nc2	271.213	82.6746	83.7889	145.892		C4B63_522nc2	550.346	546.137	2150.82	1082.43
C4B63_522nc2	271.213	82.6746	83.7889	145.892		C4B63_553nc2	550.346	546.137	2150.82	1082.43
C4B63_553nc2	271.213	82.6746	83.7889	145.892		C4B63_56nc19	171.808	284.918	2557.69	1004.81
C4B63_19g183	147.06	103.265	175.128	141.818		C4B63_56nc25	171.808	284.918	2557.69	1004.81
C4B63_133g61	104.904	57.686	247.47	136.687		C4B63_56nc37	171.808	284.918	2557.69	1004.81
C4B63_22nc2	96.6628	54.2438	259.031	136.646		C4B63_56nc55	171.808	284.918	2557.69	1004.81
C4B63_212g19	151.495	92.4555	163.767	135.906		C4B63_56nc7	171.808	284.918	2557.69	1004.81
C4B63_7g233	108.339	104.445	188.453	133.746		C4B63_243nc1	171.808	284.918	2557.69	1004.81
C4B63_471nc9	231.932	82.8502	84.9825	133.255		C4B63_243nc13	171.808	284.918	2557.69	1004.81
C4B63_495nc11	231.932	82.8502	84.9825	133.255		C4B63_243nc19	171.808	284.918	2557.69	1004.81
C4B63_333g14	89.8984	84.5487	197.608	124.018		C4B63_243nc25	171.808	284.918	2557.69	1004.81
C4B63_333g16	89.8984	84.5487	197.608	124.018		C4B63_243nc7	171.808	284.918	2557.69	1004.81
C4B63_57g131	99.4129	101.818	170.346	123.859		C4B63_57nc10	283.162	1487.69	1226.1	998.984
C4B63_137g5	152.885	67.0808	144.363	121.443		C4B63_57nc4	283.162	1487.69	1226.1	998.984
C4B63_2g163c	21.7005	35.5257	297.616	118.281		C4B63_57nc6	283.162	1487.69	1226.1	998.984
C4B63_12g334	88.0451	88.2915	175.339	117.225		C4B63_190nc20	349.252	818.069	1715.85	961.057
C4B63_49g106	137.488	72.0516	131.647	113.729		C4B63_190nc32	349.252	818.069	1715.85	961.057
C4B63_137g38	69.902	110.109	154.605	111.539		C4B63_471nc6	349.252	818.069	1715.85	961.057
C4B63_6g2366c	119.268	77.9069	126.286	107.82		C4B63_495nc8	349.252	818.069	1715.85	961.057
C4B63_190nc20	115.505	102.747	95.032	104.428		C4B63_511nc6	349.252	818.069	1715.85	961.057
C4B63_190nc32	115.505	102.747	95.032	104.428		C4B63_396nc14	171.119	204.327	2204.24	859.895
C4B63_471nc6	115.505	102.747	95.032	104.428		C4B63_59nc1	405.657	960.786	1187.98	851.474
C4B63_495nc8	115.505	102.747	95.032	104.428		C4B63_57nc5	221.796	1022.88	1278.26	840.979
C4B63_511nc6	115.505	102.747	95.032	104.428		C4B63_57nc7	221.796	1022.88	1278.26	840.979
C4B63_113g23	24.9569	107.17	177.069	103.065		C4B63_2nc32	329.444	972.52	1016.97	772.978
C4B63_34g1226c	111.619	67.3972	125.687	101.568		C4B63_2nc37	329.444	972.52	1016.97	772.978
C4B63_190nc6	150.856	35.3655	96.3202	94.1806		C4B63_2nc42	329.444	972.52	1016.97	772.978
C4B63_18g232	88.6642	70.6104	122.807	94.0272		C4B63_178nc1	0	2.20707e-08	2112.1	704.033
C4B63_13g352	75.9891	68.9397	128.735	91.2213		C4B63_178nc3	0	2.20707e-08	2112.1	704.033
C4B63_39g336	75.8718	71.9233	115.909	87.9014		C4B63_178nc5	0	2.20707e-08	2112.1	704.033
C4B63_75g438c	100.816	65.0431	97.014	87.6244		C4B63_211nc1	0	2.20707e-08	2112.1	704.033
C4B63_4g86	91.1582	62.477	106.669	86.7681		C4B63_211nc3	0	2.20707e-08	2112.1	704.033
C4B63_13g978c	72.5661	72.7221	113.547	86.2784		C4B63_25nc2	544.898	1015.51	284.517	614.975
C4B63_47g72	73.1827	61.7023	122.45	85.7783		C4B63_427nc8	263.128	925.775	622.484	603.796
C4B63_333g13	65.9304	138.434	51.6662	85.3435		C4B63_190nc30	534.647	351.819	910.545	599.004
C4B63_333g15	65.9304	138.434	51.6662	85.3435		C4B63_22nc4	107.95	417.576	1262.24	595.922
C4B63_12nc2	34.1046	109.904	111.986	85.3315		C4B63_335nc2	107.95	417.576	1262.24	595.922
C4B63_24g1406c	50.7118	68.6508	136.095	85.1525		C4B63_476nc2	107.95	417.576	1262.24	595.922
C4B63_52g312c	67.5365	59.0695	121.271	82.6257		C4B63_530nc2	107.95	417.576	1262.24	595.922
C4B63_52g313c	67.5365	59.0695	121.271	82.6257		C4B63_396nc8	133.438	722.821	698.807	518.355
C4B63_2g189	63.588	61.2954	122.798	82.5605		C4B63_37nc2	0	0	1530.83	510.277
C4B63_2g191	63.588	61.2954	122.798	82.5605		C4B63_20nc4	269.358	256.383	985.573	503.771
C4B63_14g70	57.6561	66.418	120.326	81.4667		C4B63_530nc8	1083.76	4.06337e-10	422.603	502.121
C4B63_202g23	130.12	36.9018	76.05	81.0239		C4B63_411nc1	301.368	1069.02	114.562	494.983
C4B63_202g26	130.12	36.9018	76.05	81.0239		C4B63_411nc10	301.368	1069.02	114.562	494.983
C4B63_12g221	56.2795	62.1397	124.345	80.9214		C4B63_411nc13	301.368	1069.02	114.562	494.983
C4B63_13g242	89.265	52.2255	93.6988	78.3964		C4B63_411nc16	301.368	1069.02	114.562	494.983
C4B63_2g765	50.6345	64.4174	119.858	78.3033		C4B63_411nc19	301.368	1069.02	114.562	494.983
C4B63_113g24	64.8778	53.5539	114.642	77.6912		C4B63_411nc22	301.368	1069.02	114.562	494.983
C4B63_55g53	73.0138	54.7895	105.186	77.6631		C4B63_411nc25	301.368	1069.02	114.562	494.983
C4B63_93g76	102.751	56.9846	70.8124	76.8493		C4B63_411nc28	301.368	1069.02	114.562	494.983
C4B63_52g64	64.9086	54.4665	110.8	76.725		C4B63_411nc31	301.368	1069.02	114.562	494.983
C4B63_190nc3	126.953	18.6305	83.6876	76.4237		C4B63_411nc34	301.368	1069.02	114.562	494.983
C4B63_23g1229c	84.0435	55.9861	89.0723	76.3673		C4B63_411nc37	301.368	1069.02	114.562	494.983
C4B63_48g91	55.387	42.9425	130.074	76.1345		C4B63_411nc4	301.368	1069.02	114.562	494.983
C4B63_207g15	49.7501	64.5058	113.286	75.8473		C4B63_411nc40	301.368	1069.02	114.562	494.983
C4B63_19g166	108.904	47.7833	69.6498	75.4457		C4B63_411nc43	301.368	1069.02	114.562	494.983
C4B63_8g2646c	143.684	23.7724	55.9956	74.484		C4B63_411nc46	301.368	1069.02	114.562	494.983
C4B63_26g150	75.6436	72.2077	75.219	74.3568		C4B63_411nc49	301.368	1069.02	114.562	494.983
C4B63_83g62	95.2946	53.643	73.3521	74.0966		C4B63_2nc14	162.084	554.683	709.657	475.475
C4B63_85g44	76.2623	48.2609	94.0551	72.8594		C4B63_2nc19	162.084	554.683	709.657	475.475
C4B63_13g117	58.9776	56.4824	101.2	72.22		C4B63_2nc24	162.084	554.683	709.657	475.475
C4B63_2g166c	54.6255	131.387	28.7485	71.587		C4B63_2nc4	162.084	554.683	709.657	475.475
C4B63_7g210	57.1306	54.9657	101.976	71.3574		C4B63_2nc9	162.084	554.683	709.657	475.475
C4B63_28g30	86.6664	46.2679	79.1138	70.6827		C4B63_22nc2	282.284	372.339	686.363	446.995
C4B63_405g4	58.4682	61.5008	92.0154	70.6615		C4B63_2nc103	127.539	349.117	831.327	435.994
C4B63_396g6	50.2878	55.4694	104.183	69.9801		C4B63_2nc112	127.539	349.117	831.327	435.994
C4B63_49g192	57.8881	50.1336	101.649	69.8902		C4B63_2nc127	127.539	349.117	831.327	435.994
C4B63_42g47	56.0245	48.6822	104.8	69.8356		C4B63_2nc136	127.539	349.117	831.327	435.994
C4B63_8g2697c	74.3606	49.9402	84.9538	69.7515		C4B63_2nc147	127.539	349.117	831.327	435.994
C4B63_82nc6	42.9118	30.917	134.045	69.2913		C4B63_2nc156	127.539	349.117	831.327	435.994
C4B63_110nc3	42.9118	30.917	134.045	69.2913		C4B63_2nc165	127.539	349.117	831.327	435.994
C4B63_85g45	93.6502	42.4254	70.9849	69.0202		C4B63_2nc174	127.539	349.117	831.327	435.994
C4B63_7g313	47.7983	55.5765	101.794	68.3896		C4B63_2nc53	127.539	349.117	831.327	435.994
C4B63_1nc5	46.4052	31.1144	124.554	67.3579		C4B63_2nc63	127.539	349.117	831.327	435.994
C4B63_5nc2	46.4052	31.1144	124.554	67.3579		C4B63_2nc73	127.539	349.117	831.327	435.994
C4B63_6g537	63.8491	53.6254	84.2898	67.2548		C4B63_2nc83	127.539	349.117	831.327	435.994
C4B63_335nc9	115.505	32.2851	53.6435	67.1445		C4B63_2nc93	127.539	349.117	831.327	435.994
C4B63_476nc11	115.505	32.2851	53.6435	67.1445		C4B63_396nc7	127.539	349.117	831.327	435.994
C4B63_476nc13	115.505	32.2851	53.6435	67.1445		C4B63_101nc18	45.4782	105.292	1155.99	435.587
C4B63_530nc9	115.505	32.2851	53.6435	67.1445		C4B63_101nc24	45.4782	105.292	1155.99	435.587
C4B63_78g25	42.9836	57.2728	100.273	66.8431		C4B63_82nc1	70.1455	137.127	1081.75	429.674
C4B63_12g1688c	102.566	38.1536	56.0117	65.5771		C4B63_82nc3	70.1455	137.127	1081.75	429.674
C4B63_21g56	62.2873	52.4841	81.8547	65.542		C4B63_82nc5	70.1455	137.127	1081.75	429.674
C4B63_63g282c	68.3486	49.0048	78.2934	65.2156		C4B63_219nc1	70.1455	137.127	1081.75	429.674
C4B63_34g297	52.8337	49.3954	92.3115	64.8469		C4B63_225nc1	70.1455	137.127	1081.75	429.674
C4B63_34g298	52.8337	49.3954	92.3115	64.8469		C4B63_225nc3	70.1455	137.127	1081.75	429.674
C4B63_43g134	64.125	55.0372	74.3295	64.4972		C4B63_247nc1	70.1455	137.127	1081.75	429.674
C4B63_80g21	46.111	46.0227	96.2407	62.7915		C4B63_2nc49	96.0248	263.131	909.544	422.9
C4B63_43g163	73.5547	43.0501	69.106	61.9036		C4B63_2nc59	96.0248	263.131	909.544	422.9
C4B63_4nc1	59.0891	22.9014	103.553	61.8478		C4B63_2nc69	96.0248	263.131	909.544	422.9
C4B63_4nc13	59.0891	22.9014	103.553	61.8478		C4B63_2nc79	96.0248	263.131	909.544	422.9
C4B63_4nc19	59.0891	22.9014	103.553	61.8478		C4B63_45nc13	191.952	579.155	475.13	415.412
C4B63_4nc7	59.0891	22.9014	103.553	61.8478		C4B63_45nc18	191.952	579.155	475.13	415.412
C4B63_133g58	57.7075	69.2314	55.8613	60.9334		C4B63_45nc23	191.952	579.155	475.13	415.412
C4B63_16g155	54.6086	52.7017	74.874	60.7281		C4B63_45nc27	191.952	579.155	475.13	415.412
C4B63_2g696	80.5665	44.204	57.2762	60.6822		C4B63_45nc3	191.952	579.155	475.13	415.412
C4B63_6g2300c	82.596	37.0994	62.3257	60.6737		C4B63_45nc32	191.952	579.155	475.13	415.412
C4B63_42g60	48.7221	46.1124	86.4983	60.4443		C4B63_45nc36	191.952	579.155	475.13	415.412
C4B63_54g29	52.3118	55.0033	72.4589	59.9247		C4B63_45nc40	191.952	579.155	475.13	415.412
C4B63_22g738c	40.9659	49.7511	87.244	59.3203		C4B63_45nc45	191.952	579.155	475.13	415.412
C4B63_58g70	48.9644	43.4368	84.2459	58.8824		C4B63_45nc49	191.952	579.155	475.13	415.412
C4B63_7g341	71.6867	44.207	59.1406	58.3448		C4B63_45nc53	191.952	579.155	475.13	415.412
C4B63_7g344	71.6867	44.207	59.1406	58.3448		C4B63_45nc57	191.952	579.155	475.13	415.412
C4B63_190nc21	26.6775	25.3713	122.423	58.1573		C4B63_45nc61	191.952	579.155	475.13	415.412
C4B63_190nc40	106.83	49.0724	18.0577	57.9867		C4B63_45nc66	191.952	579.155	475.13	415.412
C4B63_40g124c	90.0055	40.5446	42.7979	57.7827		C4B63_45nc71	191.952	579.155	475.13	415.412
C4B63_190nc9	21.7885	42.9538	106.474	57.0721		C4B63_45nc8	191.952	579.155	475.13	415.412
C4B63_303g8	170.471	0.00113643	0	56.824		C4B63_396nc9	14.0826	392.895	785.281	397.42
C4B63_63g44c	46.305	40.563	83.5219	56.7966		C4B63_190nc28	480.4	167.639	524.379	390.806
C4B63_2g759	67.4646	41.3067	60.1848	56.3187		C4B63_577nc1	250.106	859.774	39.5486	383.143
C4B63_2g760	67.4646	41.3067	60.1848	56.3187		C4B63_2nc82	133.438	305.391	698.807	379.212
C4B63_37g1436c	87.3523	32.9313	47.3287	55.8708		C4B63_2nc92	133.438	305.391	698.807	379.212
C4B63_13g156	51.0768	32.1891	80.6735	54.6465		C4B63_451nc16	209.913	793.056	106.585	369.851
C4B63_47g34	42.3533	45.7725	75.428	54.5179		C4B63_101nc16	132.939	430.67	545.086	369.565
C4B63_4g486	49.1034	37.8741	76.4919	54.4898		C4B63_101nc22	132.939	430.67	545.086	369.565
C4B63_113g42	41.7511	39.7777	80.3647	53.9645		C4B63_63nc1	185.005	100.031	813.721	366.252
C4B63_55g287c	40.8512	40.8834	79.1945	53.643		C4B63_69nc3	126.218	729.951	234.797	363.655
C4B63_4g64	45.127	35.1489	79.3915	53.2225		C4B63_57nc1	53.8136	70.2798	927.445	350.513
C4B63_18g326	74.2929	34.2418	50.3745	52.9697		C4B63_57nc12	53.8136	70.2798	927.445	350.513
C4B63_13g195	83.3146	44.911	29.7443	52.6566		C4B63_150nc1	53.8136	70.2798	927.445	350.513
C4B63_48g159	34.2776	41.2391	82.1681	52.5616		C4B63_56nc17	336.526	333.965	331.794	334.095
C4B63_23g196	50.2366	32.1846	73.4999	51.9737		C4B63_56nc23	336.526	333.965	331.794	334.095
C4B63_32g234	65.5673	36.2484	54.0191	51.9449		C4B63_56nc35	336.526	333.965	331.794	334.095
C4B63_32g235	65.5673	36.2484	54.0191	51.9449		C4B63_56nc41	336.526	333.965	331.794	334.095
C4B63_51g97	52.7636	39.0515	63.4988	51.7713		C4B63_56nc47	336.526	333.965	331.794	334.095
C4B63_6g104	38.6428	45.831	70.1536	51.5425		C4B63_56nc5	336.526	333.965	331.794	334.095
C4B63_279g12	14.5653	1.09356	138.565	51.408		C4B63_56nc59	336.526	333.965	331.794	334.095
C4B63_28g292c	47.9743	33.558	72.2245	51.2523		C4B63_56nc65	336.526	333.965	331.794	334.095
C4B63_44g146	42.9457	33.359	75.7023	50.669		C4B63_243nc11	336.526	333.965	331.794	334.095
C4B63_20g319	46.6092	43.1627	61.3648	50.3789		C4B63_243nc17	336.526	333.965	331.794	334.095
C4B63_2g49	57.5147	33.121	60.3554	50.3304		C4B63_243nc23	336.526	333.965	331.794	334.095
C4B63_45g75	71.9883	30.5427	47.9618	50.1643		C4B63_243nc5	336.526	333.965	331.794	334.095
C4B63_45g76	71.9883	30.5427	47.9618	50.1643		C4B63_56nc11	336.526	310.97	331.794	326.43
C4B63_292g27	47.0851	16.4774	86.2791	49.9472		C4B63_56nc29	336.526	310.97	331.794	326.43
C4B63_2g1505c	59.1818	30.4261	58.8368	49.4816		C4B63_42nc1	87.5352	292.063	581.773	320.457
C4B63_18g144	68.3734	32.0128	47.7569	49.381		C4B63_42nc3	87.5352	292.063	581.773	320.457
C4B63_4g178	62.3549	31.8073	53.5699	49.244		C4B63_427nc10	87.5352	292.063	581.773	320.457
C4B63_70g95	40.0978	36.6615	70.5468	49.102		C4B63_427nc9	87.5352	292.063	581.773	320.457
C4B63_69nc1	8.66813	7.0214	129.516	48.4018		C4B63_101nc12	48.7266	198.544	669.447	305.573
C4B63_69nc5	8.66813	7.0214	129.516	48.4018		C4B63_56nc1	56.8703	104.616	754.565	305.35
C4B63_123nc1	8.66813	7.0214	129.516	48.4018		C4B63_56nc13	56.8703	104.616	754.565	305.35
C4B63_123nc5	8.66813	7.0214	129.516	48.4018		C4B63_56nc31	56.8703	104.616	754.565	305.35
C4B63_396nc14	48.6925	29.5039	66.8417	48.346		C4B63_56nc43	56.8703	104.616	754.565	305.35
C4B63_2nc82	30.8733	25.261	88.5176	48.2173		C4B63_56nc49	56.8703	104.616	754.565	305.35
C4B63_2nc92	30.8733	25.261	88.5176	48.2173		C4B63_56nc61	56.8703	104.616	754.565	305.35
C4B63_396nc8	30.8733	25.261	88.5176	48.2173		C4B63_56nc67	56.8703	104.616	754.565	305.35
C4B63_32nc2	63.9165	17.347	63.1911	48.1515		C4B63_2nc29	92.6461	148.22	667.904	302.923
C4B63_340nc2	63.9165	17.347	63.1911	48.1515		C4B63_2nc34	92.6461	148.22	667.904	302.923
C4B63_48g736c	57.4771	40.7506	46.0653	48.0977		C4B63_2nc39	92.6461	148.22	667.904	302.923
C4B63_19g692c	59.5179	29.6141	54.6252	47.9191		C4B63_45nc10	169.74	459.768	273.299	300.936
C4B63_11g29	40.0555	38.4865	64.2178	47.5866		C4B63_45nc15	169.74	459.768	273.299	300.936
C4B63_1g522	48.8261	35.4043	57.9223	47.3842		C4B63_45nc20	169.74	459.768	273.299	300.936
C4B63_56g86	32.3903	39.8052	69.9255	47.3737		C4B63_45nc29	169.74	459.768	273.299	300.936
C4B63_26g257	40.1191	31.2316	69.4444	46.9317		C4B63_45nc42	169.74	459.768	273.299	300.936
C4B63_38g86	50.4233	31.4182	58.9238	46.9218		C4B63_45nc5	169.74	459.768	273.299	300.936
C4B63_32g206	41.2004	35.6406	63.6964	46.8458		C4B63_45nc63	169.74	459.768	273.299	300.936
C4B63_19g43	40.5677	34.4722	64.4402	46.4934		C4B63_45nc68	169.74	459.768	273.299	300.936
C4B63_9g2133c	41.6175	34.5737	62.9345	46.3752		C4B63_243nc10	57.354	244.043	588.228	296.542
C4B63_149g19	53.3661	33.402	50.8817	45.8833		C4B63_243nc22	57.354	244.043	588.228	296.542
C4B63_6g130	38.3647	32.0253	66.4442	45.6114		C4B63_45nc24	169.74	424.137	263.092	285.656
C4B63_2g185	43.8575	33.1765	59.5819	45.5386		C4B63_45nc33	169.74	424.137	263.092	285.656
C4B63_2g187	43.8575	33.1765	59.5819	45.5386		C4B63_45nc37	169.74	424.137	263.092	285.656
C4B63_2g193	43.8575	33.1765	59.5819	45.5386		C4B63_45nc46	169.74	424.137	263.092	285.656
C4B63_2g195	43.8575	33.1765	59.5819	45.5386		C4B63_45nc50	169.74	424.137	263.092	285.656
C4B63_48g18	57.6728	27.9825	49.7665	45.1406		C4B63_45nc54	169.74	424.137	263.092	285.656
C4B63_54g87c	29.4972	55.6683	50.0596	45.075		C4B63_45nc58	169.74	424.137	263.092	285.656
C4B63_83g73	37.9569	23.4884	72.8765	44.7739		C4B63_511nc9	86.2103	318.158	451.201	285.19
C4B63_47g64	24.8325	41.6221	67.8306	44.7617		C4B63_335nc1	235.197	24.2029	594.424	284.608
C4B63_530nc6	89.4084	19.951	24.7335	44.6976		C4B63_2nc33	70.9073	184.013	597.192	284.037
C4B63_392g17	39.5472	34.5744	59.0809	44.4008		C4B63_2nc38	70.9073	184.013	597.192	284.037
C4B63_101g3	3.02836	6.82481	123.3	44.3844		C4B63_2nc43	70.9073	184.013	597.192	284.037
C4B63_56nc11	77.0534	33.2203	22.795	44.3562		C4B63_2nc47	70.9073	184.013	597.192	284.037
C4B63_56nc17	77.0534	33.2203	22.795	44.3562		C4B63_40nc11	158.622	159.671	503.282	273.858
C4B63_56nc23	77.0534	33.2203	22.795	44.3562		C4B63_40nc2	158.622	159.671	503.282	273.858
C4B63_56nc29	77.0534	33.2203	22.795	44.3562		C4B63_40nc20	158.622	159.671	503.282	273.858
C4B63_56nc35	77.0534	33.2203	22.795	44.3562		C4B63_40nc23	158.622	159.671	503.282	273.858
C4B63_56nc41	77.0534	33.2203	22.795	44.3562		C4B63_40nc5	158.622	159.671	503.282	273.858
C4B63_56nc47	77.0534	33.2203	22.795	44.3562		C4B63_101nc10	50.1371	259.58	493.228	267.648
C4B63_56nc5	77.0534	33.2203	22.795	44.3562		C4B63_32nc2	134.679	212.961	452.253	266.631
C4B63_56nc59	77.0534	33.2203	22.795	44.3562		C4B63_340nc2	134.679	212.961	452.253	266.631
C4B63_56nc65	77.0534	33.2203	22.795	44.3562		C4B63_5nc1	48.7614	69.209	677.827	265.266
C4B63_243nc11	77.0534	33.2203	22.795	44.3562		C4B63_25nc3	96.7731	300.179	398.823	265.258
C4B63_243nc17	77.0534	33.2203	22.795	44.3562		C4B63_61nc3	96.7731	300.179	398.823	265.258
C4B63_243nc23	77.0534	33.2203	22.795	44.3562		C4B63_522nc3	158.827	195.552	416.718	257.032
C4B63_243nc5	77.0534	33.2203	22.795	44.3562		C4B63_43nc1	70.205	118.062	581.841	256.703
C4B63_49g162	27.1333	26.4687	78.5055	44.0358		C4B63_43nc10	70.205	118.062	581.841	256.703
C4B63_397g3	48.1719	23.122	60.7406	44.0115		C4B63_43nc2	70.205	118.062	581.841	256.703
C4B63_2nc30	29.5992	6.1365	96.2846	44.0068		C4B63_43nc3	70.205	118.062	581.841	256.703
C4B63_2nc35	29.5992	6.1365	96.2846	44.0068		C4B63_43nc4	70.205	118.062	581.841	256.703
C4B63_2nc40	29.5992	6.1365	96.2846	44.0068		C4B63_43nc5	70.205	118.062	581.841	256.703
C4B63_2nc45	29.5992	6.1365	96.2846	44.0068		C4B63_43nc6	70.205	118.062	581.841	256.703
C4B63_14g189	50.6959	28.6724	52.3478	43.9054		C4B63_43nc7	70.205	118.062	581.841	256.703
C4B63_17g54	65.1285	26.2972	40.2255	43.8837		C4B63_43nc8	70.205	118.062	581.841	256.703
C4B63_57g98	32.4548	32.1052	66.5102	43.6901		C4B63_43nc9	70.205	118.062	581.841	256.703
C4B63_38g68	67.2873	26.1821	37.3983	43.6226		C4B63_447nc1	70.205	118.062	581.841	256.703
C4B63_38g87	67.2873	26.1821	37.3983	43.6226		C4B63_447nc2	70.205	118.062	581.841	256.703
C4B63_6g220	36.8504	31.6532	62.2348	43.5795		C4B63_447nc3	70.205	118.062	581.841	256.703
C4B63_242g10	28.8599	35.188	65.1262	43.058		C4B63_447nc4	70.205	118.062	581.841	256.703
C4B63_38g161	58.1468	29.1031	41.6294	42.9598		C4B63_4nc10	57.2952	255.34	441.936	251.524
C4B63_38g164	58.1468	29.1031	41.6294	42.9598		C4B63_4nc16	57.2952	255.34	441.936	251.524
C4B63_12g216	43.0743	29.1833	56.3386	42.8654		C4B63_4nc22	57.2952	255.34	441.936	251.524
C4B63_12g217	43.0743	29.1833	56.3386	42.8654		C4B63_4nc4	57.2952	255.34	441.936	251.524
C4B63_41g212	32.4794	32.8628	63.2167	42.853		C4B63_335nc8	384.673	109.552	239.488	244.571
C4B63_12g232	40.6588	38.1736	49.7088	42.8471		C4B63_22nc9	153.664	295.443	274.834	241.314
C4B63_12g1344c	43.2672	27.1282	57.5082	42.6345		C4B63_12nc1	135.722	314.353	261.848	237.308
C4B63_12g1348c	43.2672	27.1282	57.5082	42.6345		C4B63_12nc10	135.722	314.353	261.848	237.308
C4B63_46g99c	15.9697	43.9768	67.2665	42.4043		C4B63_12nc11	135.722	314.353	261.848	237.308
C4B63_2g708	30.9341	36.411	59.8353	42.3935		C4B63_12nc12	135.722	314.353	261.848	237.308
C4B63_27g1015c	61.3467	29.7166	36.0046	42.356		C4B63_12nc13	135.722	314.353	261.848	237.308
C4B63_20g321	52.7991	25.6942	47.6634	42.0522		C4B63_12nc14	135.722	314.353	261.848	237.308
C4B63_2g1634c	40.7715	29.2248	55.5217	41.8393		C4B63_12nc15	135.722	314.353	261.848	237.308
C4B63_19g1437c	30.9074	29.2208	65.1933	41.7738		C4B63_12nc16	135.722	314.353	261.848	237.308
C4B63_84g90	35.059	31.0526	58.6979	41.6032		C4B63_12nc17	135.722	314.353	261.848	237.308
C4B63_11g40	34.7259	32.8247	56.8812	41.4773		C4B63_12nc18	135.722	314.353	261.848	237.308
C4B63_129g44	62.455	27.9446	33.0843	41.1613		C4B63_12nc19	135.722	314.353	261.848	237.308
C4B63_30g190	34.49	30.237	58.7508	41.1593		C4B63_12nc20	135.722	314.353	261.848	237.308
C4B63_7g143	27.9304	31.7451	63.4724	41.0493		C4B63_12nc21	135.722	314.353	261.848	237.308
C4B63_40g129	54.623	36.1369	31.7138	40.8246		C4B63_12nc22	135.722	314.353	261.848	237.308
C4B63_18g288	46.8476	35.0516	40.5513	40.8168		C4B63_12nc23	135.722	314.353	261.848	237.308
C4B63_9g2155c	51.6326	24.9493	45.5674	40.7164		C4B63_12nc24	135.722	314.353	261.848	237.308
C4B63_9g2158c	51.6326	24.9493	45.5674	40.7164		C4B63_12nc25	135.722	314.353	261.848	237.308
C4B63_11g67	31.9836	34.2702	55.7692	40.6743		C4B63_12nc26	135.722	314.353	261.848	237.308
C4B63_133g62	14.8866	42.436	64.5213	40.6146		C4B63_12nc27	135.722	314.353	261.848	237.308
C4B63_286g89c	19.6721	33.8346	67.9565	40.4877		C4B63_12nc28	135.722	314.353	261.848	237.308
C4B63_38g98	33.3831	27.0846	60.9283	40.4653		C4B63_12nc29	135.722	314.353	261.848	237.308
C4B63_76g63	55.3726	26.8027	38.5868	40.254		C4B63_12nc3	135.722	314.353	261.848	237.308
C4B63_114g4	55.3726	26.8027	38.5868	40.254		C4B63_12nc30	135.722	314.353	261.848	237.308
C4B63_22g743c	26.843	32.505	61.3578	40.2353		C4B63_12nc31	135.722	314.353	261.848	237.308
C4B63_4g189	35.9842	28.7201	55.1719	39.9587		C4B63_12nc32	135.722	314.353	261.848	237.308
C4B63_54g30	51.1283	16.7949	50.9171	39.6134		C4B63_12nc33	135.722	314.353	261.848	237.308
C4B63_187g86c	39.5646	22.607	56.5372	39.5696		C4B63_12nc34	135.722	314.353	261.848	237.308
C4B63_2g518	50.6568	20.3479	47.4424	39.4824		C4B63_12nc35	135.722	314.353	261.848	237.308
C4B63_2g433	31.71	29.6861	56.4628	39.2863		C4B63_12nc36	135.722	314.353	261.848	237.308
C4B63_63g35	33.9379	30.5403	53.2305	39.2362		C4B63_12nc37	135.722	314.353	261.848	237.308
C4B63_52g151	34.6287	16.3313	65.4374	38.7991		C4B63_12nc39	135.722	314.353	261.848	237.308
C4B63_133g46	26.5232	32.4081	57.3196	38.7503		C4B63_12nc4	135.722	314.353	261.848	237.308
C4B63_85g83	26.7356	29.5951	59.4116	38.5808		C4B63_12nc40	135.722	314.353	261.848	237.308
C4B63_2g235	28.2819	28.1106	59.0693	38.4873		C4B63_12nc41	135.722	314.353	261.848	237.308
C4B63_19g89	33.0086	39.0266	42.2585	38.0979		C4B63_12nc5	135.722	314.353	261.848	237.308
C4B63_10g439	34.8153	28.9148	50.1177	37.9493		C4B63_12nc6	135.722	314.353	261.848	237.308
C4B63_8g476	77.9465	14.6845	20.7449	37.792		C4B63_12nc7	135.722	314.353	261.848	237.308
C4B63_87g8	46.1694	25.7562	41.1061	37.6772		C4B63_12nc8	135.722	314.353	261.848	237.308
C4B63_32g23	21.1607	35.2139	55.5375	37.304		C4B63_12nc9	135.722	314.353	261.848	237.308
C4B63_81g104	37.2508	23.9612	50.2204	37.1441		C4B63_120nc1	135.722	314.353	261.848	237.308
C4B63_81g105	37.2508	23.9612	50.2204	37.1441		C4B63_120nc10	135.722	314.353	261.848	237.308
C4B63_75g59	40.4123	23.8776	45.9615	36.7505		C4B63_120nc11	135.722	314.353	261.848	237.308
C4B63_13g241	63.0106	10.7581	35.8976	36.5554		C4B63_120nc12	135.722	314.353	261.848	237.308
C4B63_304g8	43.0841	25.9678	40.4989	36.5169		C4B63_120nc13	135.722	314.353	261.848	237.308
C4B63_70g48	36.479	31.411	41.4547	36.4482		C4B63_120nc14	135.722	314.353	261.848	237.308
C4B63_46g140c	37.1774	34.6088	37.1404	36.3089		C4B63_120nc15	135.722	314.353	261.848	237.308
C4B63_20g208	28.9679	28.9277	49.2875	35.7277		C4B63_120nc16	135.722	314.353	261.848	237.308
C4B63_85g60	29.7851	26.4982	50.4424	35.5752		C4B63_120nc17	135.722	314.353	261.848	237.308
C4B63_13g34	27.762	29.7176	48.164	35.2145		C4B63_120nc18	135.722	314.353	261.848	237.308
C4B63_2g11	43.8999	23.6359	37.945	35.1603		C4B63_120nc19	135.722	314.353	261.848	237.308
C4B63_7g103	38.5885	27.126	39.7034	35.1393		C4B63_120nc2	135.722	314.353	261.848	237.308
C4B63_49g921c	29.0367	24.966	50.8179	34.9402		C4B63_120nc20	135.722	314.353	261.848	237.308
C4B63_20g45	30.8481	25.6218	47.8587	34.7762		C4B63_120nc21	135.722	314.353	261.848	237.308
C4B63_295g27	46.5072	12.1655	45.5126	34.7284		C4B63_120nc22	135.722	314.353	261.848	237.308
C4B63_335nc6	58.5393	10.8371	34.1553	34.5106		C4B63_120nc23	135.722	314.353	261.848	237.308
C4B63_212g18	22.9192	18.5621	61.9199	34.4671		C4B63_120nc24	135.722	314.353	261.848	237.308
C4B63_34g1211c	31.4079	32.9077	38.9976	34.4377		C4B63_120nc25	135.722	314.353	261.848	237.308
C4B63_63g102	48.102	17.0239	37.5215	34.2158		C4B63_120nc26	135.722	314.353	261.848	237.308
C4B63_12g330	26.1823	25.5208	50.8447	34.1826		C4B63_120nc27	135.722	314.353	261.848	237.308
C4B63_577nc1	21.9536	17.3819	63.1075	34.1477		C4B63_120nc28	135.722	314.353	261.848	237.308
C4B63_26g274	31.2113	26.0017	44.9497	34.0542		C4B63_120nc29	135.722	314.353	261.848	237.308
C4B63_170g22	56.0024	31.7651	13.4314	33.733		C4B63_120nc3	135.722	314.353	261.848	237.308
C4B63_19g723c	23.6026	28.754	48.6388	33.6651		C4B63_120nc30	135.722	314.353	261.848	237.308
C4B63_10g1811c	29.2333	25.5598	46.0932	33.6288		C4B63_120nc31	135.722	314.353	261.848	237.308
C4B63_3g4692c	27.6824	31.3118	41.7123	33.5688		C4B63_120nc32	135.722	314.353	261.848	237.308
C4B63_113g29	42.4274	23.4502	34.5209	33.4662		C4B63_120nc33	135.722	314.353	261.848	237.308
C4B63_113g30	42.4274	23.4502	34.5209	33.4662		C4B63_120nc34	135.722	314.353	261.848	237.308
C4B63_70g572c	20.5	24.8203	53.5152	32.9452		C4B63_120nc4	135.722	314.353	261.848	237.308
C4B63_7g72	32.9717	23.5979	42.0501	32.8732		C4B63_120nc5	135.722	314.353	261.848	237.308
C4B63_19g167	7.80983	6.37277	84.3122	32.8316		C4B63_120nc6	135.722	314.353	261.848	237.308
C4B63_6g129	27.2823	19.7094	50.6171	32.5363		C4B63_120nc7	135.722	314.353	261.848	237.308
C4B63_10g122	46.6654	20.1609	30.5859	32.4707		C4B63_120nc8	135.722	314.353	261.848	237.308
C4B63_10g124	46.6654	20.1609	30.5859	32.4707		C4B63_120nc9	135.722	314.353	261.848	237.308
C4B63_54g906c	32.422	21.0204	43.5343	32.3256		C4B63_56nc10	64.9745	175.718	470.278	236.99
C4B63_63g111	44.5604	19.7063	32.6742	32.3136		C4B63_56nc16	64.9745	175.718	470.278	236.99
C4B63_45g102	47.7176	16.2717	32.6918	32.227		C4B63_56nc22	64.9745	175.718	470.278	236.99
C4B63_51g114	48.3123	13.8669	34.0007	32.06		C4B63_56nc28	64.9745	175.718	470.278	236.99
C4B63_11g8	23.5216	18.7123	53.1361	31.79		C4B63_56nc34	64.9745	175.718	470.278	236.99
C4B63_32g225	22.5264	23.0546	49.7411	31.774		C4B63_56nc4	64.9745	175.718	470.278	236.99
C4B63_13g271	22.2472	31.0684	41.7384	31.6847		C4B63_56nc40	64.9745	175.718	470.278	236.99
C4B63_1g1033	21.3999	26.7955	46.6398	31.6117		C4B63_56nc46	64.9745	175.718	470.278	236.99
C4B63_78g23	32.7781	22.5172	39.2954	31.5302		C4B63_56nc52	64.9745	175.718	470.278	236.99
C4B63_70g49	41.4028	24.6831	28.435	31.507		C4B63_56nc58	64.9745	175.718	470.278	236.99
C4B63_13g234	38.5427	21.9829	33.8799	31.4685		C4B63_56nc64	64.9745	175.718	470.278	236.99
C4B63_13g235	38.5427	21.9829	33.8799	31.4685		C4B63_243nc16	64.9745	175.718	470.278	236.99
C4B63_13g236	38.5427	21.9829	33.8799	31.4685		C4B63_243nc4	64.9745	175.718	470.278	236.99
C4B63_37nc2	94.0968	5.90263e-05	0.038198	31.3784		C4B63_396nc3	96.3145	258.41	354.766	236.497
C4B63_137g34	28.2706	28.5247	37.0669	31.2874		C4B63_179nc182	38.5325	90.903	566.752	232.062
C4B63_104g78	22.9534	25.3596	44.8406	31.0512		C4B63_63nc3	183.065	98.4376	405.824	229.109
C4B63_255g21	22.9534	25.3596	44.8406	31.0512		C4B63_40nc45	77.8874	114.769	487.849	226.835
C4B63_78g46	23.7276	21.0002	48.3417	31.0232		C4B63_140nc1	76.9938	63.304	539.115	226.471
C4B63_40g189	38.888	15.6029	38.5218	31.0042		C4B63_140nc3	76.9938	63.304	539.115	226.471
C4B63_31g225	20.7559	25.5262	46.6806	30.9876		C4B63_57nc11	34.1225	266.921	345.839	215.627
C4B63_76g59	29.7068	25.6465	37.1751	30.8428		C4B63_8nc4	3.82262	182.809	458.084	214.905
C4B63_13g269	54.6668	18.7512	17.8688	30.4289		C4B63_26nc1	3.82262	182.809	458.084	214.905
C4B63_54g173	26.938	20.0141	44.0209	30.3243		C4B63_26nc3	3.82262	182.809	458.084	214.905
C4B63_80g7	45.7964	17.433	27.5447	30.258		C4B63_103nc1	3.82262	182.809	458.084	214.905
C4B63_295g16	27.6774	23.9057	38.9331	30.1721		C4B63_2nc108	61.4089	75.4697	462.953	199.944
C4B63_295g18	27.6774	23.9057	38.9331	30.1721		C4B63_2nc117	61.4089	75.4697	462.953	199.944
C4B63_295g20	27.6774	23.9057	38.9331	30.1721		C4B63_2nc132	61.4089	75.4697	462.953	199.944
C4B63_295g22	27.6774	23.9057	38.9331	30.1721		C4B63_2nc141	61.4089	75.4697	462.953	199.944
C4B63_26g263	31.877	27.2566	31.3472	30.1603		C4B63_2nc152	61.4089	75.4697	462.953	199.944
C4B63_13g1488c	36.6615	20.6951	33.0849	30.1472		C4B63_2nc161	61.4089	75.4697	462.953	199.944
C4B63_13g1491c	36.6615	20.6951	33.0849	30.1472		C4B63_2nc170	61.4089	75.4697	462.953	199.944
C4B63_162g32	43.5037	17.3862	29.4291	30.1063		C4B63_2nc179	61.4089	75.4697	462.953	199.944
C4B63_137g40	89.1881	0.914952	1.68955e-05	30.0344		C4B63_2nc58	61.4089	75.4697	462.953	199.944
C4B63_48g641c	61.8788	11.7475	15.5895	29.7386		C4B63_2nc68	61.4089	75.4697	462.953	199.944
C4B63_52g63	32.4586	21.9113	34.6037	29.6579		C4B63_2nc119	55.8452	409.825	117.514	194.395
C4B63_18g233	31.5189	19.9584	37.0884	29.5219		C4B63_22nc3	113.973	77.9495	389.088	193.67
C4B63_202g30	0	2.44586	85.7969	29.4143		C4B63_2nc107	96.3145	114.959	354.766	188.68
C4B63_7g342	32.774	19.5056	35.5354	29.2717		C4B63_2nc116	96.3145	114.959	354.766	188.68
C4B63_38g46	22.6285	22.3687	42.503	29.1667		C4B63_2nc131	96.3145	114.959	354.766	188.68
C4B63_57nc10	14.1029	9.83676	63.1947	29.0448		C4B63_2nc140	96.3145	114.959	354.766	188.68
C4B63_57nc4	14.1029	9.83676	63.1947	29.0448		C4B63_2nc151	96.3145	114.959	354.766	188.68
C4B63_57nc6	14.1029	9.83676	63.1947	29.0448		C4B63_2nc160	96.3145	114.959	354.766	188.68
C4B63_58g35	36.5829	24.1306	26.2964	29.0033		C4B63_2nc169	96.3145	114.959	354.766	188.68
C4B63_55g51	17.1879	23.1291	46.5833	28.9668		C4B63_2nc178	96.3145	114.959	354.766	188.68
C4B63_20g170	26.3829	23.4165	37.0683	28.9559		C4B63_2nc57	96.3145	114.959	354.766	188.68
C4B63_14g560c	37.3094	16.0194	32.4041	28.5776		C4B63_2nc67	96.3145	114.959	354.766	188.68
C4B63_62g350c	36.8037	21.8255	26.8564	28.4952		C4B63_2nc77	96.3145	114.959	354.766	188.68
C4B63_375g42c	14.2321	14.789	55.9453	28.3221		C4B63_2nc87	96.3145	114.959	354.766	188.68
C4B63_19g103	26.0541	21.3352	37.571	28.3201		C4B63_2nc97	96.3145	114.959	354.766	188.68
C4B63_58g125	30.6639	17.8092	36.3631	28.2787		C4B63_16nc6	50.6574	61.454	448.445	186.852
C4B63_55g36	26.3154	16.7081	41.3059	28.1098		C4B63_160nc6	50.6574	61.454	448.445	186.852
C4B63_8g556	37.0256	14.2218	32.6472	27.9649		C4B63_2nc36	72.8635	147.1	327.743	182.569
C4B63_2g223	22.4935	24.0218	37.0727	27.8627		C4B63_2nc41	72.8635	147.1	327.743	182.569
C4B63_18g164	24.7936	24.0306	34.5914	27.8052		C4B63_2nc46	72.8635	147.1	327.743	182.569
C4B63_24g1404c	32.6542	20.544	30.2009	27.7997		C4B63_1nc5	81.7505	143.902	299.209	174.954
C4B63_147g273c	32.6542	20.544	30.2009	27.7997		C4B63_5nc2	81.7505	143.902	299.209	174.954
C4B63_69g74	19.9584	26.5975	36.3021	27.6193		C4B63_467nc3	180.533	264.588	78.9187	174.68
C4B63_123g23	19.9584	26.5975	36.3021	27.6193		C4B63_476nc7	180.607	179.2	163.088	174.298
C4B63_12g242	28.0698	19.2626	35.2398	27.5241		C4B63_16nc12	34.5953	120.317	367.055	173.989
C4B63_47g388c	20.9931	14.103	47.1815	27.4259		C4B63_160nc12	34.5953	120.317	367.055	173.989
C4B63_206g148c	20.9931	14.103	47.1815	27.4259		C4B63_13nc1	31.9535	225.105	261.848	172.969
C4B63_39g320	36.2045	17.8638	28.1132	27.3938		C4B63_204nc1	31.9535	225.105	261.848	172.969
C4B63_28g114	23.8034	17.8348	40.4168	27.3517		C4B63_2nc11	36.2558	155.12	308.656	166.677
C4B63_38g143	13.3708	18.1648	50.4932	27.3429		C4B63_2nc16	36.2558	155.12	308.656	166.677
C4B63_42g42	21.8153	22.5373	37.1669	27.1732		C4B63_2nc21	36.2558	155.12	308.656	166.677
C4B63_10g490	25.6666	18.2976	37.4623	27.1422		C4B63_2nc26	36.2558	155.12	308.656	166.677
C4B63_46g14	24.837	21.0021	35.5119	27.117		C4B63_2nc6	36.2558	155.12	308.656	166.677
C4B63_28g407c	32.2975	23.2145	25.7823	27.0981		C4B63_471nc9	49.8655	103.144	329.5	160.837
C4B63_2nc32	26.7941	12.6017	41.5592	26.985		C4B63_495nc11	49.8655	103.144	329.5	160.837
C4B63_2nc37	26.7941	12.6017	41.5592	26.985		C4B63_305g1	139.509	87.9065	249.402	158.939
C4B63_2nc42	26.7941	12.6017	41.5592	26.985		C4B63_219nc3	8.74306	71.3911	381.563	153.899
C4B63_54g49	36.625	17.0118	27.2627	26.9665		C4B63_77nc1	30.1518	104.611	302.811	145.858
C4B63_9g235	25.0779	20.0497	35.5692	26.8989		C4B63_110nc7	30.1518	104.611	302.811	145.858
C4B63_8g555	24.6837	25.396	30.2912	26.7903		C4B63_396nc1	97.863	72.3489	260.973	143.728
C4B63_39g1477c	32.0249	13.8868	33.9834	26.6317		C4B63_396nc11	97.863	72.3489	260.973	143.728
C4B63_132g317c	32.0249	13.8868	33.9834	26.6317		C4B63_396nc12	97.863	72.3489	260.973	143.728
C4B63_23g1365c	17.4165	20.5392	41.8774	26.611		C4B63_396nc2	97.863	72.3489	260.973	143.728
C4B63_81g19	22.7534	13.8533	42.5913	26.3993		C4B63_40nc44	32.099	166.487	228.667	142.418
C4B63_9g333	27.1043	20.4714	31.5154	26.3637		C4B63_190nc9	177.643	232.664	13.0392	141.115
C4B63_42g61	23.6212	17.6541	37.5807	26.2853		C4B63_22nc12	23.1115	36.3091	352.851	137.424
C4B63_9g287	10.1317	16.4782	51.815	26.1416		C4B63_2nc13	63.5361	226.426	115.753	135.238
C4B63_42g70	22.448	20.2526	35.714	26.1382		C4B63_2nc18	63.5361	226.426	115.753	135.238
C4B63_530nc1	7.32369	29.6249	41.3413	26.0966		C4B63_2nc23	63.5361	226.426	115.753	135.238
C4B63_8g2554c	5.77809	29.3685	42.2877	25.8114		C4B63_2nc3	63.5361	226.426	115.753	135.238
C4B63_190nc23	18.2658	38.5324	19.9206	25.5729		C4B63_2nc8	63.5361	226.426	115.753	135.238
C4B63_32g211	26.2348	15.4627	34.6291	25.4422		C4B63_43nc12	54.4674	175.297	173.179	134.314
C4B63_4g172	19.7759	19.3245	36.861	25.3205		C4B63_436nc1	323.581	1.73236	74.5306	133.281
C4B63_17g52	35.8436	14.804	25.2846	25.3107		C4B63_2nc12	17.1918	57.5062	322.514	132.404
C4B63_138g31	31.3397	26.6355	17.9028	25.2927		C4B63_2nc17	17.1918	57.5062	322.514	132.404
C4B63_17g70	33.8966	14.5465	27.2298	25.2243		C4B63_2nc2	17.1918	57.5062	322.514	132.404
C4B63_297g15	33.8966	14.5465	27.2298	25.2243		C4B63_2nc22	17.1918	57.5062	322.514	132.404
C4B63_39g344	20.174	22.0699	33.3861	25.21		C4B63_2nc27	17.1918	57.5062	322.514	132.404
C4B63_25g294	21.4265	17.4923	36.5702	25.163		C4B63_2nc7	17.1918	57.5062	322.514	132.404
C4B63_20g1412c	25.7567	19.5766	30.1067	25.1467		C4B63_43g83	160.126	100.285	136.643	132.351
C4B63_12g2035c	20.5026	25.0032	29.3604	24.9554		C4B63_70nc1	14.3185	24.7879	352.637	130.581
C4B63_101g10	21.7919	28.79	23.9494	24.8438		C4B63_42nc10	39.9238	312.764	38.3311	130.34
C4B63_101g11	21.7919	28.79	23.9494	24.8438		C4B63_42nc7	39.9238	312.764	38.3311	130.34
C4B63_19g101	13.7857	17.931	42.7599	24.8255		C4B63_305g8	151.875	86.32	150.608	129.601
C4B63_9g247	24.0934	13.1493	36.9963	24.7463		C4B63_581nc1	75.8722	141.025	163.219	126.705
C4B63_403g6	22.2911	19.0281	32.888	24.7357		C4B63_34g216	124.799	109.073	139.101	124.324
C4B63_32g1409c	22.5543	18.6434	32.7468	24.6482		C4B63_2nc1	7.7802	133.341	213.468	118.196
C4B63_550g3	35.9921	24.5987	13.0418	24.5442		C4B63_49g216	105.16	83.1357	165.452	117.916
C4B63_24g1533c	11.1575	23.595	38.4361	24.3962		C4B63_411nc11	34.5788	125.665	190.613	116.952
C4B63_8g61	24.7724	16.9116	31.2571	24.3137		C4B63_411nc14	34.5788	125.665	190.613	116.952
C4B63_6g316	36.1738	14.6078	22.0638	24.2818		C4B63_411nc17	34.5788	125.665	190.613	116.952
C4B63_21g68	25.2042	16.8326	30.5468	24.1945		C4B63_411nc2	34.5788	125.665	190.613	116.952
C4B63_4g534	18.1422	20.9541	33.4568	24.1844		C4B63_411nc20	34.5788	125.665	190.613	116.952
C4B63_51g844c	21.7417	16.6903	33.9939	24.142		C4B63_411nc23	34.5788	125.665	190.613	116.952
C4B63_18g811c	31.4362	15.828	25.0708	24.1117		C4B63_411nc26	34.5788	125.665	190.613	116.952
C4B63_13g189	18.775	21.7346	31.7099	24.0732		C4B63_411nc29	34.5788	125.665	190.613	116.952
C4B63_3g1107	32.9845	16.4075	22.8264	24.0728		C4B63_411nc32	34.5788	125.665	190.613	116.952
C4B63_34g1240c	23.9224	18.6814	29.4629	24.0222		C4B63_411nc35	34.5788	125.665	190.613	116.952
C4B63_38g38	17.0215	22.298	32.5974	23.9723		C4B63_411nc38	34.5788	125.665	190.613	116.952
C4B63_38g39	17.0215	22.298	32.5974	23.9723		C4B63_411nc41	34.5788	125.665	190.613	116.952
C4B63_6g2375c	38.0486	18.0891	15.6286	23.9221		C4B63_411nc44	34.5788	125.665	190.613	116.952
C4B63_9g494	20.912	17.1836	33.5576	23.8844		C4B63_411nc47	34.5788	125.665	190.613	116.952
C4B63_9g412	25.0867	17.4032	28.8046	23.7648		C4B63_411nc5	34.5788	125.665	190.613	116.952
C4B63_2g229	19.8743	18.4493	32.9354	23.753		C4B63_411nc50	34.5788	125.665	190.613	116.952
C4B63_19g185	24.3879	18.0582	28.5397	23.6619		C4B63_411nc8	34.5788	125.665	190.613	116.952
C4B63_76g16	21.0554	19.2973	30.6056	23.6528		C4B63_2nc139	27.0936	66.9346	255.5	116.509
C4B63_25g228	14.9868	15.7891	39.772	23.516		C4B63_19nc7	23.2717	41.2089	275.161	113.214
C4B63_43g19c	25.3818	19.9944	24.4778	23.2847		C4B63_179nc102	23.2717	41.2089	275.161	113.214
C4B63_21g239c	18.6864	20.1399	30.9482	23.2582		C4B63_179nc110	23.2717	41.2089	275.161	113.214
C4B63_75g47	27.6039	15.8194	26.0034	23.1422		C4B63_179nc118	23.2717	41.2089	275.161	113.214
C4B63_75g48	27.6039	15.8194	26.0034	23.1422		C4B63_179nc130	23.2717	41.2089	275.161	113.214
C4B63_46g76	25.4019	15.5653	28.4246	23.1306		C4B63_179nc142	23.2717	41.2089	275.161	113.214
C4B63_46g77	25.4019	15.5653	28.4246	23.1306		C4B63_179nc15	23.2717	41.2089	275.161	113.214
C4B63_6g588	17.6176	15.9448	35.6085	23.057		C4B63_179nc154	23.2717	41.2089	275.161	113.214
C4B63_14g241	21.9874	17.8176	29.2506	23.0185		C4B63_179nc162	23.2717	41.2089	275.161	113.214
C4B63_35g99	20.1571	14.9738	33.8776	23.0028		C4B63_179nc170	23.2717	41.2089	275.161	113.214
C4B63_97g21	27.5986	18.5444	22.7551	22.966		C4B63_179nc174	23.2717	41.2089	275.161	113.214
C4B63_18g260	20.1568	18.2167	30.3976	22.9237		C4B63_179nc178	23.2717	41.2089	275.161	113.214
C4B63_207g18	28.1917	13.5087	26.8353	22.8452		C4B63_179nc186	23.2717	41.2089	275.161	113.214
C4B63_6g301	47.8334	7.90255	12.7011	22.8123		C4B63_179nc190	23.2717	41.2089	275.161	113.214
C4B63_23g197	27.8641	17.5222	22.8339	22.7401		C4B63_179nc194	23.2717	41.2089	275.161	113.214
C4B63_76g22	25.8839	14.5003	27.2542	22.5461		C4B63_179nc198	23.2717	41.2089	275.161	113.214
C4B63_87g12	22.5468	17.6534	27.3785	22.5262		C4B63_179nc202	23.2717	41.2089	275.161	113.214
C4B63_2g318	19.3078	18.7133	29.5425	22.5212		C4B63_179nc206	23.2717	41.2089	275.161	113.214
C4B63_2g1604c	26.8707	16.3719	24.1918	22.4781		C4B63_179nc214	23.2717	41.2089	275.161	113.214
C4B63_40g149	20.498	19.0624	27.7973	22.4526		C4B63_179nc23	23.2717	41.2089	275.161	113.214
C4B63_63g33	26.558	16.1029	24.6812	22.4474		C4B63_179nc27	23.2717	41.2089	275.161	113.214
C4B63_42g242	21.0583	17.3142	28.6756	22.3494		C4B63_179nc31	23.2717	41.2089	275.161	113.214
C4B63_45g134	15.6313	19.1565	32.0838	22.2905		C4B63_179nc39	23.2717	41.2089	275.161	113.214
C4B63_7g209	12.2533	17.1398	37.3445	22.2459		C4B63_179nc46	23.2717	41.2089	275.161	113.214
C4B63_2g174	19.0067	17.7738	29.9462	22.2422		C4B63_179nc50	23.2717	41.2089	275.161	113.214
C4B63_19g91	16.8298	20.48	29.4116	22.2405		C4B63_179nc54	23.2717	41.2089	275.161	113.214
C4B63_10g284	27.0805	11.2654	28.1942	22.18		C4B63_179nc62	23.2717	41.2089	275.161	113.214
C4B63_84g81	19.8053	14.1887	32.4751	22.1564		C4B63_179nc66	23.2717	41.2089	275.161	113.214
C4B63_26g202	21.8561	15.7894	28.8202	22.1552		C4B63_179nc74	23.2717	41.2089	275.161	113.214
C4B63_31g181	27.3601	12.9063	26.0488	22.1051		C4B63_179nc78	23.2717	41.2089	275.161	113.214
C4B63_2g517	27.24	18.7172	20.3565	22.1046		C4B63_179nc82	23.2717	41.2089	275.161	113.214
C4B63_30g170	20.3479	20.0374	25.7981	22.0611		C4B63_179nc90	23.2717	41.2089	275.161	113.214
C4B63_97g18	21.1943	16.0906	28.8459	22.0436		C4B63_179nc94	23.2717	41.2089	275.161	113.214
C4B63_76g58	16.0029	15.6908	34.3633	22.019		C4B63_30nc10	81.9335	128.19	102.527	104.217
C4B63_18g216	21.9457	15.6257	28.2114	21.9276		C4B63_30nc14	81.9335	128.19	102.527	104.217
C4B63_133g44	30.6845	15.8406	19.1231	21.8827		C4B63_30nc4	81.9335	128.19	102.527	104.217
C4B63_32g214	22.306	16.5756	26.5282	21.8033		C4B63_30nc7	81.9335	128.19	102.527	104.217
C4B63_101g9	24.4674	14.841	25.8866	21.7317		C4B63_42nc11	81.9335	128.19	102.527	104.217
C4B63_261g7	16.7979	22.3007	26.0932	21.7306		C4B63_42nc8	81.9335	128.19	102.527	104.217
C4B63_84g67	23.7259	12.344	28.8579	21.6426		C4B63_163nc4	81.9335	128.19	102.527	104.217
C4B63_2g4188c	21.7697	15.1466	28.0051	21.6405		C4B63_2nc102	37.3231	105.951	166.294	103.189
C4B63_51g451c	37.1848	10.2814	17.2869	21.5844		C4B63_2nc111	37.3231	105.951	166.294	103.189
C4B63_32g1132c	25.0716	12.9831	26.212	21.4222		C4B63_2nc118	37.3231	105.951	166.294	103.189
C4B63_18g293	17.4229	16.6686	30.1152	21.4022		C4B63_2nc126	37.3231	105.951	166.294	103.189
C4B63_11g16	17.877	17.5596	28.4639	21.3002		C4B63_2nc135	37.3231	105.951	166.294	103.189
C4B63_4g475	30.649	14.8529	17.779	21.0936		C4B63_2nc146	37.3231	105.951	166.294	103.189
C4B63_11g305c	19.0208	18.1769	26.0521	21.0833		C4B63_2nc155	37.3231	105.951	166.294	103.189
C4B63_35g125	22.3825	17.2838	23.3677	21.0113		C4B63_2nc164	37.3231	105.951	166.294	103.189
C4B63_18g282	16.9179	18.0554	27.9801	20.9845		C4B63_2nc173	37.3231	105.951	166.294	103.189
C4B63_22nc12	30.4502	23.4991	8.83229	20.9272		C4B63_2nc52	37.3231	105.951	166.294	103.189
C4B63_12g195	18.3207	18.9907	25.4257	20.9124		C4B63_2nc62	37.3231	105.951	166.294	103.189
C4B63_12g220	18.7311	17.7542	26.0119	20.8324		C4B63_2nc72	37.3231	105.951	166.294	103.189
C4B63_17g90	14.4133	17.2393	30.7989	20.8172		C4B63_56nc14	65.4649	116.421	127.431	103.106
C4B63_3g1104	18.451	14.3484	29.5481	20.7825		C4B63_56nc2	65.4649	116.421	127.431	103.106
C4B63_2g50	23.1597	14.136	24.7515	20.6824		C4B63_56nc20	65.4649	116.421	127.431	103.106
C4B63_23g89c	29.4027	9.13492	23.3416	20.6264		C4B63_56nc26	65.4649	116.421	127.431	103.106
C4B63_84g36	23.9477	12.8633	25.0253	20.6121		C4B63_56nc32	65.4649	116.421	127.431	103.106
C4B63_246g6	23.9477	12.8633	25.0253	20.6121		C4B63_56nc38	65.4649	116.421	127.431	103.106
C4B63_17g25	19.7487	12.8605	29.0566	20.5553		C4B63_56nc44	65.4649	116.421	127.431	103.106
C4B63_52g164	24.4623	11.1443	25.9792	20.5286		C4B63_56nc50	65.4649	116.421	127.431	103.106
C4B63_4g145	15.2339	13.599	32.6912	20.508		C4B63_56nc56	65.4649	116.421	127.431	103.106
C4B63_75g49	20.8547	9.79801	30.8648	20.5058		C4B63_56nc62	65.4649	116.421	127.431	103.106
C4B63_233g19	20.8547	9.79801	30.8648	20.5058		C4B63_56nc68	65.4649	116.421	127.431	103.106
C4B63_13g270	29.7237	10.28	21.2986	20.4341		C4B63_56nc8	65.4649	116.421	127.431	103.106
C4B63_18g176	23.5749	11.6742	25.8866	20.3786		C4B63_243nc14	65.4649	116.421	127.431	103.106
C4B63_183g11	31.4262	16.3839	12.8528	20.221		C4B63_243nc2	65.4649	116.421	127.431	103.106
C4B63_12g405	19.0813	10.3349	31.0913	20.1692		C4B63_243nc20	65.4649	116.421	127.431	103.106
C4B63_4g184	19.5161	12.0015	28.965	20.1609		C4B63_243nc26	65.4649	116.421	127.431	103.106
C4B63_20g137	16.3851	15.8396	28.2238	20.1495		C4B63_243nc8	65.4649	116.421	127.431	103.106
C4B63_293g4	20.9186	14.1008	25.3925	20.1373		C4B63_129nc1	47.0311	42.4874	202.685	97.4012
C4B63_43g129	28.4288	12.7326	19.2025	20.1213		C4B63_335nc9	115.216	158.476	17.1066	96.9329
C4B63_8g508	20.7351	13.918	25.7066	20.1199		C4B63_476nc11	115.216	158.476	17.1066	96.9329
C4B63_2g700	13.8875	16.3503	30.0378	20.0919		C4B63_476nc13	115.216	158.476	17.1066	96.9329
C4B63_38g320c	18.7412	18.5102	22.9798	20.0771		C4B63_530nc9	115.216	158.476	17.1066	96.9329
C4B63_26g268	18.1599	17.4384	24.581	20.0598		C4B63_305g4	58.6552	74.2987	157.566	96.84
C4B63_43g20c	21.7077	12.7572	25.5898	20.0182		C4B63_190nc35	43.2465	90.3004	155.857	96.468
C4B63_303g7	51.5574	6.77297	1.41429	19.9149		C4B63_2nc123	10.5124	0.294627	260.973	90.5933
C4B63_20g10	27.1845	7.19453	25.348	19.909		C4B63_2nc142	10.5124	0.294627	260.973	90.5933
C4B63_34g1224c	21.2518	15.012	23.4377	19.9005		C4B63_2nc143	10.5124	0.294627	260.973	90.5933
C4B63_34g1225c	21.2518	15.012	23.4377	19.9005		C4B63_2nc180	10.5124	0.294627	260.973	90.5933
C4B63_34g1229c	21.2518	15.012	23.4377	19.9005		C4B63_2nc88	10.5124	0.294627	260.973	90.5933
C4B63_34g1232c	21.2518	15.012	23.4377	19.9005		C4B63_2nc89	10.5124	0.294627	260.973	90.5933
C4B63_54g62	16.9473	15.0154	27.6714	19.878		C4B63_2nc98	10.5124	0.294627	260.973	90.5933
C4B63_18g838c	16.1884	13.2594	30.0464	19.8314		C4B63_2nc99	10.5124	0.294627	260.973	90.5933
C4B63_247g120c	16.1884	13.2594	30.0464	19.8314		C4B63_275g6	53.8371	55.4698	160.607	89.9713
C4B63_32g236	16.1258	16.749	26.3374	19.7374		C4B63_396nc10	35.4382	87.4698	146.743	89.8837
C4B63_18g171	24.067	13.5239	21.275	19.622		C4B63_530nc1	56.2996	149.605	61.0598	88.9881
C4B63_330g3	30.6769	12.8385	15.3301	19.6152		C4B63_9g420	42.7877	74.6836	145.281	87.5841
C4B63_2g702	15.7535	18.3028	24.5676	19.5413		C4B63_411nc12	22.0931	233.914	4.79319	86.9334
C4B63_2g704	15.7535	18.3028	24.5676	19.5413		C4B63_411nc15	22.0931	233.914	4.79319	86.9334
C4B63_2g706	15.7535	18.3028	24.5676	19.5413		C4B63_411nc18	22.0931	233.914	4.79319	86.9334
C4B63_38g53	17.4794	14.2919	26.6616	19.4776		C4B63_411nc21	22.0931	233.914	4.79319	86.9334
C4B63_447g1	7.22795	14.0734	37.01	19.4371		C4B63_411nc24	22.0931	233.914	4.79319	86.9334
C4B63_22g773c	17.5436	20.4924	20.2652	19.4337		C4B63_411nc27	22.0931	233.914	4.79319	86.9334
C4B63_59g114	21.8137	13.5874	22.8651	19.4221		C4B63_411nc3	22.0931	233.914	4.79319	86.9334
C4B63_59g115	16.8044	13.7865	27.2826	19.2912		C4B63_411nc30	22.0931	233.914	4.79319	86.9334
C4B63_6g320	24.5083	10.0636	23.2227	19.2649		C4B63_411nc33	22.0931	233.914	4.79319	86.9334
C4B63_6g321	24.5083	10.0636	23.2227	19.2649		C4B63_411nc36	22.0931	233.914	4.79319	86.9334
C4B63_137g44	24.5083	10.0636	23.2227	19.2649		C4B63_411nc39	22.0931	233.914	4.79319	86.9334
C4B63_137g45	24.5083	10.0636	23.2227	19.2649		C4B63_411nc42	22.0931	233.914	4.79319	86.9334
C4B63_137g46	24.5083	10.0636	23.2227	19.2649		C4B63_411nc45	22.0931	233.914	4.79319	86.9334
C4B63_137g47	24.5083	10.0636	23.2227	19.2649		C4B63_411nc48	22.0931	233.914	4.79319	86.9334
C4B63_137g48	24.5083	10.0636	23.2227	19.2649		C4B63_411nc9	22.0931	233.914	4.79319	86.9334
C4B63_81g59	18.1711	13.3473	26.0992	19.2059		C4B63_190nc40	64.7442	26.6271	164.601	85.3241
C4B63_46g107	14.5877	14.7822	28.2281	19.1993		C4B63_275g7	53.8371	41.2182	160.607	85.2208
C4B63_26g286	18.1546	13.1101	26.2823	19.1823		C4B63_19nc10	51.6896	130.945	71.8686	84.8344
C4B63_44g228	31.0621	10.4524	15.9155	19.1433		C4B63_19nc14	51.6896	130.945	71.8686	84.8344
C4B63_6g1078c	22.9424	16.1615	18.2994	19.1344		C4B63_19nc18	51.6896	130.945	71.8686	84.8344
C4B63_6g1083c	22.9424	16.1615	18.2994	19.1344		C4B63_19nc2	51.6896	130.945	71.8686	84.8344
C4B63_6g1087c	22.9424	16.1615	18.2994	19.1344		C4B63_19nc22	51.6896	130.945	71.8686	84.8344
C4B63_6g1094c	22.9424	16.1615	18.2994	19.1344		C4B63_19nc6	51.6896	130.945	71.8686	84.8344
C4B63_6g1099c	22.9424	16.1615	18.2994	19.1344		C4B63_179nc101	51.6896	130.945	71.8686	84.8344
C4B63_6g1208c	22.9424	16.1615	18.2994	19.1344		C4B63_179nc105	51.6896	130.945	71.8686	84.8344
C4B63_330g3c	22.9424	16.1615	18.2994	19.1344		C4B63_179nc109	51.6896	130.945	71.8686	84.8344
C4B63_21g42	17.2373	13.9906	26.1506	19.1262		C4B63_179nc113	51.6896	130.945	71.8686	84.8344
C4B63_7g157	15.2966	12.5501	29.4755	19.1074		C4B63_179nc117	51.6896	130.945	71.8686	84.8344
C4B63_7g161	15.2966	12.5501	29.4755	19.1074		C4B63_179nc121	51.6896	130.945	71.8686	84.8344
C4B63_7g165	15.2966	12.5501	29.4755	19.1074		C4B63_179nc125	51.6896	130.945	71.8686	84.8344
C4B63_7g169	15.2966	12.5501	29.4755	19.1074		C4B63_179nc129	51.6896	130.945	71.8686	84.8344
C4B63_7g173	15.2966	12.5501	29.4755	19.1074		C4B63_179nc133	51.6896	130.945	71.8686	84.8344
C4B63_2g199	14.2139	12.7504	30.1681	19.0441		C4B63_179nc137	51.6896	130.945	71.8686	84.8344
C4B63_113g25	8.48895	16.3297	32.2568	19.0252		C4B63_179nc141	51.6896	130.945	71.8686	84.8344
C4B63_84g160c	13.4566	14.5784	28.9502	18.9951		C4B63_179nc145	51.6896	130.945	71.8686	84.8344
C4B63_4g76	27.3214	13.8858	15.7638	18.9903		C4B63_179nc149	51.6896	130.945	71.8686	84.8344
C4B63_4g84	27.3214	13.8858	15.7638	18.9903		C4B63_179nc153	51.6896	130.945	71.8686	84.8344
C4B63_207g6	27.3214	13.8858	15.7638	18.9903		C4B63_179nc157	51.6896	130.945	71.8686	84.8344
C4B63_8g46	32.5807	7.99753	16.2953	18.9578		C4B63_179nc161	51.6896	130.945	71.8686	84.8344
C4B63_25nc3	28.1933	13.4921	15.145	18.9435		C4B63_179nc165	51.6896	130.945	71.8686	84.8344
C4B63_61nc3	28.1933	13.4921	15.145	18.9435		C4B63_179nc169	51.6896	130.945	71.8686	84.8344
C4B63_238g9	15.6367	13.8818	27.2013	18.9066		C4B63_179nc173	51.6896	130.945	71.8686	84.8344
C4B63_101g6	22.5371	12.634	21.5396	18.9036		C4B63_179nc177	51.6896	130.945	71.8686	84.8344
C4B63_6g305	27.8629	0.386337	28.427	18.8921		C4B63_179nc18	51.6896	130.945	71.8686	84.8344
C4B63_3g1101	18.2931	12.1575	26.195	18.8819		C4B63_179nc181	51.6896	130.945	71.8686	84.8344
C4B63_4g450	30.3898	12.9095	12.7343	18.6779		C4B63_179nc185	51.6896	130.945	71.8686	84.8344
C4B63_22g293	12.7644	14.4421	28.6872	18.6312		C4B63_179nc189	51.6896	130.945	71.8686	84.8344
C4B63_13g152	24.7685	11.8948	19.2011	18.6215		C4B63_179nc193	51.6896	130.945	71.8686	84.8344
C4B63_8g486	22.8335	10.9302	22.0366	18.6001		C4B63_179nc197	51.6896	130.945	71.8686	84.8344
C4B63_114g29	20.6401	13.2536	21.8318	18.5752		C4B63_179nc2	51.6896	130.945	71.8686	84.8344
C4B63_128g41	14.2524	16.7371	24.6872	18.5589		C4B63_179nc201	51.6896	130.945	71.8686	84.8344
C4B63_16g46c	20.6438	13.5872	21.3038	18.5116		C4B63_179nc205	51.6896	130.945	71.8686	84.8344
C4B63_314g12	20.6438	13.5872	21.3038	18.5116		C4B63_179nc209	51.6896	130.945	71.8686	84.8344
C4B63_7g244	18.5475	11.9178	25.0284	18.4979		C4B63_179nc213	51.6896	130.945	71.8686	84.8344
C4B63_7g245	18.5475	11.9178	25.0284	18.4979		C4B63_179nc22	51.6896	130.945	71.8686	84.8344
C4B63_59g550c	19.8299	14.6454	20.8889	18.4547		C4B63_179nc26	51.6896	130.945	71.8686	84.8344
C4B63_7g356	16.804	12.2392	26.2964	18.4465		C4B63_179nc30	51.6896	130.945	71.8686	84.8344
C4B63_190nc37	8.59981	10.2307	36.397	18.4092		C4B63_179nc38	51.6896	130.945	71.8686	84.8344
C4B63_42g251	13.4767	13.439	28.2965	18.4041		C4B63_179nc41	51.6896	130.945	71.8686	84.8344
C4B63_2g690	16.8407	15.0141	23.343	18.3993		C4B63_179nc45	51.6896	130.945	71.8686	84.8344
C4B63_149g23	15.0586	16.2152	23.8771	18.3836		C4B63_179nc49	51.6896	130.945	71.8686	84.8344
C4B63_43g161	15.3342	13.5935	26.1467	18.3581		C4B63_179nc53	51.6896	130.945	71.8686	84.8344
C4B63_39g319	16.6995	12.9965	25.35	18.3487		C4B63_179nc57	51.6896	130.945	71.8686	84.8344
C4B63_132g76	16.6995	12.9965	25.35	18.3487		C4B63_179nc6	51.6896	130.945	71.8686	84.8344
C4B63_28g106	15.3972	14.3005	25.2881	18.3286		C4B63_179nc61	51.6896	130.945	71.8686	84.8344
C4B63_122g20	18.9134	13.7663	22.1992	18.293		C4B63_179nc65	51.6896	130.945	71.8686	84.8344
C4B63_43g196	23.9391	10.9083	19.4353	18.0942		C4B63_179nc69	51.6896	130.945	71.8686	84.8344
C4B63_87g29	28.3966	12.8848	12.9637	18.0817		C4B63_179nc73	51.6896	130.945	71.8686	84.8344
C4B63_43g160	20.9187	11.7008	21.5484	18.056		C4B63_179nc77	51.6896	130.945	71.8686	84.8344
C4B63_9g319	16.7627	14.6263	22.7133	18.0341		C4B63_179nc81	51.6896	130.945	71.8686	84.8344
C4B63_58g38	11.3205	14.8529	27.8638	18.0124		C4B63_179nc85	51.6896	130.945	71.8686	84.8344
C4B63_9g524	19.6161	12.3377	22.0464	18.0001		C4B63_179nc89	51.6896	130.945	71.8686	84.8344
C4B63_18g239	20.2692	10.7842	22.8991	17.9842		C4B63_179nc93	51.6896	130.945	71.8686	84.8344
C4B63_25g1482c	19.372	12.2896	21.8938	17.8518		C4B63_49g199	64.3027	54.5519	127.861	82.2385
C4B63_69g57	18.2594	12.0775	23.0436	17.7935		C4B63_30nc11	31.8708	81.6125	128.411	80.6314
C4B63_48g132	12.7635	12.5284	27.988	17.76		C4B63_30nc12	31.8708	81.6125	128.411	80.6314
C4B63_30g187	15.0959	10.7731	27.2378	17.7023		C4B63_30nc17	31.8708	81.6125	128.411	80.6314
C4B63_81g42	14.8298	10.1237	28.1187	17.6907		C4B63_30nc2	31.8708	81.6125	128.411	80.6314
C4B63_20g3	25.3303	27.7046	4.22328e-08	17.6783		C4B63_30nc20	31.8708	81.6125	128.411	80.6314
C4B63_18g167	17.2423	12.0904	23.6653	17.666		C4B63_30nc5	31.8708	81.6125	128.411	80.6314
C4B63_2nc49	31.3478	11.5302	10.1123	17.6634		C4B63_30nc8	31.8708	81.6125	128.411	80.6314
C4B63_2nc59	31.3478	11.5302	10.1123	17.6634		C4B63_42nc6	31.8708	81.6125	128.411	80.6314
C4B63_2nc69	31.3478	11.5302	10.1123	17.6634		C4B63_42nc9	31.8708	81.6125	128.411	80.6314
C4B63_2nc79	31.3478	11.5302	10.1123	17.6634		C4B63_112nc3	31.8708	81.6125	128.411	80.6314
C4B63_9g263	18.0819	13.952	20.7417	17.5919		C4B63_112nc6	31.8708	81.6125	128.411	80.6314
C4B63_31g85	13.7652	15.2347	23.6533	17.5511		C4B63_163nc2	31.8708	81.6125	128.411	80.6314
C4B63_84g25	16.4755	12.7499	23.3912	17.5389		C4B63_163nc5	31.8708	81.6125	128.411	80.6314
C4B63_109g88	30.0693	10.9747	11.4975	17.5138		C4B63_4nc14	21.9422	48.3703	170.144	80.1522
C4B63_37g420	11.7563	15.0266	25.4059	17.3963		C4B63_4nc2	21.9422	48.3703	170.144	80.1522
C4B63_20g172	13.861	13.5114	24.752	17.3748		C4B63_4nc20	21.9422	48.3703	170.144	80.1522
C4B63_31g106	16.4339	13.1711	22.3311	17.312		C4B63_4nc8	21.9422	48.3703	170.144	80.1522
C4B63_10g287	13.5842	12.3791	25.8788	17.2807		C4B63_112nc8	41.5549	144.553	53.3092	79.8057
C4B63_10g288	13.5842	12.3791	25.8788	17.2807		C4B63_2nc134	14.0826	20.3321	201.985	78.7999
C4B63_10g289	13.5842	12.3791	25.8788	17.2807		C4B63_2nc154	14.0826	20.3321	201.985	78.7999
C4B63_10g290	13.5842	12.3791	25.8788	17.2807		C4B63_2nc163	14.0826	20.3321	201.985	78.7999
C4B63_10g291	13.5842	12.3791	25.8788	17.2807		C4B63_2nc172	14.0826	20.3321	201.985	78.7999
C4B63_14g62	14.0614	13.2005	24.5281	17.2633		C4B63_2nc51	14.0826	20.3321	201.985	78.7999
C4B63_15g2	16.1935	13.9727	21.2158	17.1273		C4B63_2nc61	14.0826	20.3321	201.985	78.7999
C4B63_111g38	16.1935	13.9727	21.2158	17.1273		C4B63_2nc71	14.0826	20.3321	201.985	78.7999
C4B63_111g40	16.1935	13.9727	21.2158	17.1273		C4B63_2nc81	14.0826	20.3321	201.985	78.7999
C4B63_111g41	16.1935	13.9727	21.2158	17.1273		C4B63_2nc91	14.0826	20.3321	201.985	78.7999
C4B63_12g175	33.3424	8.81155	9.13418	17.096		C4B63_6g313	37.3178	13.2339	178.176	76.2426
C4B63_8g485	16.5463	10.4028	24.3324	17.0938		C4B63_16nc2	26.5515	104.961	93.4784	74.997
C4B63_16nc6	27.3178	8.26047	15.6672	17.0818		C4B63_68g134	37.0575	60.9976	115.321	71.1254
C4B63_160nc6	27.3178	8.26047	15.6672	17.0818		C4B63_119g26	78.1771	50.817	80.5869	69.8603
C4B63_18g230	14.9737	14.4502	21.7496	17.0578		C4B63_45nc12	19.9265	50.6515	130.165	66.9143
C4B63_63g16	13.9604	12.3658	24.7856	17.0373		C4B63_45nc17	19.9265	50.6515	130.165	66.9143
C4B63_28g64	12.6914	12.6952	25.6971	17.0279		C4B63_45nc2	19.9265	50.6515	130.165	66.9143
C4B63_93g93	15.0748	11.1492	24.7417	16.9886		C4B63_45nc22	19.9265	50.6515	130.165	66.9143
C4B63_2g30	17.3353	14.2391	19.3488	16.9744		C4B63_45nc26	19.9265	50.6515	130.165	66.9143
C4B63_41g203	20.3425	9.55501	20.9651	16.9542		C4B63_45nc31	19.9265	50.6515	130.165	66.9143
C4B63_6g586	18.0063	13.3128	19.4517	16.9236		C4B63_45nc35	19.9265	50.6515	130.165	66.9143
C4B63_23g147	32.0042	12.8748	5.64136	16.8401		C4B63_45nc39	19.9265	50.6515	130.165	66.9143
C4B63_3g1125	26.8365	8.36845	15.0141	16.7397		C4B63_45nc44	19.9265	50.6515	130.165	66.9143
C4B63_12g295	14.3797	12.7842	22.6308	16.5982		C4B63_45nc48	19.9265	50.6515	130.165	66.9143
C4B63_22g161	14.3773	12.2812	23.1241	16.5942		C4B63_45nc52	19.9265	50.6515	130.165	66.9143
C4B63_26g1318c	26.6557	8.11059	14.986	16.5841		C4B63_45nc56	19.9265	50.6515	130.165	66.9143
C4B63_7g228	13.9617	11.5458	24.1923	16.5666		C4B63_45nc60	19.9265	50.6515	130.165	66.9143
C4B63_2nc44	43.3134	2.06771	3.96962	16.4502		C4B63_45nc65	19.9265	50.6515	130.165	66.9143
C4B63_12g197	18.7134	10.1485	20.386	16.416		C4B63_45nc7	19.9265	50.6515	130.165	66.9143
C4B63_4g324	16.0705	10.545	22.6279	16.4145		C4B63_45nc70	19.9265	50.6515	130.165	66.9143
C4B63_114g35	11.5598	13.1469	24.4436	16.3834		C4B63_40nc42	23.7343	167.758	7.89123	66.4612
C4B63_138g113c	7.05724	18.117	23.951	16.3751		C4B63_109g61	70.3148	52.4033	75.4692	66.0624
C4B63_275g4c	7.05724	18.117	23.951	16.3751		C4B63_2nc104	20.5389	31.1181	141.503	64.3867
C4B63_292g76c	7.05724	18.117	23.951	16.3751		C4B63_2nc113	20.5389	31.1181	141.503	64.3867
C4B63_354g14	16.4613	12.8189	19.7328	16.3377		C4B63_2nc128	20.5389	31.1181	141.503	64.3867
C4B63_13g153	15.1057	19.9138	13.8763	16.2986		C4B63_2nc137	20.5389	31.1181	141.503	64.3867
C4B63_261g22c	8.39449	15.344	24.6947	16.1444		C4B63_2nc157	20.5389	31.1181	141.503	64.3867
C4B63_46g11	16.407	4.27717	27.6869	16.1237		C4B63_2nc166	20.5389	31.1181	141.503	64.3867
C4B63_12g240	18.3589	12.4003	17.6096	16.1229		C4B63_2nc175	20.5389	31.1181	141.503	64.3867
C4B63_22nc3	17.0072	16.7535	14.5556	16.1054		C4B63_2nc54	20.5389	31.1181	141.503	64.3867
C4B63_56nc69	29.9678	7.37175	10.966	16.1019		C4B63_2nc64	20.5389	31.1181	141.503	64.3867
C4B63_243nc27	29.9678	7.37175	10.966	16.1019		C4B63_2nc74	20.5389	31.1181	141.503	64.3867
C4B63_57g75	13.8881	11.9059	22.5077	16.1006		C4B63_2nc84	20.5389	31.1181	141.503	64.3867
C4B63_57nc1	21.7702	7.05319	19.4419	16.0884		C4B63_2nc94	20.5389	31.1181	141.503	64.3867
C4B63_57nc12	21.7702	7.05319	19.4419	16.0884		C4B63_396nc6	20.5389	31.1181	141.503	64.3867
C4B63_150nc1	21.7702	7.05319	19.4419	16.0884		C4B63_2nc10	16.8474	76.2431	98.3249	63.8051
C4B63_19g169	10.0444	13.2519	24.865	16.0538		C4B63_2nc15	16.8474	76.2431	98.3249	63.8051
C4B63_20g153	14.9502	12.0316	21.083	16.0216		C4B63_2nc20	16.8474	76.2431	98.3249	63.8051
C4B63_2g782	15.2702	11.8147	20.9128	15.9992		C4B63_2nc25	16.8474	76.2431	98.3249	63.8051
C4B63_54g96c	14.7626	12.6	20.5808	15.9811		C4B63_2nc5	16.8474	76.2431	98.3249	63.8051
C4B63_44g106	12.491	11.3156	24.0412	15.9493		C4B63_427nc1	86.5761	0.098085	102.527	63.0671
C4B63_140g32	12.491	11.3156	24.0412	15.9493		C4B63_54g69	78.3751	40.6821	69.8374	62.9649
C4B63_2g159	19.7234	9.99626	17.9322	15.884		C4B63_351g12	54.3751	99.8542	20.8749	58.3681
C4B63_46g30	11.8262	12.5458	23.2195	15.8638		C4B63_563g10	24.972	52.8334	93.0961	56.9672
C4B63_16g302	15.3207	12.4946	19.5834	15.7996		C4B63_43g98	49.2504	10.5344	110.677	56.8206
C4B63_76g23	6.8045	8.81142	31.65	15.7553		C4B63_157g46	58.3604	32.7584	77.7957	56.3048
C4B63_157g28	15.6811	11.5142	19.9025	15.6993		C4B63_190nc6	77.8843	47.7878	41.9045	55.8589
C4B63_2g445	17.6677	12.0969	17.0978	15.6208		C4B63_16nc13	18.1668	22.6629	125.653	55.4942
C4B63_22g262c	21.3031	7.39596	17.9612	15.5534		C4B63_221nc1	18.1668	22.6629	125.653	55.4942
C4B63_89g178c	15.9188	14.6574	16.0183	15.5315		C4B63_129g36	50.1793	99.601	14.4652	54.7485
C4B63_6g256	15.7309	10.8043	19.9206	15.4853		C4B63_427nc3	7.40322	101.11	55.6709	54.728
C4B63_12g385	22.0344	11.549	12.8318	15.4717		C4B63_427nc6	7.40322	101.11	55.6709	54.728
C4B63_4g429	9.93178	13.2478	23.2008	15.4601		C4B63_190nc21	44.3765	59.4617	59.2824	54.3735
C4B63_294g2	19.2414	15.203	11.8801	15.4415		C4B63_187g86c	66.7496	33.178	62.5508	54.1595
C4B63_550g4	19.2414	15.203	11.8801	15.4415		C4B63_58g100	66.0318	19.143	75.204	53.4596
C4B63_511nc9	46.2696	0.00777134	2.36954e-05	15.4258		C4B63_31g119	44.9305	34.3129	77.5791	52.2742
C4B63_12g396	10.7128	13.9276	21.5072	15.3825		C4B63_57nc3	17.8857	31.3697	106.399	51.8848
C4B63_63g104	0.031018	16.9545	29.1138	15.3664		C4B63_105g61	47.4123	36.8704	69.2991	51.1939
C4B63_21g261	13.7976	11.6402	20.5857	15.3412		C4B63_53g145	49.1166	26.3977	77.9963	51.1702
C4B63_26g354	19.5799	11.6802	14.6335	15.2979		C4B63_24nc4	67.5828	75.6271	6.28287	49.8309
C4B63_54g138	19.5799	11.6802	14.6335	15.2979		C4B63_190nc23	44.4857	26.8827	77.0549	49.4744
C4B63_81g64	19.5799	11.6802	14.6335	15.2979		C4B63_30nc1	37.1677	58.5031	52.6293	49.4334
C4B63_81g65	19.5799	11.6802	14.6335	15.2979		C4B63_163nc1	37.1677	58.5031	52.6293	49.4334
C4B63_81g66	19.5799	11.6802	14.6335	15.2979		C4B63_101nc13	16.6499	105.783	24.6694	49.0341
C4B63_81g67	19.5799	11.6802	14.6335	15.2979		C4B63_101nc19	16.6499	105.783	24.6694	49.0341
C4B63_81g68	19.5799	11.6802	14.6335	15.2979		C4B63_101nc25	16.6499	105.783	24.6694	49.0341
C4B63_101g1	19.5799	11.6802	14.6335	15.2979		C4B63_2g165c	77.0819	36.1628	32.772	48.6722
C4B63_101g2	19.5799	11.6802	14.6335	15.2979		C4B63_2nc101	52.8096	23.7865	61.9801	46.1921
C4B63_9g244	19.7893	11.291	14.6217	15.234		C4B63_2nc110	52.8096	23.7865	61.9801	46.1921
C4B63_32g30	14.3363	9.06809	22.2199	15.2081		C4B63_2nc125	52.8096	23.7865	61.9801	46.1921
C4B63_32g35	14.3363	9.06809	22.2199	15.2081		C4B63_2nc145	52.8096	23.7865	61.9801	46.1921
C4B63_274g16	15.4756	12.7578	17.3632	15.1989		C4B63_11g224	48.347	48.696	39.6328	45.5586
C4B63_91g37	20.1727	4.65337	20.7308	15.1856		C4B63_56nc21	16.1083	17.6174	101.94	45.2219
C4B63_4g2792c	7.35757	12.6288	25.5107	15.1657		C4B63_56nc27	16.1083	17.6174	101.94	45.2219
C4B63_9g1798c	14.8876	14.4575	16.1519	15.1657		C4B63_56nc33	16.1083	17.6174	101.94	45.2219
C4B63_47g50	15.3756	11.1186	18.9863	15.1602		C4B63_56nc39	16.1083	17.6174	101.94	45.2219
C4B63_40g83c	14.186	11.9481	19.3193	15.1511		C4B63_56nc57	16.1083	17.6174	101.94	45.2219
C4B63_13g350	13.2733	11.8707	20.2692	15.1377		C4B63_56nc63	16.1083	17.6174	101.94	45.2219
C4B63_8g505	13.1425	12.1628	19.994	15.0998		C4B63_41g277	41.4727	25.9555	63.9345	43.7876
C4B63_21g280	17.0131	11.8506	16.4262	15.0966		C4B63_7nc2	22.2171	73.031	35.302	43.5167
C4B63_19g211	18.5026	6.95947	19.7005	15.0542		C4B63_263nc3	22.2171	73.031	35.302	43.5167
C4B63_58g117	10.4971	10.6921	23.9417	15.0436		C4B63_113g24	50.3827	22.9161	55.6965	42.9984
C4B63_20g361	16.0255	11.1446	17.8788	15.0163		C4B63_30nc16	3.55222	43.196	82.149	42.9657
C4B63_12g228	14.737	11.5377	18.755	15.0099		C4B63_112nc7	3.55222	43.196	82.149	42.9657
C4B63_4g462	12.9053	8.98039	23.1415	15.0091		C4B63_56nc15	11.2957	16.9684	99.6748	42.6463
C4B63_6g394	15.142	12.8901	16.905	14.979		C4B63_56nc3	11.2957	16.9684	99.6748	42.6463
C4B63_282g12	15.142	12.8901	16.905	14.979		C4B63_56nc45	11.2957	16.9684	99.6748	42.6463
C4B63_63g100	13.1678	12.7167	18.8844	14.923		C4B63_56nc51	11.2957	16.9684	99.6748	42.6463
C4B63_18g217	13.6424	11.3167	19.7898	14.9163		C4B63_56nc9	11.2957	16.9684	99.6748	42.6463
C4B63_2g786	16.3856	10.0117	18.313	14.9034		C4B63_243nc15	11.2957	16.9684	99.6748	42.6463
C4B63_63g12	14.6803	10.9502	19.019	14.8832		C4B63_243nc21	11.2957	16.9684	99.6748	42.6463
C4B63_89g44	8.98551	12.191	23.3898	14.8554		C4B63_243nc3	11.2957	16.9684	99.6748	42.6463
C4B63_21g92	13.451	11.4251	19.5925	14.8229		C4B63_243nc9	11.2957	16.9684	99.6748	42.6463
C4B63_22g764c	13.4335	11.7136	19.2847	14.8106		C4B63_4g184	39.9958	35.0587	52.1692	42.4079
C4B63_351g20c	13.4335	11.7136	19.2847	14.8106		C4B63_57nc9	13.155	59.3747	52.1065	41.5454
C4B63_18g168	16.6938	10.895	16.8195	14.8028		C4B63_84nc3	8.49377	46.8948	67.0243	40.8043
C4B63_93g64	16.6153	9.44239	18.3126	14.7901		C4B63_84nc6	8.49377	46.8948	67.0243	40.8043
C4B63_34g245	31.9775	5.92162	6.41995	14.773		C4B63_246nc3	8.49377	46.8948	67.0243	40.8043
C4B63_47g111	12.1934	12.8283	19.1891	14.7369		C4B63_34nc1	11.0431	17.0723	93.9274	40.6809
C4B63_18g287	9.67942	5.45947	28.9804	14.7064		C4B63_34nc2	11.0431	17.0723	93.9274	40.6809
C4B63_52g143	12.6785	9.89761	21.5028	14.693		C4B63_190nc3	40.0348	73.0242	8.23022	40.4297
C4B63_10g492	18.1502	10.499	15.3443	14.6645		C4B63_44g125	22.0247	25.993	64.4836	37.5004
C4B63_9g275	25.9181	6.81085	10.9292	14.5527		C4B63_18g232	41.3695	17.6638	51.9755	37.0029
C4B63_7g92	14.4745	11.5876	17.5641	14.5421		C4B63_3g4692c	29.4758	21.0168	60.3592	36.9506
C4B63_12g1413c	16.4637	9.05759	18.0496	14.5236		C4B63_16nc5	22.4741	48.447	39.8363	36.9191
C4B63_120g195c	16.4637	9.05759	18.0496	14.5236		C4B63_76g18	32.6404	26.5771	51.4678	36.8951
C4B63_4g68	10.2771	11.5932	21.6596	14.51		C4B63_2nc106	13.8947	29.8037	65.9407	36.5464
C4B63_19g26	16.3884	10.4184	16.6585	14.4884		C4B63_2nc115	13.8947	29.8037	65.9407	36.5464
C4B63_32g217	10.5325	9.26808	23.6473	14.4826		C4B63_2nc130	13.8947	29.8037	65.9407	36.5464
C4B63_24g197	11.5618	11.8022	20.0737	14.4792		C4B63_2nc150	13.8947	29.8037	65.9407	36.5464
C4B63_207g16	8.5599	5.49186	29.3494	14.4671		C4B63_2nc159	13.8947	29.8037	65.9407	36.5464
C4B63_8g2652c	4.8827e-05	29.5503	13.6527	14.401		C4B63_2nc168	13.8947	29.8037	65.9407	36.5464
C4B63_84g87	7.10667	11.7927	24.2264	14.3753		C4B63_2nc177	13.8947	29.8037	65.9407	36.5464
C4B63_84g88	7.10667	11.7927	24.2264	14.3753		C4B63_2nc56	13.8947	29.8037	65.9407	36.5464
C4B63_84g89	7.10667	11.7927	24.2264	14.3753		C4B63_2nc66	13.8947	29.8037	65.9407	36.5464
C4B63_34g1235c	18.617	7.41092	16.6887	14.2389		C4B63_2nc76	13.8947	29.8037	65.9407	36.5464
C4B63_48g693c	17.743	10.5549	14.392	14.23		C4B63_2nc86	13.8947	29.8037	65.9407	36.5464
C4B63_42g270	10.0946	10.419	22.1556	14.2231		C4B63_2nc96	13.8947	29.8037	65.9407	36.5464
C4B63_2g530	15.1731	8.12771	19.1577	14.1528		C4B63_84g56	34.5291	21.2592	51.8715	35.8866
C4B63_10g406	10.5021	9.94386	21.9281	14.1247		C4B63_47g72	35.8924	20.9436	50.3017	35.7126
C4B63_42g203	14.5012	9.89769	17.9156	14.1048		C4B63_52g98	32.2906	72.7838	0	35.0248
C4B63_17g244	9.79932	11.6004	20.7551	14.0516		C4B63_190nc36	21.4214	45.8038	37.6679	34.9644
C4B63_148g35	9.79932	11.6004	20.7551	14.0516		C4B63_112nc1	2.09873	0.178139	102.527	34.9346
C4B63_44g221	9.96786	10.501	21.6567	14.0419		C4B63_112nc4	2.09873	0.178139	102.527	34.9346
C4B63_19g1170c	15.6877	9.54114	16.7721	14.0003		C4B63_427nc4	2.09873	0.178139	102.527	34.9346
C4B63_4g356	15.1667	10.2091	16.4168	13.9309		C4B63_42nc2	19.5391	35.5452	49.6288	34.9044
C4B63_32g244	14.671	10.4757	16.6369	13.9279		C4B63_32g41	33.5826	22.5864	45.8387	34.0026
C4B63_14g5	25.4041	6.38925	9.97144	13.9216		C4B63_29g223	35.6145	25.7216	39.3562	33.5641
C4B63_34g372	16.4409	11.4653	13.7353	13.8805		C4B63_19nc11	8.58187	36.3019	55.1268	33.3369
C4B63_13g1339c	16.4015	9.11973	16.0902	13.8705		C4B63_19nc15	8.58187	36.3019	55.1268	33.3369
C4B63_2nc139	33.8636	4.3053	3.41857	13.8625		C4B63_19nc19	8.58187	36.3019	55.1268	33.3369
C4B63_19g208	12.942	7.1383	21.3911	13.8238		C4B63_19nc23	8.58187	36.3019	55.1268	33.3369
C4B63_81g48	12.1463	9.87366	19.3865	13.8022		C4B63_19nc3	8.58187	36.3019	55.1268	33.3369
C4B63_6g532	15.5692	8.87993	16.9366	13.7952		C4B63_179nc106	8.58187	36.3019	55.1268	33.3369
C4B63_63g46	13.108	9.73326	18.4428	13.7614		C4B63_179nc114	8.58187	36.3019	55.1268	33.3369
C4B63_20g187	14.0021	9.50808	17.7472	13.7525		C4B63_179nc122	8.58187	36.3019	55.1268	33.3369
C4B63_45g132	15.9831	8.99897	15.9166	13.6329		C4B63_179nc126	8.58187	36.3019	55.1268	33.3369
C4B63_2g446	15.9642	6.84694	18.0429	13.618		C4B63_179nc134	8.58187	36.3019	55.1268	33.3369
C4B63_292g22	18.3594	14.9585	7.47399	13.5973		C4B63_179nc138	8.58187	36.3019	55.1268	33.3369
C4B63_59g129	16.0347	6.71145	17.9784	13.5748		C4B63_179nc146	8.58187	36.3019	55.1268	33.3369
C4B63_34g331	33.9628	5.17921	1.50472	13.5489		C4B63_179nc150	8.58187	36.3019	55.1268	33.3369
C4B63_10g459	14.2849	9.34285	16.9856	13.5378		C4B63_179nc158	8.58187	36.3019	55.1268	33.3369
C4B63_21g298c	12.3134	9.21534	18.9348	13.4878		C4B63_179nc166	8.58187	36.3019	55.1268	33.3369
C4B63_2g507	11.9878	8.71258	19.7614	13.4873		C4B63_179nc19	8.58187	36.3019	55.1268	33.3369
C4B63_26g264	13.1877	10.1015	17.0802	13.4565		C4B63_179nc210	8.58187	36.3019	55.1268	33.3369
C4B63_84g174c	16.7013	9.22901	14.3489	13.4264		C4B63_179nc42	8.58187	36.3019	55.1268	33.3369
C4B63_54g176	10.2626	11.0419	18.9308	13.4118		C4B63_179nc58	8.58187	36.3019	55.1268	33.3369
C4B63_42g480c	13.3346	9.80177	16.974	13.3701		C4B63_179nc7	8.58187	36.3019	55.1268	33.3369
C4B63_6g514	19.1977	7.82725	13.0518	13.3589		C4B63_179nc70	8.58187	36.3019	55.1268	33.3369
C4B63_2g197	9.27509	9.40521	21.3724	13.3509		C4B63_179nc86	8.58187	36.3019	55.1268	33.3369
C4B63_26g278	10.7867	10.1604	19.0391	13.3287		C4B63_179nc98	8.58187	36.3019	55.1268	33.3369
C4B63_26g282	10.7867	10.1604	19.0391	13.3287		C4B63_391g8	31.6692	28.7527	39.1194	33.1804
C4B63_2g692	12.2596	9.12179	18.4809	13.2874		C4B63_113nc3	32.7349	21.4412	37.1642	30.4468
C4B63_2g1532c	15.9825	9.72809	14.1176	13.2761		C4B63_190nc37	43.9769	32.3262	14.796	30.3664
C4B63_1g121c	11.7592	11.3805	16.5817	13.2405		C4B63_101nc15	5.20214	12.689	70.5626	29.4846
C4B63_89g67	14.1003	8.65415	16.9211	13.2252		C4B63_101nc21	5.20214	12.689	70.5626	29.4846
C4B63_89g70	14.1003	8.65415	16.9211	13.2252		C4B63_101nc9	5.20214	12.689	70.5626	29.4846
C4B63_89g71	14.1003	8.65415	16.9211	13.2252		C4B63_1g522	25.1085	19.4038	43.9344	29.4822
C4B63_4g347	12.2946	10.6889	16.6625	13.2153		C4B63_32g206	30.2827	20.6268	35.8616	28.9237
C4B63_102g86	19.7368	8.45033	11.3553	13.1808		C4B63_10g154	14.9417	21.7473	47.232	27.9737
C4B63_168g210c	19.7368	8.45033	11.3553	13.1808		C4B63_34g1237c	33.1771	10.9949	39.6539	27.942
C4B63_168g35	19.7368	8.45033	11.3553	13.1808		C4B63_2nc148	12.0867	8.22023	62.3384	27.5484
C4B63_22g163	11.9737	8.58175	18.8483	13.1346		C4B63_58g80	14.4473	7.73105	59.7604	27.3129
C4B63_20g178	10.4982	9.28814	19.6095	13.1319		C4B63_69nc6	0	75.6271	6.28287	27.3033
C4B63_2g303	12.5913	10.4203	16.3122	13.1079		C4B63_41g128	36.1697	37.8882	7.23933	27.0991
C4B63_19g198	11.0731	8.66552	19.558	13.0989		C4B63_160nc2	12.9264	38.8021	29.1041	26.9442
C4B63_18g1141c	16.5204	8.03918	14.6757	13.0784		C4B63_14g244	12.9892	23.3269	43.7942	26.7034
C4B63_52g163	16.4356	7.83459	14.9505	13.0736		C4B63_32g1409c	34.0964	31.1172	14.1758	26.4631
C4B63_23g240	12.7153	9.51985	16.8418	13.0256		C4B63_83g91	14.9321	31.7418	31.7971	26.157
C4B63_8g560	16.56	9.52352	12.9869	13.0235		C4B63_112nc2	39.9238	1.98539e-05	38.3311	26.085
C4B63_21g35	8.0663	10.8964	19.984	12.9822		C4B63_112nc5	39.9238	1.98539e-05	38.3311	26.085
C4B63_138g116c	6.67058	11.0226	21.1805	12.9579		C4B63_427nc2	39.9238	1.98539e-05	38.3311	26.085
C4B63_275g1	6.67058	11.0226	21.1805	12.9579		C4B63_427nc5	39.9238	1.98539e-05	38.3311	26.085
C4B63_292g78c	6.67058	11.0226	21.1805	12.9579		C4B63_51g114	24.134	14.3417	39.4668	25.9808
C4B63_92g49	9.8229	8.72734	20.2526	12.9343		C4B63_30g214	21.1606	20.6678	35.6868	25.8384
C4B63_52g62	11.3022	9.94636	17.4857	12.9114		C4B63_292g22	2.85602	8.20774	66.2914	25.7851
C4B63_34g329	16.5541	9.22825	12.949	12.9104		C4B63_76g22	25.0262	15.8277	36.454	25.7693
C4B63_22g162	12.0206	10.6716	15.899	12.8637		C4B63_46g140c	34.5224	15.7373	26.6286	25.6294
C4B63_6g571	15.8146	8.78469	13.9573	12.8522		C4B63_260g20	24.4382	15.7886	36.2432	25.49
C4B63_13g171	11.7969	8.90913	17.6603	12.7888		C4B63_34g1244c	7.7373	4.66898	64.0553	25.4872
C4B63_113g39	14.159	9.03647	15.1592	12.7849		C4B63_52g62	30.1169	13.3141	32.3337	25.2549
C4B63_45g239	14.1663	8.97625	15.1662	12.7696		C4B63_2g433	26.6508	15.435	33.5467	25.2108
C4B63_10g112	14.6293	9.67102	13.8575	12.7193		C4B63_84nc1	1.57959	31.6112	41.8893	25.0267
C4B63_202g12	11.4831	6.79873	19.8484	12.7101		C4B63_84nc4	1.57959	31.6112	41.8893	25.0267
C4B63_18g210	11.4099	9.37452	17.1671	12.6505		C4B63_246nc1	1.57959	31.6112	41.8893	25.0267
C4B63_2g76	14.1107	10.2194	13.6149	12.6483		C4B63_19nc12	5.28275	31.6342	38.0285	24.9818
C4B63_30g231	12.9976	9.10937	15.7704	12.6258		C4B63_19nc16	5.28275	31.6342	38.0285	24.9818
C4B63_55g38	12.4976	7.74083	17.5598	12.5994		C4B63_19nc20	5.28275	31.6342	38.0285	24.9818
C4B63_55g40	12.4976	7.74083	17.5598	12.5994		C4B63_19nc24	5.28275	31.6342	38.0285	24.9818
C4B63_55g44	12.4976	7.74083	17.5598	12.5994		C4B63_19nc4	5.28275	31.6342	38.0285	24.9818
C4B63_54g24	8.43293	9.59244	19.6902	12.5719		C4B63_19nc8	5.28275	31.6342	38.0285	24.9818
C4B63_183g15	11.1159	10.0377	16.517	12.5569		C4B63_179nc1	5.28275	31.6342	38.0285	24.9818
C4B63_45g139	10.8759	9.14282	17.579	12.5326		C4B63_179nc103	5.28275	31.6342	38.0285	24.9818
C4B63_101nc10	0	6.97604	30.5894	12.5218		C4B63_179nc107	5.28275	31.6342	38.0285	24.9818
C4B63_2g430	10.8773	8.6273	18.0436	12.5161		C4B63_179nc111	5.28275	31.6342	38.0285	24.9818
C4B63_175g9	12.307	8.91074	16.2575	12.4917		C4B63_179nc115	5.28275	31.6342	38.0285	24.9818
C4B63_7g223	12.9124	8.77854	15.7755	12.4888		C4B63_179nc119	5.28275	31.6342	38.0285	24.9818
C4B63_53g145	20.2898	5.91934	11.2475	12.4855		C4B63_179nc123	5.28275	31.6342	38.0285	24.9818
C4B63_49g56	11.7707	10.5054	15.1716	12.4826		C4B63_179nc127	5.28275	31.6342	38.0285	24.9818
C4B63_351g27c	6.39427	10.6707	20.3732	12.4794		C4B63_179nc131	5.28275	31.6342	38.0285	24.9818
C4B63_113g33	19.133	1.90443	16.3884	12.4753		C4B63_179nc135	5.28275	31.6342	38.0285	24.9818
C4B63_42g129	20.4652	9.41022	7.5343	12.4699		C4B63_179nc139	5.28275	31.6342	38.0285	24.9818
C4B63_44g211	14.8346	8.08245	14.3178	12.4116		C4B63_179nc143	5.28275	31.6342	38.0285	24.9818
C4B63_79g24	15.8408	8.47271	12.8542	12.3892		C4B63_179nc147	5.28275	31.6342	38.0285	24.9818
C4B63_2g311	8.58287	8.25916	20.241	12.361		C4B63_179nc151	5.28275	31.6342	38.0285	24.9818
C4B63_2g56	11.8273	11.2504	13.9973	12.3583		C4B63_179nc155	5.28275	31.6342	38.0285	24.9818
C4B63_2g57	11.8273	11.2504	13.9973	12.3583		C4B63_179nc159	5.28275	31.6342	38.0285	24.9818
C4B63_2nc33	8.1713	5.28724	23.6144	12.3576		C4B63_179nc16	5.28275	31.6342	38.0285	24.9818
C4B63_2nc38	8.1713	5.28724	23.6144	12.3576		C4B63_179nc163	5.28275	31.6342	38.0285	24.9818
C4B63_2nc43	8.1713	5.28724	23.6144	12.3576		C4B63_179nc167	5.28275	31.6342	38.0285	24.9818
C4B63_2nc47	8.1713	5.28724	23.6144	12.3576		C4B63_179nc171	5.28275	31.6342	38.0285	24.9818
C4B63_81g62	10.601	10.9246	15.5225	12.3494		C4B63_179nc175	5.28275	31.6342	38.0285	24.9818
C4B63_28g149	9.02894	9.60011	18.4134	12.3475		C4B63_179nc179	5.28275	31.6342	38.0285	24.9818
C4B63_2g350	13.9953	9.52933	13.4332	12.3193		C4B63_179nc183	5.28275	31.6342	38.0285	24.9818
C4B63_10g119	21.4552	6.67118	8.78418	12.3035		C4B63_179nc187	5.28275	31.6342	38.0285	24.9818
C4B63_10g120	21.4552	6.67118	8.78418	12.3035		C4B63_179nc191	5.28275	31.6342	38.0285	24.9818
C4B63_45g133	11.0624	11.4822	14.3629	12.3025		C4B63_179nc195	5.28275	31.6342	38.0285	24.9818
C4B63_292g26	4.24837	3.08162	29.5622	12.2974		C4B63_179nc199	5.28275	31.6342	38.0285	24.9818
C4B63_28g116	13.2121	9.85147	13.819	12.2942		C4B63_179nc20	5.28275	31.6342	38.0285	24.9818
C4B63_12g26	12.6841	7.71604	16.472	12.2907		C4B63_179nc203	5.28275	31.6342	38.0285	24.9818
C4B63_6g227	10.9061	10.4583	15.406	12.2568		C4B63_179nc207	5.28275	31.6342	38.0285	24.9818
C4B63_60g133	14.7673	10.4705	11.4429	12.2269		C4B63_179nc211	5.28275	31.6342	38.0285	24.9818
C4B63_42g1150c	21.9091	7.32854	7.3329	12.1902		C4B63_179nc215	5.28275	31.6342	38.0285	24.9818
C4B63_28g39	15.983	6.09273	14.4795	12.1851		C4B63_179nc24	5.28275	31.6342	38.0285	24.9818
C4B63_233g18	32.9086	3.09527	0.517722	12.1739		C4B63_179nc28	5.28275	31.6342	38.0285	24.9818
C4B63_38g167	18.7981	8.04287	9.61238	12.1511		C4B63_179nc32	5.28275	31.6342	38.0285	24.9818
C4B63_25g312	10.9143	8.78625	16.7353	12.1453		C4B63_179nc36	5.28275	31.6342	38.0285	24.9818
C4B63_9g321	10.4099	7.92011	18.0894	12.1398		C4B63_179nc43	5.28275	31.6342	38.0285	24.9818
C4B63_58g47	17.6811	6.39258	12.2961	12.1233		C4B63_179nc47	5.28275	31.6342	38.0285	24.9818
C4B63_95g34	12.5725	8.92616	14.7543	12.0843		C4B63_179nc51	5.28275	31.6342	38.0285	24.9818
C4B63_4g427	10.0687	9.28153	16.8975	12.0826		C4B63_179nc55	5.28275	31.6342	38.0285	24.9818
C4B63_52g177	16.025	7.82852	12.376	12.0765		C4B63_179nc59	5.28275	31.6342	38.0285	24.9818
C4B63_260g14	12.1101	9.42563	14.691	12.0756		C4B63_179nc63	5.28275	31.6342	38.0285	24.9818
C4B63_32g268	13.6366	9.82687	12.7562	12.0732		C4B63_179nc67	5.28275	31.6342	38.0285	24.9818
C4B63_81g103	25.2315	5.06396	5.86992	12.0551		C4B63_179nc71	5.28275	31.6342	38.0285	24.9818
C4B63_51g207	10.0568	8.67242	17.3873	12.0388		C4B63_179nc75	5.28275	31.6342	38.0285	24.9818
C4B63_4g90	10.2416	8.71408	17.1328	12.0295		C4B63_179nc79	5.28275	31.6342	38.0285	24.9818
C4B63_39g333	12.0667	11.6466	12.3332	12.0155		C4B63_179nc8	5.28275	31.6342	38.0285	24.9818
C4B63_22g178	12.9741	8.61611	14.3965	11.9956		C4B63_179nc83	5.28275	31.6342	38.0285	24.9818
C4B63_13g310	11.606	6.88631	17.4592	11.9838		C4B63_179nc87	5.28275	31.6342	38.0285	24.9818
C4B63_18g138	9.67059	10.0813	16.1812	11.9777		C4B63_179nc91	5.28275	31.6342	38.0285	24.9818
C4B63_11g45	11.6782	8.94309	15.2814	11.9676		C4B63_179nc95	5.28275	31.6342	38.0285	24.9818
C4B63_25g303	12.9438	7.62859	15.2931	11.9552		C4B63_179nc99	5.28275	31.6342	38.0285	24.9818
C4B63_248g14	12.1974	9.78729	13.8339	11.9395		C4B63_73g34	15.9349	18.9331	40.0439	24.9706
C4B63_16g108	11.3567	11.1245	13.1515	11.8776		C4B63_72g84	16.8518	23.2113	34.7109	24.9247
C4B63_87g7	25.3402	5.09709	5.18019	11.8725		C4B63_108g29	23.8347	14.7692	36.1175	24.9071
C4B63_21g67	10.0759	9.68205	15.8208	11.8596		C4B63_10g439	24.6784	13.2796	36.4294	24.7958
C4B63_58g87	3.94211	3.51649	28.1031	11.8539		C4B63_26g150	37.0509	17.0904	19.6836	24.6083
C4B63_16g290	10.2008	9.91516	15.3742	11.8301		C4B63_179nc4	15.948	23.108	33.5207	24.1922
C4B63_4g77	12.9155	9.37249	13.2019	11.83		C4B63_391g7	29.1351	10.0004	33.2224	24.1193
C4B63_207g7	12.9155	9.37249	13.2019	11.83		C4B63_42g193	21.7349	12.8851	37.6012	24.0737
C4B63_10g131	14.25	8.72526	12.4568	11.8107		C4B63_7g143	22.8148	16.4405	32.6295	23.9616
C4B63_255g24	10.8967	7.98058	16.5504	11.8092		C4B63_34g1223c	26.6513	33.0551	11.9339	23.8801
C4B63_47g55	10.6735	9.34172	15.3989	11.8047		C4B63_9nc2	12.9332	16.2916	42.357	23.8606
C4B63_58g143	9.85545	8.31317	17.2307	11.7998		C4B63_179nc35	0	71.5383	0	23.8461
C4B63_43g126	11.0477	8.92918	15.3854	11.7874		C4B63_202g23	28.9806	13.555	27.5516	23.3624
C4B63_52g28	13.3561	7.98289	14.0052	11.7814		C4B63_202g26	28.9806	13.555	27.5516	23.3624
C4B63_11g74	9.91713	9.15495	16.1777	11.7499		C4B63_137g40	21.4826	7.98643	39.9438	23.1376
C4B63_87g15	10.7883	8.4059	16.023	11.7391		C4B63_81g48	23.6417	14.7278	29.5769	22.6488
C4B63_16g120	12.7316	9.35325	13.0023	11.6957		C4B63_43g157	20.4294	15.395	31.5331	22.4525
C4B63_45g230	14.7492	8.87409	11.4528	11.692		C4B63_23g130	20.5535	14.4979	31.9355	22.329
C4B63_76g487c	10.5824	8.55536	15.9288	11.6889		C4B63_30nc19	13.783	25.7238	27.1081	22.205
C4B63_242g12c	10.5824	8.55536	15.9288	11.6889		C4B63_30nc22	13.783	25.7238	27.1081	22.205
C4B63_128g52	15.1299	7.75128	12.1752	11.6855		C4B63_18g220	18.7068	14.3685	33.4237	22.1663
C4B63_8g483	13.4014	8.21168	13.3847	11.6659		C4B63_24g328	13.8889	13.2622	38.7303	21.9605
C4B63_26g205	11.6168	8.11734	15.2206	11.6516		C4B63_330g3	19.2718	6.31061	40.2969	21.9598
C4B63_83g24	11.6654	8.93081	14.2321	11.6094		C4B63_35g125	21.0549	15.3156	27.7425	21.371
C4B63_45g238	11.9651	8.26144	14.5981	11.6082		C4B63_2g700	24.1606	15.4393	24.1719	21.2573
C4B63_2g566	9.38306	10.0418	15.3828	11.6026		C4B63_47g50	20.6805	11.9187	30.7805	21.1266
C4B63_2g551	10.3506	7.57178	16.8391	11.5872		C4B63_10nc4	24.6647	18.5099	20.019	21.0645
C4B63_75g392c	18.5028	6.55493	9.6851	11.5809		C4B63_23nc1	24.6647	18.5099	20.019	21.0645
C4B63_233g47c	18.5028	6.55493	9.6851	11.5809		C4B63_9g287	15.0189	12.5451	34.5707	20.7116
C4B63_7g1173c	9.0916	10.2169	15.3951	11.5679		C4B63_27g1015c	29.5822	11.9819	20.5302	20.6981
C4B63_14g184	13.1528	8.71428	12.8262	11.5644		C4B63_4g324	19.993	11.8027	29.2171	20.3376
C4B63_6g412	11.7204	8.47051	14.4645	11.5518		C4B63_22g738c	17.0098	12.3304	30.0914	19.8105
C4B63_9g377	9.64004	8.08345	16.7611	11.4949		C4B63_2nc48	7.63805	12.0534	39.1844	19.6253
C4B63_7g79	9.73356	8.5182	16.1823	11.478		C4B63_45g132	16.0667	11.6831	31.0344	19.5947
C4B63_32g46	10.5996	8.78029	15.0145	11.4648		C4B63_19g211	5.23186	5.79263	47.7114	19.5786
C4B63_52g918c	15.8339	9.0403	9.49944	11.4579		C4B63_21g92	12.049	8.08825	38.3079	19.4817
C4B63_17g263	15.5112	7.25518	11.5438	11.4367		C4B63_19g169	23.3135	15.305	19.5359	19.3848
C4B63_24g202	8.92208	8.77141	16.5873	11.4269		C4B63_24g202	19.2096	10.0323	28.4554	19.2324
C4B63_2g294	11.2088	8.61832	14.4071	11.4114		C4B63_7g202	18.4871	11.6568	27.5347	19.2262
C4B63_101g36	9.37264	7.80657	16.9802	11.3865		C4B63_33g167	15.823	17.4416	24.1882	19.1509
C4B63_4g454	11.2014	8.67165	14.2863	11.3865		C4B63_55g34	13.2565	9.32473	34.8134	19.1315
C4B63_42g89	11.0754	8.05802	14.9929	11.3754		C4B63_133g61	10.5115	6.62117	40.2581	19.1303
C4B63_28g58	11.9323	7.77351	14.3971	11.3676		C4B63_16nc7	0.275429	1.6442	55.0023	18.974
C4B63_51g234	12.676	7.9027	13.4839	11.3542		C4B63_160nc7	0.275429	1.6442	55.0023	18.974
C4B63_97g19	11.6012	9.7828	12.4093	11.2644		C4B63_49g192	15.4632	10.2994	30.9514	18.9047
C4B63_2nc14	9.03093	4.33742	20.383	11.2505		C4B63_84g54	18.3766	13.1752	24.7987	18.7835
C4B63_2nc19	9.03093	4.33742	20.383	11.2505		C4B63_339g81c	25.5883	10.2242	20.4839	18.7655
C4B63_2nc24	9.03093	4.33742	20.383	11.2505		C4B63_279g12	9.1153	0.714047	46.4622	18.7638
C4B63_2nc4	9.03093	4.33742	20.383	11.2505		C4B63_12g334	24.025	14.3121	17.6017	18.6463
C4B63_2nc9	9.03093	4.33742	20.383	11.2505		C4B63_55g53	8.79416	8.70094	38.1199	18.5383
C4B63_46g190	12.3557	7.01104	14.2625	11.2097		C4B63_4g429	10.8441	9.63173	35.1391	18.5383
C4B63_31g54	10.8526	8.67154	14.0459	11.19		C4B63_16g21	17.394	11.147	27.0637	18.5349
C4B63_2g158	13.4881	7.94152	12.0766	11.1687		C4B63_45g184	19.2925	11.6356	24.4537	18.4606
C4B63_18g156	11.6087	8.2232	13.6428	11.1582		C4B63_129g44	13.7532	7.12081	34.1677	18.3472
C4B63_104g380c	13.8519	6.72976	12.8502	11.144		C4B63_84g57	16.2874	15.9336	22.6965	18.3058
C4B63_255g133c	13.8519	6.72976	12.8502	11.144		C4B63_18g282	23.6039	16.9625	14.3508	18.3057
C4B63_43g4	20.0488	3.65017	9.7233	11.1408		C4B63_127g52	13.7177	9.65664	31.2889	18.2211
C4B63_2g302	10.5757	9.39162	13.4003	11.1225		C4B63_1g1033	7.92564	23.6144	21.1742	17.5714
C4B63_361g13	10.9587	7.49196	14.9127	11.1211		C4B63_7g145	13.4193	12.608	26.593	17.5401
C4B63_17g195	14.7971	9.21292	9.32242	11.1108		C4B63_24g199	23.5685	12.5343	16.4607	17.5212
C4B63_12g345	12.6017	7.41688	13.1883	11.069		C4B63_180g6	15.5995	11.235	25.6057	17.4801
C4B63_7g347	10.4088	8.21741	14.5137	11.0466		C4B63_292g27	10.6396	33.9018	7.77085	17.4374
C4B63_9g299	14.0898	5.32217	13.6995	11.0372		C4B63_266g13	18.6881	8.62406	24.8951	17.4024
C4B63_228g46	17.1507	12.4314	3.51992	11.034		C4B63_51g234	3.4179	8.02511	40.7267	17.3899
C4B63_30g136	10.8138	7.02623	15.2423	11.0274		C4B63_19g86	18.5013	14.7173	18.4464	17.2217
C4B63_19g28	9.56753	8.55685	14.8818	11.0021		C4B63_27g219	17.0782	9.37421	24.9801	17.1442
C4B63_113g65	8.3066	9.62838	15.0609	10.9986		C4B63_35g73	20.6164	13.2064	17.5783	17.1337
C4B63_34g307	8.5761	8.14627	16.2581	10.9935		C4B63_16g176	15.681	9.64834	25.8395	17.0563
C4B63_41g279	12.9886	8.44548	11.521	10.985		C4B63_248g14	20.4197	9.16304	21.2817	16.9548
C4B63_13g205	13.5101	7.7059	11.6528	10.9563		C4B63_32g38	7.99855	2.75699	40.0038	16.9198
C4B63_9g277	22.5956	10.1928	6.14866e-06	10.9295		C4B63_335nc6	0.189607	11.7912	38.75	16.9103
C4B63_75g56	9.78991	7.80678	15.1879	10.9282		C4B63_202g27	2.69945e-07	0.000144457	50.6516	16.8839
C4B63_2g77	13.1938	9.48565	10.059	10.9128		C4B63_179nc11	19.6606	30.3143	0	16.6583
C4B63_170g17	13.9176	3.22812	15.534	10.8932		C4B63_70g78	21.6684	10.9195	17.3112	16.633
C4B63_170g18	13.9176	3.22812	15.534	10.8932		C4B63_7g210	23.5649	8.90595	17.1172	16.5293
C4B63_170g19	13.9176	3.22812	15.534	10.8932		C4B63_9g319	17.7317	10.8728	20.8443	16.4829
C4B63_170g20	13.9176	3.22812	15.534	10.8932		C4B63_20g170	17.0019	12.1386	20.2927	16.4777
C4B63_170g21	13.9176	3.22812	15.534	10.8932		C4B63_2g765	20.2902	8.76059	20.1004	16.3837
C4B63_21g32	9.60762	8.38289	14.5994	10.8633		C4B63_19g91	15.9045	8.37009	24.7383	16.3376
C4B63_39g357	6.85718	9.47224	16.0782	10.8025		C4B63_1nc6	48.7614	1.02125e-05	0	16.2538
C4B63_42g248	10.0232	6.83601	15.5233	10.7942		C4B63_333g18	27.4898	19.7299	1.37272	16.1975
C4B63_79g26	13.6469	6.56526	12.1603	10.7908		C4B63_10g480	10.9381	10.158	27.4955	16.1972
C4B63_91g36	1.67623	9.61649	21.0384	10.777		C4B63_2nc181	0	3.89301	44.4638	16.1189
C4B63_70g78	10.1105	8.97286	13.2329	10.7721		C4B63_117g45	26.2462	21.811	0	16.0191
C4B63_2g208c	16.3572	4.50139	11.4192	10.7593		C4B63_2g156	12.8392	9.01508	26.1423	15.9989
C4B63_42g253	19.3842	5.02969	7.82366	10.7458		C4B63_11g345	19.8514	19.2319	8.67565	15.9196
C4B63_2g4104c	11.9257	6.47871	13.738	10.7141		C4B63_23g189	16.4069	11.6311	19.5742	15.8707
C4B63_5g419	5.63575	4.92399	21.5711	10.7103		C4B63_6g537	16.4983	11.7858	19.205	15.8297
C4B63_13g260	18.1105	5.817	8.15928	10.6956		C4B63_84g90	0	2.52608	44.8434	15.7898
C4B63_3g1120	13.0581	6.19964	12.8255	10.6944		C4B63_21g42	11.9219	11.6376	23.7729	15.7775
C4B63_16g319	10.6244	8.30143	13.0755	10.6671		C4B63_52g37	10.4447	9.42829	27.0575	15.6435
C4B63_48g168	11.1021	8.63603	12.246	10.6614		C4B63_4g180	20.2773	11.2132	15.4256	15.6387
C4B63_6g411	11.7648	7.15907	13.056	10.66		C4B63_51g126	0.514497	13.4934	32.8822	15.63
C4B63_160nc2	14.3593	1.92744	15.6672	10.6513		C4B63_43g134	15.4878	12.021	19.2651	15.5913
C4B63_58g114	8.55898	7.73921	15.4744	10.5909		C4B63_114g35	18.0175	8.74513	19.312	15.3582
C4B63_23g75	9.22232	7.07987	15.466	10.5894		C4B63_51g192	14.4696	12.145	19.4244	15.3463
C4B63_51g842c	18.2244	7.66152	5.80305	10.563		C4B63_38g98	27.1335	5.20552	13.323	15.2207
C4B63_51g104	13.9505	6.40072	11.2231	10.5248		C4B63_26g198	15.3803	13.0916	16.9018	15.1246
C4B63_57nc5	15.8252	5.33217	10.3942	10.5172		C4B63_43g190	16.2904	6.71229	22.3478	15.1168
C4B63_57nc7	15.8252	5.33217	10.3942	10.5172		C4B63_20g338	12.8566	16.0916	16.2341	15.0608
C4B63_43g127	14.5572	8.059	8.8367	10.4843		C4B63_2g718	11.5562	9.47476	24.1026	15.0445
C4B63_61g127	10.9112	6.90002	13.6175	10.4762		C4B63_149g23	14.0854	9.13925	21.7828	15.0025
C4B63_4g188	8.87683	8.0428	14.5043	10.4746		C4B63_133g25	6.75648	6.82915	31.2392	14.9416
C4B63_7g423	10.6918	7.14628	13.5303	10.4561		C4B63_113nc4	11.5289	0.278072	32.9179	14.9083
C4B63_34g1233c	16.4334	9.19679	5.73428	10.4548		C4B63_28g106	15.5572	9.72785	19.047	14.7773
C4B63_52g55	9.0652	9.1575	13.0476	10.4234		C4B63_142g7	13.6441	10.2347	20.2417	14.7068
C4B63_2g425	8.3378	6.34269	16.5335	10.4047		C4B63_133g58	6.21113	7.21762	30.6804	14.703
C4B63_4g69	9.41286	8.67995	13.0942	10.3957		C4B63_17g48	13.9319	12.237	17.5296	14.5662
C4B63_25g968c	10.8346	5.32773	15.0104	10.3909		C4B63_40g160	17.5471	8.73575	17.0266	14.4365
C4B63_61g73	10.8346	5.32773	15.0104	10.3909		C4B63_21g44	16.6132	11.7202	14.9306	14.4213
C4B63_6g236	6.56196	5.13238	19.4406	10.3783		C4B63_286g89c	21.3166	7.68843	14.0347	14.3466
C4B63_42g103	9.15779	7.83018	14.0934	10.3605		C4B63_109g41	12.7889	9.94545	20.2617	14.332
C4B63_150g37	19.1595	1.60186	10.2934	10.3516		C4B63_82nc7	0.549165	3.37792	38.8505	14.2592
C4B63_12g28	11.8838	7.2684	11.8721	10.3414		C4B63_110nc4	0.549165	3.37792	38.8505	14.2592
C4B63_200g32	11.602	12.1545	7.26141	10.3393		C4B63_182nc4	0.549165	3.37792	38.8505	14.2592
C4B63_4g99	7.2949	8.86696	14.708	10.29		C4B63_203nc2	0.549165	3.37792	38.8505	14.2592
C4B63_7g1230c	13.6111	6.31902	10.9009	10.277		C4B63_203nc4	0.549165	3.37792	38.8505	14.2592
C4B63_102g85	10.3771	10.0426	10.3513	10.257		C4B63_104g78	14.4029	8.17913	19.8742	14.1521
C4B63_168g34	10.3771	10.0426	10.3513	10.257		C4B63_255g21	14.4029	8.17913	19.8742	14.1521
C4B63_190nc25	11.6559	7.18247	11.93	10.2561		C4B63_30nc18	3.57489	21.5508	17.3096	14.1451
C4B63_7g346	10.5761	7.07903	13.0861	10.2471		C4B63_30nc21	3.57489	21.5508	17.3096	14.1451
C4B63_463g3	19.326	5.16814	6.23752	10.2439		C4B63_10g103	18.1726	9.81264	14.3877	14.1243
C4B63_72g97	9.80087	7.57275	13.3561	10.2432		C4B63_38g46	12.8083	5.9586	23.2183	13.9951
C4B63_57g67	8.20116	7.48781	14.9918	10.2269		C4B63_138g31	13.9659	5.06929	22.7206	13.9186
C4B63_18g305	10.6882	4.70809	15.2594	10.2186		C4B63_530nc6	10.0143	12.6665	18.5109	13.7306
C4B63_45g106	8.27571	7.46704	14.9077	10.2168		C4B63_18g326	8.5193	11.2548	21.3969	13.7237
C4B63_40nc45	25.6264	4.72207	0.298537	10.2157		C4B63_58g126	13.9136	7.60682	19.3545	13.625
C4B63_18g141	6.94125	7.2345	16.4488	10.2082		C4B63_2g309	10.7968	8.86012	21.1768	13.6112
C4B63_20g186	7.79015	8.87183	13.932	10.198		C4B63_30g136	18.3049	9.25079	13.1953	13.5837
C4B63_4g328	10.9801	7.58301	12.0184	10.1938		C4B63_9g275	13.439	8.5716	18.5816	13.5307
C4B63_57g113	9.78363	6.48239	14.3057	10.1906		C4B63_20nc2	9.02022	30.962	0.198207	13.3935
C4B63_40g25	15.1312	7.73637	7.66011	10.1759		C4B63_61g701c	16.0469	3.73146	20.3482	13.3755
C4B63_26g279	16.7629	5.42182	8.31767	10.1675		C4B63_34g1226c	2.9389	3.53883	33.6388	13.3722
C4B63_18g223	14.324	6.53678	9.64069	10.1672		C4B63_59g115	17.7827	8.56606	13.4589	13.2692
C4B63_2g58	13.0002	6.10487	11.3876	10.1642		C4B63_16g20	15.1992	9.26834	15.02	13.1625
C4B63_10g436	14.8251	7.4093	8.23537	10.1566		C4B63_45g115	10.8146	10.9992	17.4342	13.0827
C4B63_339g81c	12.9998	8.08989	9.34873	10.1461		C4B63_26g257	7.55127	12.6543	19.0192	13.0749
C4B63_70g63	10.4982	7.07694	12.8308	10.1353		C4B63_42g270	17.1945	8.25711	13.714	13.0552
C4B63_12g225	11.9986	8.33763	10.0661	10.1341		C4B63_375g42c	8.48717	20.264	10.2125	12.9879
C4B63_97g30	7.73775	8.62397	13.985	10.1156		C4B63_18g138	15.2028	7.92184	15.6795	12.9347
C4B63_56g33	11.8363	4.32944	14.1698	10.1118		C4B63_12g242	12.7397	14.0613	11.9621	12.921
C4B63_6g507	12.6068	6.72842	10.9961	10.1104		C4B63_30nc13	0.416574	20.0473	18.0807	12.8482
C4B63_6g230	14.7265	7.04372	8.53862	10.1029		C4B63_72g82	9.7066	7.26048	21.5025	12.8232
C4B63_18g1144c	12.0287	8.89904	9.36511	10.0976		C4B63_13g156	13.0632	3.8848	21.4575	12.8018
C4B63_27g205	14.7791	5.3625	10.0899	10.0772		C4B63_306g12	17.259	8.3409	12.6678	12.7559
C4B63_4g508	9.62771	6.36605	14.2236	10.0725		C4B63_21g35	14.4866	5.26393	18.5015	12.7507
C4B63_3g1116	7.89784	7.99317	14.2819	10.0576		C4B63_13g117	15.8452	9.15005	13.0977	12.6977
C4B63_11g474	7.71686	8.31696	14.0973	10.0437		C4B63_27g220	9.31909	7.68993	21.0002	12.6697
C4B63_69g23	12.2593	6.25282	11.5787	10.0303		C4B63_8g505	18.8953	8.04789	10.8418	12.595
C4B63_56g37	14.2876	6.90464	8.84567	10.0126		C4B63_42g269	11.7231	12.4675	13.4392	12.5433
C4B63_19g76	10.6255	7.79685	11.6005	10.0076		C4B63_45g219	14.283	7.62595	15.6909	12.5333
C4B63_55g48	8.72178	5.12109	16.0695	9.97079		C4B63_40g110	4.38153	19.1657	13.8552	12.4675
C4B63_21g255	11.2086	7.5262	11.1665	9.9671		C4B63_2g507	13.8522	3.90758	19.5524	12.4374
C4B63_27g220	8.23555	6.91318	14.7109	9.95321		C4B63_113g29	10.9214	9.43139	16.7636	12.3721
C4B63_20g219	10.0345	8.58782	11.1808	9.93437		C4B63_113g30	10.9214	9.43139	16.7636	12.3721
C4B63_40g19	14.785	6.82215	8.16248	9.92321		C4B63_4g334	10.1875	6.42976	20.4471	12.3548
C4B63_10g445	13.8903	5.34001	10.4201	9.88347		C4B63_79g29	15.3914	10.7378	10.4966	12.2086
C4B63_295g15	8.21568	7.0025	14.3472	9.85513		C4B63_41g248	8.91969	8.9622	18.7034	12.1951
C4B63_82g121	5.26526	4.16402	20.0927	9.84066		C4B63_43g209	10.7949	8.92741	16.7155	12.1459
C4B63_70g116	11.4117	5.98643	12.1124	9.83684		C4B63_16g120	16.5403	7.67812	12.1672	12.1285
C4B63_44g229	15.85	5.40039	8.2277	9.82603		C4B63_26g286	9.45934	9.8072	16.9488	12.0718
C4B63_22g312	7.77398	8.29825	13.3967	9.82298		C4B63_43g10	13.4824	4.98358	17.68	12.0487
C4B63_81g63	8.0427	10.7913	10.6317	9.8219		C4B63_43g9	13.4824	4.98358	17.68	12.0487
C4B63_41g1149c	10.0631	6.42651	12.957	9.81554		C4B63_12g195	8.9024	10.2251	17.0085	12.0453
C4B63_7g241	17.5481	5.7874	6.10461	9.81337		C4B63_8g485	16.9128	5.80849	13.3049	12.0087
C4B63_7g242	17.5481	5.7874	6.10461	9.81337		C4B63_2g5	11.6225	6.42531	17.8222	11.9567
C4B63_7g243	17.5481	5.7874	6.10461	9.81337		C4B63_48g133	10.0575	5.36088	20.4373	11.9519
C4B63_145g18	9.10744	6.61481	13.7148	9.81235		C4B63_51g125	9.22167e-05	0.218413	35.5929	11.9371
C4B63_17g1078c	14.0881	6.07066	9.24434	9.80103		C4B63_333g12	9.22167e-05	0.218413	35.5929	11.9371
C4B63_148g62c	14.0881	6.07066	9.24434	9.80103		C4B63_34g324	11.5015	5.12893	19.1644	11.9316
C4B63_13g140	13.1748	5.02363	11.1488	9.78241		C4B63_9g59	8.51497	7.53643	19.5485	11.8666
C4B63_43g135	8.36258	7.64114	13.3145	9.77274		C4B63_7g342	14.1797	2.17406	19.1253	11.8264
C4B63_14g782c	14.2577	6.61241	8.41822	9.76278		C4B63_2g752	15.5695	9.49607	10.2886	11.7847
C4B63_4g267	12.6849	5.93819	10.6455	9.7562		C4B63_11g50	10.2699	7.75373	17.3123	11.7786
C4B63_76g52	9.32031	5.96862	13.9676	9.75218		C4B63_21g68	7.09253	5.39211	22.7218	11.7355
C4B63_9g432	8.50128	7.5661	13.1752	9.74753		C4B63_4g250	10.9727	7.62597	16.5961	11.7316
C4B63_42g126	26.9019	1.24904	1.03022	9.72705		C4B63_3g1104	9.86532	8.15818	16.9931	11.6722
C4B63_7g1820c	6.87748	7.10085	15.1976	9.72531		C4B63_14g158	8.08407	7.42685	19.3368	11.6159
C4B63_2g821	8.03023	6.2743	14.8434	9.71598		C4B63_45g220	9.14693	6.0286	19.4604	11.5453
C4B63_58g112	8.8755	6.54989	13.694	9.70646		C4B63_238g9	8.38488	4.17783	21.9666	11.5098
C4B63_43g212	9.2502	4.18231	15.6294	9.6873		C4B63_31g225	12.3177	8.89087	13.2624	11.4903
C4B63_9g396	10.983	6.74364	11.28	9.66888		C4B63_4g172	13.9645	6.98777	13.4531	11.4685
C4B63_1g527	21.8001	2.67622	4.46749	9.64794		C4B63_46g25	7.97667	6.75376	19.6094	11.4466
C4B63_40g46	8.99767	8.48354	11.387	9.62274		C4B63_18g260	12.4475	8.09274	13.7643	11.4348
C4B63_7g236	7.15419	7.20771	14.483	9.61497		C4B63_28g91	7.86361	7.27746	18.8902	11.3438
C4B63_51g192	10.1888	5.95342	12.6674	9.60321		C4B63_73g35	13.5267	5.4472	14.8658	11.2799
C4B63_42g269	8.12076	6.11165	14.3538	9.52874		C4B63_114g29	8.65791	8.23366	16.5418	11.1445
C4B63_23g204	9.20379	7.48131	11.8744	9.51983		C4B63_13g207	14.0647	6.35533	12.9287	11.1162
C4B63_4g466	10.5043	8.03708	9.98845	9.50994		C4B63_57g98	12.1822	7.77613	13.3809	11.1131
C4B63_24g203	10.8865	6.25311	11.3411	9.49357		C4B63_39g344	9.63307	6.0739	17.5692	11.0921
C4B63_112g23	9.79611	6.68228	11.9608	9.47973		C4B63_32g236	8.97297	8.47868	15.5264	10.9927
C4B63_38g251	17.5279	3.5475	7.34816	9.47452		C4B63_34g117	15.0904	9.61793	8.09321	10.9338
C4B63_53g155	11.641	4.6793	12.0857	9.46867		C4B63_79g2	11.6132	9.76621	11.162	10.8471
C4B63_45g97	9.87495	7.43855	11.0701	9.4612		C4B63_49g106	4.02859	7.53327	20.8613	10.8077
C4B63_97g36	7.80143	5.43073	15.1397	9.45729		C4B63_137g38	17.4166	14.835	0.10369	10.7851
C4B63_23g1269c	11.0137	9.02944	8.25546	9.43287		C4B63_90g46	13.8212	7.37421	10.9715	10.7223
C4B63_266g13	9.33768	6.0329	12.8958	9.42213		C4B63_55g55	9.00198	3.87827	19.2719	10.7174
C4B63_5g774	8.59102	5.28714	14.3756	9.41792		C4B63_43g96	6.42341	8.53896	17.1573	10.7066
C4B63_28g35	9.89614	6.33543	11.9692	9.40026		C4B63_32g47	7.77288	7.38057	16.6122	10.5885
C4B63_4g146	7.4822	6.93781	13.7729	9.39764		C4B63_261g22c	1.70549	2.59438	27.3938	10.5646
C4B63_23g71	8.53431	8.78331	10.8718	9.39647		C4B63_133g1	7.51689	1.90672	22.223	10.5489
C4B63_20g747c	15.8021	5.72219	6.61627	9.38019		C4B63_53g140	5.51044	11.1168	14.8005	10.4759
C4B63_83g91	8.44838	5.63932	13.9753	9.35433		C4B63_85g83	8.95031	7.70832	14.7505	10.4697
C4B63_483g4	8.42671	7.05794	12.5539	9.34618		C4B63_41g212	12.1647	5.98246	13.2374	10.4615
C4B63_38g159	11.3789	5.79272	10.8368	9.33614		C4B63_23g203	10.5457	6.92932	13.7419	10.4056
C4B63_10g1870c	15.4614	2.7656	9.75882	9.32861		C4B63_33g163	8.56565	6.33833	15.8909	10.265
C4B63_2g357	11.5971	6.16008	10.2086	9.32193		C4B63_7g135	13.2388	8.78113	8.67527	10.2317
C4B63_30g133	8.39844	8.08208	11.4471	9.30921		C4B63_97g18	10.2961	6.99229	13.3369	10.2084
C4B63_11g93	8.92562	6.94308	12.057	9.30857		C4B63_40g125	6.91276	6.07514	17.5821	10.19
C4B63_32g1134c	14.5491	5.43681	7.90119	9.2957		C4B63_2g365	11.7547	5.69726	13.0153	10.1558
C4B63_32g52	9.77674	5.54567	12.5363	9.28624		C4B63_14g95	5.54239	4.40583	20.5023	10.1502
C4B63_210g35	3.05315	3.0453	21.7524	9.28362		C4B63_261g7	10.2022	8.77793	11.4502	10.1434
C4B63_58g126	11.108	6.54985	10.1453	9.26772		C4B63_2g1634c	18.4782	10.5442	1.30584	10.1094
C4B63_18g1091c	15.6654	5.1992	6.91082	9.25847		C4B63_10g153	9.69441	8.5978	11.9037	10.0653
C4B63_9g2075c	7.43141	6.18625	14.14	9.25255		C4B63_70g48	11.8019	7.18097	11.1761	10.053
C4B63_12g346	15.4364	5.28812	7.01893	9.24782		C4B63_21g261	11.4222	6.41534	12.2471	10.0282
C4B63_44g223	8.19656	7.14017	12.3928	9.24318		C4B63_333g14	10.535	4.26577	15.1131	9.97129
C4B63_250g25	7.70032	7.33784	12.6485	9.22889		C4B63_333g16	10.535	4.26577	15.1131	9.97129
C4B63_206g14	7.76704	5.53643	14.3601	9.22119		C4B63_87g15	9.51596	6.20827	14.0365	9.92024
C4B63_41g205	13.4926	7.1921	6.85156	9.17875		C4B63_63g12	9.74885	6.67453	13.2162	9.87986
C4B63_9g220	12.5557	5.39235	9.58036	9.17614		C4B63_52g80	16.7356	9.14673	3.74439	9.87557
C4B63_64g436c	11.5784	7.55936	8.34528	9.16101		C4B63_19g692c	22.3553	5.26965	1.99515	9.87337
C4B63_90g178c	11.5784	7.55936	8.34528	9.16101		C4B63_2g161	7.84332	7.98042	13.7494	9.85771
C4B63_43g855c	14.2316	3.16115	10.0522	9.14832		C4B63_6g230	6.68227	5.05768	17.757	9.83232
C4B63_28g113	8.5712	6.60185	12.197	9.12335		C4B63_113g33	9.15981	4.15522	16.1435	9.81951
C4B63_4g383	5.84468	7.54148	13.9491	9.11175		C4B63_4g356	7.27685	6.8964	15.1729	9.78205
C4B63_70g126	10.7798	5.15338	11.3871	9.10676		C4B63_16g295	7.52358	5.74427	16.0649	9.77758
C4B63_1g70	7.45968	7.99253	11.8323	9.09484		C4B63_98g4	3.60071	5.85124	19.8733	9.77508
C4B63_5g413	7.45968	7.99253	11.8323	9.09484		C4B63_113g51	6.68053	6.01911	16.4769	9.72551
C4B63_38g78	11.3088	5.94632	9.99754	9.08422		C4B63_60g130	8.18903	6.57935	14.4028	9.72373
C4B63_53g163	9.16869	5.45705	12.5579	9.06121		C4B63_83g73	7.23474	4.26769	17.3661	9.62284
C4B63_76g57	9.66021	6.01513	11.5065	9.06061		C4B63_27g167	5.89004	5.75973	17.1187	9.58949
C4B63_42g81	10.9347	5.21226	10.9771	9.04135		C4B63_190nc27	9.51627	11.6519	7.59749	9.58855
C4B63_7g133	9.9874	6.32855	10.7583	9.02475		C4B63_63g44c	17.3332	6.74131	4.62999	9.56817
C4B63_4nc14	0.608203	4.14413	22.2195	8.99061		C4B63_314g10	5.12384	6.7278	16.8446	9.56541
C4B63_4nc2	0.608203	4.14413	22.2195	8.99061		C4B63_13g208	6.34575	7.79549	14.2	9.44708
C4B63_4nc20	0.608203	4.14413	22.2195	8.99061		C4B63_26g199	8.87511	8.88814	10.4602	9.40782
C4B63_4nc8	0.608203	4.14413	22.2195	8.99061		C4B63_81g42	9.67396	6.38453	12.093	9.38383
C4B63_30g168	14.7144	3.81056	8.40401	8.97632		C4B63_23g86	6.06884	4.96337	17	9.34407
C4B63_14g106	11.7005	5.95436	9.26459	8.97315		C4B63_16g72	0	0.757048	27.2679	9.34165
C4B63_25g201	9.63499	5.75724	11.5164	8.96954		C4B63_37g382	10.1957	5.21485	12.6098	9.34012
C4B63_32g43	8.61906	7.10218	11.174	8.96508		C4B63_45g139	7.5704	5.52726	14.7608	9.28615
C4B63_55g174	8.42889	7.62131	10.8319	8.9607		C4B63_13g347	8.93323	5.54764	13.3617	9.28086
C4B63_7g74	10.0148	6.22566	10.6213	8.95392		C4B63_4g145	6.62454	4.68813	16.4252	9.24596
C4B63_31g80	6.53309	6.45737	13.8581	8.94952		C4B63_19g103	8.13258	4.07879	15.4252	9.21219
C4B63_28g89	11.9125	6.0617	8.78669	8.9203		C4B63_13g295	8.14722	7.93117	11.3526	9.14366
C4B63_70g80	5.86978	7.62591	13.2429	8.91286		C4B63_9g393	4.51526	7.28281	15.5318	9.10996
C4B63_2g1360c	9.21581	5.81532	11.7062	8.91244		C4B63_4g68	9.478	6.10235	11.7217	9.10068
C4B63_52g170	7.90263	5.73642	13.0897	8.90958		C4B63_40g153	9.30144	8.16406	9.81057	9.09202
C4B63_60g163	6.72512	7.81131	12.1817	8.90604		C4B63_101g28	6.62316	4.40037	16.1741	9.06588
C4B63_18g142	11.9965	5.51777	9.19124	8.90184		C4B63_21g67	13.8137	7.24789	6.07678	9.04612
C4B63_9g276	16.9355	3.04019	6.7172	8.89763		C4B63_16g22	5.22121	6.81551	15.0525	9.02974
C4B63_137g37	8.53702	4.90731	13.1983	8.88088		C4B63_16g330	6.84898	5.45869	14.6792	8.99562
C4B63_78g37	8.00327	6.54878	12.0742	8.87542		C4B63_9g244	4.79307	8.5202	13.6184	8.97722
C4B63_4g72	7.82646	4.83014	13.9568	8.87113		C4B63_2g757	8.54174	6.45743	11.8168	8.93866
C4B63_20g213	8.56466	6.85977	11.152	8.85881		C4B63_45g230	9.55683	3.439	13.711	8.90228
C4B63_44g207	10.7014	4.56199	11.2831	8.84883		C4B63_55g56	6.74211	6.52548	13.3942	8.88726
C4B63_60g149	7.71432	6.45458	12.3426	8.83717		C4B63_29g184	5.72302	4.58964	16.3109	8.87452
C4B63_188g152c	8.95565	6.08476	11.4603	8.83357		C4B63_53g139	7.78474	12.4416	6.37825	8.8682
C4B63_8g572	7.45346	7.867	11.1776	8.83269		C4B63_4g2792c	3.05596	4.48873	19.0589	8.86786
C4B63_27g227	9.71202	6.7599	9.98552	8.81915		C4B63_207g22	0.76225	6.10529	19.7334	8.86698
C4B63_23g1250c	11.8315	4.33159	10.2599	8.80766		C4B63_44g106	19.5025	7.05487	0	8.85246
C4B63_30g161	0	8.29406	18.0733	8.78912		C4B63_140g32	19.5025	7.05487	0	8.85246
C4B63_23g83	9.32013	6.35444	10.6905	8.78836		C4B63_34g1211c	10.6069	3.56244	12.3731	8.84748
C4B63_42g562c	7.55714	7.44659	11.3439	8.78254		C4B63_83g93	0.696376	25.7931	0	8.82983
C4B63_54g9	9.92714	6.91391	9.50375	8.7816		C4B63_52g170	6.79186	8.6277	11.0048	8.80812
C4B63_48g135	8.17605	6.70133	11.4621	8.77983		C4B63_97g15	7.77246	4.79913	13.749	8.77353
C4B63_253g16	7.23771	6.39268	12.7007	8.77703		C4B63_17g253	8.18056	5.6701	12.3921	8.74759
C4B63_48g131	10.85	7.74389	7.7328	8.77556		C4B63_403g6	9.85092	6.83161	9.51157	8.73137
C4B63_354g13	8.77086	5.50767	12.0326	8.77038		C4B63_69g151	6.28208	7.42503	12.4393	8.71547
C4B63_113g51	11.1392	6.1918	8.90491	8.7453		C4B63_45g192	5.14153	6.97492	13.9911	8.70252
C4B63_60g164	8.78024	8.37252	9.03918	8.73065		C4B63_26g278	10.135	5.8336	10.0776	8.68207
C4B63_10g517	9.39676	5.81752	10.9728	8.72903		C4B63_26g282	10.135	5.8336	10.0776	8.68207
C4B63_58g142	8.59198	7.0041	10.5443	8.71346		C4B63_22g161	11.7316	8.06455	6.15878	8.65164
C4B63_13g262	10.7058	5.111	10.3093	8.7087		C4B63_23g103	7.34455	7.47459	11.1182	8.64578
C4B63_93g73	16.7498	4.40051	4.94129	8.6972		C4B63_4g534	12.095	5.93813	7.81321	8.61545
C4B63_2g569	6.6911	8.30927	11.0734	8.69126		C4B63_2g294	9.01298	6.4655	10.3518	8.61009
C4B63_30g248	11.4387	5.0993	9.53441	8.6908		C4B63_58g125	10.5125	5.11039	10.1977	8.60686
C4B63_7g302	11.4119	5.51483	9.12367	8.68347		C4B63_31g109	6.95384	5.11679	13.6917	8.58744
C4B63_80g14	7.34742	5.43588	13.2035	8.66227		C4B63_6g316	7.52616	3.98795	14.1073	8.54047
C4B63_4g98	8.96293	7.50651	9.50431	8.65792		C4B63_14g113	7.58248	5.95895	12.0746	8.53868
C4B63_44g125	13.2069	4.02431	8.7262	8.65247		C4B63_6g130	8.60031	3.8	13.1863	8.52887
C4B63_122g16	8.46527	6.01983	11.4655	8.6502		C4B63_391g6	0.693347	1.98604	22.828	8.50246
C4B63_12nc1	8.03849	5.96395	11.9458	8.64941		C4B63_70g95	10.4332	5.71593	9.34652	8.49855
C4B63_12nc10	8.03849	5.96395	11.9458	8.64941		C4B63_45g193	11.8325	10.6975	2.9285	8.48617
C4B63_12nc11	8.03849	5.96395	11.9458	8.64941		C4B63_4g427	9.43804	5.65099	10.3338	8.47428
C4B63_12nc12	8.03849	5.96395	11.9458	8.64941		C4B63_13g200	9.48586	9.90676	5.94416	8.44559
C4B63_12nc13	8.03849	5.96395	11.9458	8.64941		C4B63_333g13	18.844	4.6223	1.82689	8.43106
C4B63_12nc14	8.03849	5.96395	11.9458	8.64941		C4B63_333g15	18.844	4.6223	1.82689	8.43106
C4B63_12nc15	8.03849	5.96395	11.9458	8.64941		C4B63_22g172	12.7202	12.3773	0.169854	8.42245
C4B63_12nc16	8.03849	5.96395	11.9458	8.64941		C4B63_51g127	12.7202	12.3773	0.169854	8.42245
C4B63_12nc17	8.03849	5.96395	11.9458	8.64941		C4B63_522nc7	3.12772	9.55865	12.5379	8.40809
C4B63_12nc18	8.03849	5.96395	11.9458	8.64941		C4B63_168g38	7.51707	7.39493	10.3032	8.40507
C4B63_12nc19	8.03849	5.96395	11.9458	8.64941		C4B63_52g312c	8.08173	6.79501	10.325	8.40058
C4B63_12nc20	8.03849	5.96395	11.9458	8.64941		C4B63_52g313c	8.08173	6.79501	10.325	8.40058
C4B63_12nc21	8.03849	5.96395	11.9458	8.64941		C4B63_4nc11	5.44415	14.2836	5.38769	8.37181
C4B63_12nc22	8.03849	5.96395	11.9458	8.64941		C4B63_4nc17	5.44415	14.2836	5.38769	8.37181
C4B63_12nc23	8.03849	5.96395	11.9458	8.64941		C4B63_4nc5	5.44415	14.2836	5.38769	8.37181
C4B63_12nc24	8.03849	5.96395	11.9458	8.64941		C4B63_84g25	5.96208	5.80904	13.3066	8.35924
C4B63_12nc25	8.03849	5.96395	11.9458	8.64941		C4B63_2g159	4.49664	4.38763	16.1874	8.35722
C4B63_12nc26	8.03849	5.96395	11.9458	8.64941		C4B63_72g97	7.78987	4.04717	13.2123	8.34978
C4B63_12nc27	8.03849	5.96395	11.9458	8.64941		C4B63_20g11	3.68923	3.46386	17.7401	8.29773
C4B63_12nc28	8.03849	5.96395	11.9458	8.64941		C4B63_45g134	7.55241	6.86814	10.4673	8.29595
C4B63_12nc29	8.03849	5.96395	11.9458	8.64941		C4B63_13g978c	15.5018	3.80886	5.35532	8.22199
C4B63_12nc3	8.03849	5.96395	11.9458	8.64941		C4B63_241g20	4.11595	6.86571	13.6543	8.21199
C4B63_12nc30	8.03849	5.96395	11.9458	8.64941		C4B63_9g391	5.07937	5.2908	14.2045	8.19156
C4B63_12nc31	8.03849	5.96395	11.9458	8.64941		C4B63_32g233	5.06465	4.82387	14.5742	8.15424
C4B63_12nc32	8.03849	5.96395	11.9458	8.64941		C4B63_32g49	5.67456	5.29409	13.429	8.13255
C4B63_12nc33	8.03849	5.96395	11.9458	8.64941		C4B63_12g228	9.16148	7.11008	8.03082	8.10079
C4B63_12nc34	8.03849	5.96395	11.9458	8.64941		C4B63_6g256	5.17013	3.24124	15.8884	8.09992
C4B63_12nc35	8.03849	5.96395	11.9458	8.64941		C4B63_49g193	7.71681	9.14795	7.38911	8.08462
C4B63_12nc36	8.03849	5.96395	11.9458	8.64941		C4B63_9g235	5.72315	5.43207	13.0045	8.05324
C4B63_12nc37	8.03849	5.96395	11.9458	8.64941		C4B63_44g833c	7.03379	3.89856	13.1957	8.04268
C4B63_12nc39	8.03849	5.96395	11.9458	8.64941		C4B63_303g6	5.50309	5.9462	12.6787	8.04266
C4B63_12nc4	8.03849	5.96395	11.9458	8.64941		C4B63_16nc1	0	0	23.9891	7.99637
C4B63_12nc40	8.03849	5.96395	11.9458	8.64941		C4B63_160nc1	0	0	23.9891	7.99637
C4B63_12nc41	8.03849	5.96395	11.9458	8.64941		C4B63_44g173	9.42731	5.30237	9.07498	7.93489
C4B63_12nc5	8.03849	5.96395	11.9458	8.64941		C4B63_8g61	6.88295	4.61899	12.2335	7.91181
C4B63_12nc6	8.03849	5.96395	11.9458	8.64941		C4B63_19g89	10.0911	4.42548	9.17736	7.89798
C4B63_12nc7	8.03849	5.96395	11.9458	8.64941		C4B63_41g249	4.93627	3.72064	14.9357	7.8642
C4B63_12nc8	8.03849	5.96395	11.9458	8.64941		C4B63_4g545	4.79208	6.40015	12.3837	7.85864
C4B63_12nc9	8.03849	5.96395	11.9458	8.64941		C4B63_6g534	7.92016	5.30525	10.3413	7.85557
C4B63_120nc1	8.03849	5.96395	11.9458	8.64941		C4B63_27g227	8.72597	4.2492	10.4803	7.81849
C4B63_120nc10	8.03849	5.96395	11.9458	8.64941		C4B63_48g131	5.43325	5.56756	12.3764	7.7924
C4B63_120nc11	8.03849	5.96395	11.9458	8.64941		C4B63_79g30	6.61929	5.59229	11.1627	7.79143
C4B63_120nc12	8.03849	5.96395	11.9458	8.64941		C4B63_38g174	5.61179	6.70001	11.0329	7.78157
C4B63_120nc13	8.03849	5.96395	11.9458	8.64941		C4B63_7g240	7.92549	2.82844	12.5376	7.76384
C4B63_120nc14	8.03849	5.96395	11.9458	8.64941		C4B63_30g290	10.134	6.95804	6.0897	7.72725
C4B63_120nc15	8.03849	5.96395	11.9458	8.64941		C4B63_9g263	8.1761	6.48348	8.44342	7.701
C4B63_120nc16	8.03849	5.96395	11.9458	8.64941		C4B63_49g186	6.74935	3.97934	12.2408	7.6565
C4B63_120nc17	8.03849	5.96395	11.9458	8.64941		C4B63_52g64	7.22938	3.34806	12.3501	7.64251
C4B63_120nc18	8.03849	5.96395	11.9458	8.64941		C4B63_133g24	4.51975	5.32915	13.0658	7.63823
C4B63_120nc19	8.03849	5.96395	11.9458	8.64941		C4B63_42g89	9.42936	6.5261	6.91591	7.62379
C4B63_120nc2	8.03849	5.96395	11.9458	8.64941		C4B63_7g233	10.1092	3.75384	8.87801	7.58035
C4B63_120nc20	8.03849	5.96395	11.9458	8.64941		C4B63_42g61	11.456	5.10064	6.18367	7.5801
C4B63_120nc21	8.03849	5.96395	11.9458	8.64941		C4B63_25g107	3.42354	4.90026	14.4096	7.5778
C4B63_120nc22	8.03849	5.96395	11.9458	8.64941		C4B63_56nc12	1.04808	4.87553	16.7865	7.57004
C4B63_120nc23	8.03849	5.96395	11.9458	8.64941		C4B63_56nc18	1.04808	4.87553	16.7865	7.57004
C4B63_120nc24	8.03849	5.96395	11.9458	8.64941		C4B63_56nc24	1.04808	4.87553	16.7865	7.57004
C4B63_120nc25	8.03849	5.96395	11.9458	8.64941		C4B63_56nc30	1.04808	4.87553	16.7865	7.57004
C4B63_120nc26	8.03849	5.96395	11.9458	8.64941		C4B63_56nc36	1.04808	4.87553	16.7865	7.57004
C4B63_120nc27	8.03849	5.96395	11.9458	8.64941		C4B63_56nc42	1.04808	4.87553	16.7865	7.57004
C4B63_120nc28	8.03849	5.96395	11.9458	8.64941		C4B63_56nc48	1.04808	4.87553	16.7865	7.57004
C4B63_120nc29	8.03849	5.96395	11.9458	8.64941		C4B63_56nc54	1.04808	4.87553	16.7865	7.57004
C4B63_120nc3	8.03849	5.96395	11.9458	8.64941		C4B63_56nc6	1.04808	4.87553	16.7865	7.57004
C4B63_120nc30	8.03849	5.96395	11.9458	8.64941		C4B63_56nc60	1.04808	4.87553	16.7865	7.57004
C4B63_120nc31	8.03849	5.96395	11.9458	8.64941		C4B63_56nc66	1.04808	4.87553	16.7865	7.57004
C4B63_120nc32	8.03849	5.96395	11.9458	8.64941		C4B63_243nc12	1.04808	4.87553	16.7865	7.57004
C4B63_120nc33	8.03849	5.96395	11.9458	8.64941		C4B63_243nc18	1.04808	4.87553	16.7865	7.57004
C4B63_120nc34	8.03849	5.96395	11.9458	8.64941		C4B63_243nc24	1.04808	4.87553	16.7865	7.57004
C4B63_120nc4	8.03849	5.96395	11.9458	8.64941		C4B63_243nc6	1.04808	4.87553	16.7865	7.57004
C4B63_120nc5	8.03849	5.96395	11.9458	8.64941		C4B63_84g55	7.08094	9.37991	6.20153	7.55413
C4B63_120nc6	8.03849	5.96395	11.9458	8.64941		C4B63_163nc3	7.48571	15.1512	0	7.54564
C4B63_120nc7	8.03849	5.96395	11.9458	8.64941		C4B63_2g235	11.3035	5.65096	5.6228	7.52575
C4B63_120nc8	8.03849	5.96395	11.9458	8.64941		C4B63_12g396	6.72573	3.04921	12.7599	7.51161
C4B63_120nc9	8.03849	5.96395	11.9458	8.64941		C4B63_15g2	6.27044	6.12078	9.94515	7.44546
C4B63_2g36	10.4238	5.02238	10.4972	8.64779		C4B63_111g38	6.27044	6.12078	9.94515	7.44546
C4B63_207g1	8.18581	6.76538	10.9806	8.64393		C4B63_111g40	6.27044	6.12078	9.94515	7.44546
C4B63_85g91	7.43382	5.64238	12.8079	8.62803		C4B63_111g41	6.27044	6.12078	9.94515	7.44546
C4B63_42g178	10.9896	5.51605	9.3433	8.61632		C4B63_4g463	5.90675	6.53009	9.89833	7.44506
C4B63_48g134	6.88344	6.44978	12.5	8.61107		C4B63_18g271	9.16981	3.91552	9.17867	7.42133
C4B63_84g69	7.51665	5.81234	12.5021	8.61036		C4B63_392g17	10.4238	6.91735	4.92064	7.4206
C4B63_292g18	3.15061	1.89608	20.7229	8.58986		C4B63_2g298	9.21023	4.09766	8.85902	7.38897
C4B63_127g54	13.7872	7.08537	4.85684	8.57647		C4B63_21g47	9.01394	3.2554	9.8255	7.36495
C4B63_11g9	7.34684	5.63347	12.7135	8.5646		C4B63_20g203	5.25518	4.44537	12.3719	7.35748
C4B63_4g2870c	17.2084	5.11472	3.31706	8.54673		C4B63_24g310	6.20515	7.15217	8.70583	7.35438
C4B63_63g108	25.6256	0	0.0138471	8.54648		C4B63_17g65	7.84686	4.57227	9.59142	7.33685
C4B63_13g258	11.5739	5.70085	8.34931	8.54135		C4B63_39g330	8.12085	4.55839	9.23653	7.30526
C4B63_53g156	14.1597	4.80045	6.64705	8.53573		C4B63_396g6	12.1207	2.52158	7.09239	7.24489
C4B63_23g1292c	10.449	6.65745	8.48143	8.52929		C4B63_157g28	10.4549	6.76953	4.48656	7.237
C4B63_30g275	11.7293	4.173	9.65704	8.51978		C4B63_10g406	5.43954	3.27725	12.9886	7.23513
C4B63_48g163	6.30759	6.86397	12.3749	8.51549		C4B63_52g55	7.17891	3.81238	10.5482	7.17983
C4B63_63g52	10.5242	5.72714	9.25213	8.50116		C4B63_2g319	5.22928	4.33535	11.9545	7.17304
C4B63_60g132	8.70563	5.33388	11.4594	8.49964		C4B63_23g211	9.94069	5.49532	6.07962	7.17188
C4B63_18g252	9.98515	5.90919	9.58042	8.49159		C4B63_47g64	6.44059	1.98538	13.055	7.16032
C4B63_46g84	7.86284	7.15021	10.4543	8.48912		C4B63_17g25	12.8633	5.17612	3.40022	7.14655
C4B63_170g30	7.86284	7.15021	10.4543	8.48912		C4B63_93g77	4.93838	3.34553	13.1482	7.14404
C4B63_54g72	9.76726	4.80935	10.8015	8.45937		C4B63_4g64	7.32185	4.91346	9.18713	7.14081
C4B63_81g98	9.71314	5.41496	10.1386	8.42223		C4B63_28g27	8.55958	5.68097	7.10249	7.11435
C4B63_10g165	9.7494	7.42261	8.04068	8.40423		C4B63_69g59	6.18866	1.51138	13.5887	7.09625
C4B63_13g1005c	9.03277	4.64437	11.5231	8.40008		C4B63_22g167	4.4328	4.47335	12.3696	7.09192
C4B63_20g635c	8.99203	6.1335	10.0446	8.39004		C4B63_111g45	10.1907	0.0134821	11.0637	7.08929
C4B63_101g35	11.3331	5.31763	8.479	8.37658		C4B63_48g132	3.46644	1.74058	16.0534	7.08681
C4B63_46g189	8.01098	6.39138	10.7189	8.37375		C4B63_38g143	13.1487	8.10054	3.25557e-10	7.08308
C4B63_14g220c	10.3627	5.6559	9.06709	8.3619		C4B63_32g244	3.7738	2.52518	14.941	7.07999
C4B63_52g157	9.51219	5.80589	9.76431	8.3608		C4B63_6g127	0.0338311	1.96548	19.1998	7.06637
C4B63_13g318	7.65892	5.33891	12.0247	8.34084		C4B63_20g327	10.1782	9.21243	1.66946	7.02003
C4B63_58g78	8.30501	6.50813	10.2057	8.33961		C4B63_22g77	6.41364	6.44844	8.17463	7.01224
C4B63_13g145	7.80305	7.24435	9.94581	8.33107		C4B63_26g201	5.85367	5.59742	9.58126	7.01078
C4B63_11g83	9.35034	5.42719	10.2062	8.32791		C4B63_113g57	7.61865	5.83476	7.5344	6.99594
C4B63_138g27	6.33389	2.92797	15.6717	8.31119		C4B63_97g19	4.76514	4.4472	11.7304	6.98091
C4B63_19g704c	10.7031	5.96973	8.25096	8.30793		C4B63_14g121	4.34014	13.6895	2.84466	6.9581
C4B63_97g31	10.3167	5.17704	9.3936	8.29578		C4B63_300g22	8.93522	7.6794	4.20978	6.94147
C4B63_85g48	14.8464	5.06324	4.94011	8.28325		C4B63_268g24	3.03912	2.72034	14.9886	6.91602
C4B63_43g1033c	8.73647	7.84984	8.21585	8.26739		C4B63_54g173	8.64212	5.18292	6.92246	6.91583
C4B63_72g584c	8.45124	7.34505	8.93599	8.24409		C4B63_7g357	8.01476	4.26076	8.39596	6.89049
C4B63_6g235	9.36874	6.1829	9.109	8.22021		C4B63_83g85	5.219	4.00412	11.3597	6.86094
C4B63_9nc2	18.2803	2.08964	4.28039	8.21678		C4B63_292g18	5.45457	11.7691	3.22321	6.81563
C4B63_63g47	11.1438	4.99675	8.50113	8.21389		C4B63_41g194	7.3511	10.0478	3.04182	6.81357
C4B63_97g38	0.962249	4.69957	18.9451	8.20231		C4B63_31g74	5.506	5.19843	9.72354	6.80932
C4B63_37g419	9.37523	6.53136	8.69265	8.19975		C4B63_14g147	8.06969	4.18212	8.1594	6.80374
C4B63_129nc1	12.1485	2.95631	9.4889	8.1979		C4B63_70g77	5.66972	4.16713	10.569	6.80195
C4B63_26g261	5.81552	5.3943	13.3754	8.19507		C4B63_13g322	5.90903	3.24043	11.2544	6.80129
C4B63_30g144	6.68724	6.27284	11.6167	8.19226		C4B63_76g38	5.6984	4.2529	10.2941	6.74847
C4B63_10g401	13.1449	4.80204	6.60241	8.18312		C4B63_13g189	6.89701	4.47839	8.85388	6.74309
C4B63_348g21	13.1449	4.80204	6.60241	8.18312		C4B63_238g16	3.37858	5.14396	11.7003	6.74095
C4B63_83g64	10.8333	6.73981	6.94224	8.17178		C4B63_2g174	8.26863	5.12574	6.74172	6.71203
C4B63_133g36	16.4601	3.55407	4.41863	8.14427		C4B63_2g335	5.51396	4.40575	10.1944	6.7047
C4B63_128g49	9.47509	5.02128	9.90979	8.13539		C4B63_112g19	6.20569	3.00132	10.8792	6.6954
C4B63_29g4	9.20758	7.97583	7.1669	8.11677		C4B63_23g212	7.50218	5.31872	7.26424	6.69505
C4B63_55g357c	4.60884	2.2025	17.518	8.10978		C4B63_69g74	7.0032	3.59601	9.47425	6.69115
C4B63_6g101	11.5242	4.53961	8.25129	8.10503		C4B63_123g23	7.0032	3.59601	9.47425	6.69115
C4B63_96g75	7.60373	7.52266	9.18111	8.1025		C4B63_2g4188c	6.12395	6.67012	7.16739	6.65382
C4B63_45g130	6.13012	6.4535	11.7133	8.09897		C4B63_19g208	4.88555	7.68631	7.33931	6.63706
C4B63_4g490	8.50422	5.11232	10.6692	8.09525		C4B63_3g1096	5.90264	2.12058	11.8701	6.63111
C4B63_170g28	10.47	6.30041	7.50349	8.0913		C4B63_24g1533c	6.17825	7.91869	5.78173	6.62622
C4B63_83g68	6.79822	5.72699	11.7199	8.0817		C4B63_48g139	5.73251	3.88907	10.2043	6.60863
C4B63_13g230	7.40585	7.7452	9.08592	8.07899		C4B63_615g5	3.24832	7.09786	9.47099	6.60572
C4B63_18g213	9.04293	3.92083	11.2627	8.07549		C4B63_97g23	5.69868	5.27225	8.8306	6.60051
C4B63_42g80	13.9137	3.29533	6.98975	8.06626		C4B63_19g76	9.60747	5.59466	4.53277	6.5783
C4B63_28g29	9.46503	6.93476	7.77757	8.05912		C4B63_590g2	6.63677	4.39992	8.67873	6.57181
C4B63_2g766	11.8855	5.00123	7.27021	8.05231		C4B63_18g67	7.01866	3.72431	8.92931	6.55743
C4B63_6g498	8.69772	5.12551	10.3333	8.05218		C4B63_130g19	0.662624	10.956	8.03664	6.55175
C4B63_25g206	7.44368	5.75	10.9542	8.04929		C4B63_55g357c	3.87627	5.38133	10.3954	6.551
C4B63_30g290	9.60636	4.93764	9.56768	8.03723		C4B63_30g145	6.99676	4.11624	8.51935	6.54412
C4B63_18g204	10.1323	5.67797	8.29096	8.03374		C4B63_45g232	7.48763	5.03223	7.08681	6.53556
C4B63_42g78	9.91746	6.38459	7.77997	8.02734		C4B63_20nc7	7.32251	4.76862	7.48928	6.5268
C4B63_202g13	9.39833	4.76998	9.91188	8.02673		C4B63_297g10	7.39065	3.41106	8.7693	6.52367
C4B63_202g14	9.39833	4.76998	9.91188	8.02673		C4B63_25g113	6.13341	4.5868	8.84352	6.52124
C4B63_202g15	9.39833	4.76998	9.91188	8.02673		C4B63_63g77	3.927	6.80948	8.79868	6.51172
C4B63_202g16	9.39833	4.76998	9.91188	8.02673		C4B63_46g82	9.09812	4.77362	5.65671	6.50948
C4B63_202g17	9.39833	4.76998	9.91188	8.02673		C4B63_204g19	4.14252	4.41772	10.951	6.50375
C4B63_202g18	9.39833	4.76998	9.91188	8.02673		C4B63_18g156	5.14763	5.3967	8.9549	6.49974
C4B63_202g19	9.39833	4.76998	9.91188	8.02673		C4B63_2g425	6.80741	5.09108	7.57339	6.49063
C4B63_202g20	9.39833	4.76998	9.91188	8.02673		C4B63_252g14	4.69335	6.15367	8.60006	6.48236
C4B63_202g21	9.39833	4.76998	9.91188	8.02673		C4B63_55g92	5.1396	6.1018	8.18338	6.47493
C4B63_202g22	9.39833	4.76998	9.91188	8.02673		C4B63_54g63	7.35149	6.39343	5.67268	6.47253
C4B63_78g26	8.98466	4.35626	10.7311	8.02401		C4B63_83g24	6.02169	3.61089	9.77013	6.46757
C4B63_63g85	9.61768	4.82402	9.6001	8.01393		C4B63_85g422c	4.34315	3.81967	11.2166	6.45981
C4B63_6g396	10.0496	5.51654	8.47068	8.01227		C4B63_1g29	6.44963	3.8715	8.994	6.43838
C4B63_143g20	13.8265	2.8044	7.39363	8.00818		C4B63_128g54	3.69513	3.64936	11.9366	6.42703
C4B63_26g192	10.5756	5.77005	7.6365	7.99405		C4B63_19g101	7.17107	6.24542	5.8626	6.42636
C4B63_4g357	9.51101	5.27499	9.18748	7.99116		C4B63_12g2035c	5.91065	3.24739	10.1145	6.42418
C4B63_2nc106	21.3597	2.60731	0	7.989		C4B63_128g47	6.42573	6.12844	6.68391	6.41269
C4B63_2nc115	21.3597	2.60731	0	7.989		C4B63_32g46	6.1669	4.07896	8.98777	6.41121
C4B63_2nc130	21.3597	2.60731	0	7.989		C4B63_58g35	9.37971	1.52132	8.28783	6.39629
C4B63_2nc150	21.3597	2.60731	0	7.989		C4B63_7g223	7.2678	3.16974	8.74196	6.39317
C4B63_2nc159	21.3597	2.60731	0	7.989		C4B63_46g11	7.21309	3.70201	8.23991	6.385
C4B63_2nc168	21.3597	2.60731	0	7.989		C4B63_7g238	6.70476	3.70664	8.72288	6.37809
C4B63_2nc177	21.3597	2.60731	0	7.989		C4B63_25g315	5.19129	4.4211	9.51951	6.3773
C4B63_2nc56	21.3597	2.60731	0	7.989		C4B63_79g44	2.68976	7.90712	8.49328	6.36339
C4B63_2nc66	21.3597	2.60731	0	7.989		C4B63_1g128c	6.0562	3.73669	9.28043	6.35777
C4B63_2nc76	21.3597	2.60731	0	7.989		C4B63_43g135	4.49064	4.34361	10.2048	6.34635
C4B63_2nc86	21.3597	2.60731	0	7.989		C4B63_43g11	6.74368	3.92229	8.31771	6.32789
C4B63_2nc96	21.3597	2.60731	0	7.989		C4B63_43g12	6.74368	3.92229	8.31771	6.32789
C4B63_95g55	7.15276	7.17409	9.52644	7.9511		C4B63_43g13	6.74368	3.92229	8.31771	6.32789
C4B63_44g169	6.51844	7.92684	9.39361	7.9463		C4B63_43g14	6.74368	3.92229	8.31771	6.32789
C4B63_3g1106	8.08355	6.04819	9.69556	7.94243		C4B63_43g15	6.74368	3.92229	8.31771	6.32789
C4B63_128g44	6.9963	5.92124	10.8985	7.93868		C4B63_43g16	6.74368	3.92229	8.31771	6.32789
C4B63_253g15	5.89361	3.74514	14.1676	7.93545		C4B63_43g17	6.74368	3.92229	8.31771	6.32789
C4B63_10g455	6.0081	7.08025	10.7133	7.93388		C4B63_353g9	7.25128	4.61431	7.04311	6.3029
C4B63_39g342	9.94932	4.98017	8.87112	7.93354		C4B63_9g402	4.21119	7.60486	7.03939	6.28515
C4B63_27g219	8.84237	5.35626	9.59386	7.93083		C4B63_2g788	6.99858	3.00487	8.83683	6.28009
C4B63_6g534	8.77699	5.75966	9.23111	7.92259		C4B63_17g24	9.80487	4.66413	4.32613	6.26504
C4B63_61g107	8.26108	5.56552	9.93168	7.91943		C4B63_47g34	9.48155	4.33413	4.96116	6.25895
C4B63_69g154	9.82515	5.48879	8.41351	7.90915		C4B63_8g2697c	10.9766	2.74687	5.05036	6.25794
C4B63_28g54	7.18532	6.04457	10.4864	7.90543		C4B63_22g163	6.0237	5.60613	7.14147	6.2571
C4B63_40g35	11.5777	4.45116	7.68343	7.9041		C4B63_212g19	6.14226	3.29821	9.31741	6.25263
C4B63_6g118	6.53083	5.70788	11.4662	7.90164		C4B63_81g69	0	5.67851	13.0664	6.2483
C4B63_42nc2	1.60118	4.76934	17.3034	7.89131		C4B63_31g54	9.38015	2.67194	6.61832	6.22347
C4B63_6g132	6.73949	6.42737	10.4878	7.88489		C4B63_56g88	4.08457	3.90484	10.6455	6.21164
C4B63_6g136	6.73949	6.42737	10.4878	7.88489		C4B63_9g234	4.8064	5.22223	8.57408	6.2009
C4B63_45g228	6.63697	5.11389	11.8649	7.87192		C4B63_95g45	4.93391	4.96946	8.65708	6.18682
C4B63_2g718	8.51446	5.2902	9.77388	7.85951		C4B63_2g24	4.84431	5.44962	8.26369	6.18587
C4B63_8g539	7.87448	5.09629	10.6018	7.85752		C4B63_23g1250c	7.42072	4.45506	6.64264	6.17281
C4B63_140nc1	13.5306	1.3662	8.64983	7.84888		C4B63_45g121	5.57545	3.83956	9.0944	6.1698
C4B63_140nc3	13.5306	1.3662	8.64983	7.84888		C4B63_22g96	5.72421	5.08907	7.66591	6.15973
C4B63_97g40	14.5097	5.07791	3.86208	7.81656		C4B63_48g736c	6.97454	2.32105	9.16871	6.15477
C4B63_207g2	11.8586	6.47059	5.08597	7.80505		C4B63_58g114	5.30409	4.04913	9.01208	6.12177
C4B63_18g179	6.44033	6.20019	10.7695	7.80334		C4B63_105g63	5.45871	0.772429	12.1071	6.11275
C4B63_42g63	8.02921	6.29728	9.04477	7.79042		C4B63_32g259	5.53613	5.42154	7.36805	6.10857
C4B63_2g161	8.12851	3.83438	11.3982	7.78703		C4B63_14g129	5.09364	3.96444	9.26421	6.10743
C4B63_6g113	7.57858	6.11363	9.65568	7.78263		C4B63_143g20	7.96149	1.74823	8.59553	6.10175
C4B63_46g33	10.2396	4.71338	8.32396	7.75898		C4B63_45g234	4.8195	5.99002	7.49377	6.1011
C4B63_10g115	8.94374	6.67787	7.64765	7.75642		C4B63_54g9	7.53932	3.59848	7.16177	6.09986
C4B63_94g53	9.36341	4.37797	9.47177	7.73772		C4B63_12g345	7.36865	1.77187	9.15841	6.09964
C4B63_2g319	7.44686	5.71663	10.0343	7.7326		C4B63_157g36	5.92326	5.08323	7.26256	6.08968
C4B63_10g450	8.32714	4.78753	10.074	7.72956		C4B63_4g86	1.94922	2.94241	13.3716	6.08774
C4B63_18g29	7.50215	5.32033	10.3553	7.72593		C4B63_9g228	5.01284	5.16879	8.03687	6.07283
C4B63_7g212	7.97421	5.75698	9.41436	7.71518		C4B63_9g474	2.13212	4.96894	11.085	6.06202
C4B63_29g184	6.72989	4.3202	12.0811	7.7104		C4B63_21g280	5.37889	3.33461	9.44928	6.05426
C4B63_26g240	6.16823	5.1399	11.8059	7.70468		C4B63_85g55	6.00989	4.66885	7.47334	6.05069
C4B63_2g752	7.30279	6.03154	9.70611	7.68015		C4B63_9g387	5.41564	5.31778	7.37627	6.03656
C4B63_45g193	11.1382	4.86927	7.02181	7.67643		C4B63_19g22	7.03821	3.08905	7.96306	6.03011
C4B63_61g135	8.4718	6.15974	8.39409	7.67521		C4B63_44g223	5.19732	3.77355	9.08881	6.01989
C4B63_10g148	8.64263	5.33532	9.04272	7.67356		C4B63_58g117	4.07697	3.82851	10.1013	6.00226
C4B63_43g131	6.10378	4.78082	12.1014	7.662		C4B63_52g141	3.67566	2.09848	12.1651	5.97975
C4B63_1g128c	5.90528	7.07374	9.99088	7.65663		C4B63_175g9	7.18918	4.09247	6.54006	5.94057
C4B63_20g43	12.5178	3.84723	6.59071	7.65191		C4B63_2g77	4.71777	4.84795	8.25039	5.9387
C4B63_192g3	3.23302	6.78852	12.9311	7.65088		C4B63_31g85	9.10499	5.15972	3.48083	5.91518
C4B63_21g44	8.9213	5.36731	8.61839	7.63567		C4B63_25g207	5.56484	4.30592	7.79322	5.88799
C4B63_294g3	0	6.90841e-10	22.8558	7.6186		C4B63_20g1412c	7.42533	7.2177	3.00333	5.88212
C4B63_82nc1	13.9145	3.12829	5.7051	7.58263		C4B63_22g151c	1.0438	1.24622	15.3464	5.87881
C4B63_82nc3	13.9145	3.12829	5.7051	7.58263		C4B63_160g32	6.03206	4.39704	7.20287	5.87732
C4B63_82nc5	13.9145	3.12829	5.7051	7.58263		C4B63_1g39	5.12925	4.20222	8.29115	5.87421
C4B63_219nc1	13.9145	3.12829	5.7051	7.58263		C4B63_32g42	11.5322	5.3184	0.744336	5.86498
C4B63_225nc1	13.9145	3.12829	5.7051	7.58263		C4B63_59g118	8.08055	3.35479	6.14955	5.86163
C4B63_225nc3	13.9145	3.12829	5.7051	7.58263		C4B63_4g69	5.57317	3.50053	8.46806	5.84725
C4B63_247nc1	13.9145	3.12829	5.7051	7.58263		C4B63_20g24	4.98304	3.49566	9.04671	5.8418
C4B63_455g7	15.3734	2.66743	4.70336	7.5814		C4B63_84g67	3.43344	3.3955	10.681	5.83665
C4B63_4g463	8.93321	4.60719	9.15482	7.56507		C4B63_61g72	2.83434	2.54618	12.1235	5.83467
C4B63_157g168c	12.3605	2.03279	8.30041	7.56457		C4B63_26g1224c	4.97992	6.25981	6.23468	5.8248
C4B63_171g57c	12.3605	2.03279	8.30041	7.56457		C4B63_4g495	6.65913	4.72628	6.05208	5.8125
C4B63_84g22	6.6053	5.29643	10.7805	7.56074		C4B63_45g175	0.450493	0	16.9815	5.81066
C4B63_10g136	9.83928	5.10333	7.73359	7.55873		C4B63_52g65	4.38343	3.00716	9.99528	5.79529
C4B63_23g211	8.28309	5.25256	9.12611	7.55392		C4B63_23g102	8.55866	4.36529	4.45979	5.79458
C4B63_259g10	7.19201	5.91061	9.55414	7.55225		C4B63_14g241	5.45476	4.47502	7.44623	5.792
C4B63_80g4	7.36608	5.4011	9.84875	7.53864		C4B63_123g148c	2.47819	6.38103	8.50813	5.78912
C4B63_51g174	8.09439	5.85992	8.65079	7.53503		C4B63_25g140	8.68017	4.77409	3.91082	5.78836
C4B63_93g77	9.27642	5.25256	8.05104	7.52667		C4B63_35g1396c	4.07663	2.96665	10.3195	5.78759
C4B63_2g156	5.92312	5.4866	11.1549	7.52154		C4B63_58g143	9.49798	2.61101	5.22363	5.77754
C4B63_26g206	8.25921	5.64307	8.60718	7.50315		C4B63_2g380	4.30073	3.39369	9.63156	5.77533
C4B63_19g36	7.14824	5.9045	9.41776	7.49017		C4B63_20g137	4.95829	4.01751	8.29728	5.75769
C4B63_61g149	6.27528	6.0063	10.1789	7.48683		C4B63_18g1035c	9.85397	4.75469	2.65668	5.75511
C4B63_89g69	13.4584	5.84341	3.1307	7.4775		C4B63_24g1406c	7.61014	2.95013	6.67498	5.74508
C4B63_80g34	8.82775	5.24776	8.35421	7.47657		C4B63_9g335	4.25316	5.63379	7.32152	5.73616
C4B63_54g23	10.4946	4.45023	7.46591	7.47025		C4B63_138g27	11.6641	0.461769	5.04976	5.72521
C4B63_9g508	10.5516	3.95333	7.89958	7.46817		C4B63_20g361	9.89669	3.67835	3.57655	5.7172
C4B63_19g98	8.55416	4.94018	8.89736	7.4639		C4B63_127g30	4.86551	4.65361	7.58324	5.70079
C4B63_83g85	7.02261	5.64568	9.70884	7.45904		C4B63_19g80	5.58559	3.80494	7.70353	5.69802
C4B63_295g26	5.96937	5.02817	11.3757	7.45775		C4B63_351g11	0.623758	1.25613	15.2045	5.6948
C4B63_43g6	5.249	5.95765	11.1618	7.45615		C4B63_32g39	5.59596	9.66819	1.8132	5.69245
C4B63_168g37	5.249	5.95765	11.1618	7.45615		C4B63_20g319	7.07908	2.77631	7.20734	5.68758
C4B63_10g522	7.35457	5.93824	9.04745	7.44675		C4B63_16g131	5.75775	4.72918	6.55181	5.67958
C4B63_14g63	6.24174	6.22902	9.85484	7.44187		C4B63_48g693c	9.01244	4.75346	3.23221	5.66604
C4B63_22g77	7.09369	5.18545	9.99301	7.42405		C4B63_24g246	0.779824	4.42463	11.7875	5.66398
C4B63_47g58	9.86925	5.1728	7.19252	7.41152		C4B63_2g405	2.36083	3.6866	10.9404	5.66261
C4B63_34g117	12.7294	4.72683	4.77255	7.40959		C4B63_82g448c	3.62419	1.63739	11.7241	5.66189
C4B63_12g20	8.36187	4.59814	9.26318	7.40773		C4B63_91g81	3.96282	5.51361	7.48192	5.65278
C4B63_85g50	9.58017	4.47057	8.15196	7.4009		C4B63_222g1	7.4451	9.47996	0	5.64169
C4B63_95g12	7.83656	6.31669	8.04604	7.39976		C4B63_77g75	3.86781	2.85167	10.1956	5.63836
C4B63_10g303	8.12514	5.67199	8.38318	7.39344		C4B63_40g103	5.78769	3.70569	7.42039	5.63792
C4B63_97g23	8.60617	4.63377	8.9319	7.39061		C4B63_13g191	7.49755	5.39362	3.98028	5.62382
C4B63_9g383	5.81769	4.69423	11.649	7.38697		C4B63_18g167	6.20681	4.74746	5.91584	5.62337
C4B63_4g258	6.06603	6.18078	9.9137	7.38684		C4B63_38g47	4.42903	4.33281	8.10132	5.62105
C4B63_21g87	9.20002	5.43685	7.47662	7.37116		C4B63_20g343	0.357309	2.38512	14.1062	5.61621
C4B63_300g106c	14.3914	5.71005	1.99694	7.36613		C4B63_31g447c	1.00206	2.22356	13.5583	5.59464
C4B63_300g99c	14.3914	5.71005	1.99694	7.36613		C4B63_52g166	3.76462	4.11788	8.80287	5.56179
C4B63_23g1324c	17.1979	2.22263	2.63472	7.35175		C4B63_9g416	7.81818	1.79651	7.02437	5.54635
C4B63_4g92	9.03542	4.86639	8.14874	7.35018		C4B63_48g135	7.43657	4.29365	4.8859	5.53871
C4B63_354g26c	6.05264	9.54401	6.42153	7.33939		C4B63_210g35	6.6843	1.70954	8.19336	5.52907
C4B63_252g14	2.43317	6.7805	12.7952	7.33629		C4B63_9g2133c	7.40643	3.67383	5.49618	5.52548
C4B63_32g224	9.27884	5.46674	7.24422	7.32993		C4B63_244g7	6.24403	2.88081	7.35171	5.49218
C4B63_35g179	4.29051	6.21684	11.4429	7.31675		C4B63_244g8	6.24403	2.88081	7.35171	5.49218
C4B63_294g13	0	5.57666e-06	21.94	7.31334		C4B63_20g209	3.06913	2.93553	10.464	5.48955
C4B63_2g293	7.83349	6.97295	7.08685	7.29776		C4B63_13g138	5.95446	5.3285	5.18044	5.4878
C4B63_16g1800c	10.3351	4.35748	7.19508	7.29589		C4B63_43g69	1.13412	2.09274	13.2261	5.48432
C4B63_18g278	7.2954	4.46967	10.119	7.29469		C4B63_21g106	5.5633	4.87126	5.99239	5.47565
C4B63_2nc11	9.58307	6.99452	5.2909	7.2895		C4B63_79g28	6.38101	6.30143	3.72105	5.46783
C4B63_2nc16	9.58307	6.99452	5.2909	7.2895		C4B63_28g38	4.97366	3.79479	7.62364	5.46403
C4B63_2nc21	9.58307	6.99452	5.2909	7.2895		C4B63_46g26	5.54797	5.59998	5.23817	5.46204
C4B63_2nc26	9.58307	6.99452	5.2909	7.2895		C4B63_10g494	5.90249	3.55506	6.91235	5.45663
C4B63_2nc6	9.58307	6.99452	5.2909	7.2895		C4B63_38g38	4.77824	3.78199	7.80425	5.45483
C4B63_46g105	8.76549	5.56098	7.53591	7.28746		C4B63_38g39	4.77824	3.78199	7.80425	5.45483
C4B63_28g170	9.44491	5.34642	7.06748	7.28627		C4B63_128g56	7.66158	2.67098	5.99852	5.44369
C4B63_134g37	11.9064	5.35215	4.51917	7.25924		C4B63_79g26	5.40322	5.08912	5.83617	5.44284
C4B63_2g380	8.50225	4.7163	8.55806	7.25887		C4B63_6g597	5.31457	3.11467	7.89397	5.44107
C4B63_6g317	4.96454e-05	5.66509e-07	21.7525	7.25085		C4B63_7g59	4.53036	4.25056	7.53987	5.44026
C4B63_137g41	4.96454e-05	5.66509e-07	21.7525	7.25085		C4B63_23g1292c	5.54629	3.3997	7.37398	5.43999
C4B63_54g18	9.16952	4.45812	8.11235	7.24666		C4B63_22g764c	7.18742	4.27604	4.78835	5.41727
C4B63_112g25	7.86308	4.73709	9.11183	7.23733		C4B63_351g20c	7.18742	4.27604	4.78835	5.41727
C4B63_22g151c	11.8908	4.30034	5.46114	7.21743		C4B63_46g84	4.49014	3.4368	8.30098	5.40931
C4B63_14g78	7.51972	5.37148	8.68206	7.19109		C4B63_170g30	4.49014	3.4368	8.30098	5.40931
C4B63_17g82	7.77087	4.57118	9.22862	7.19022		C4B63_16g46c	5.2879	5.26965	5.65292	5.40349
C4B63_2g39	10.5775	4.82438	6.16751	7.1898		C4B63_314g12	5.2879	5.26965	5.65292	5.40349
C4B63_39g350	8.80879	4.67067	8.08476	7.18807		C4B63_20g317	4.59341	2.56868	9.02788	5.39666
C4B63_2g558	7.721	5.51473	8.31931	7.18501		C4B63_8g508	8.61203	3.70597	3.85705	5.39168
C4B63_13g240	9.96903	3.91213	7.64863	7.1766		C4B63_11g488	8.06088	4.20056	3.90241	5.38795
C4B63_43g175	7.95653	4.41953	9.12022	7.16543		C4B63_45g173	2.38413	1.62649	12.1178	5.37614
C4B63_77g29	6.57241	2.98331	11.9383	7.16467		C4B63_26g274	4.39273	2.25282	9.47334	5.37296
C4B63_230g12	8.05238	4.65776	8.76677	7.15897		C4B63_57g102	4.50158	3.53714	8.07765	5.37212
C4B63_42g179	7.06212	4.88391	9.48246	7.14283		C4B63_189g14	8.16775	2.70571	5.23229	5.36858
C4B63_7g160	14.8108	1.77271	4.8087	7.13074		C4B63_32g25	3.85604	0.493929	11.7268	5.35892
C4B63_6g536	16.4855	2.28083	2.60929	7.12521		C4B63_20g208	5.49937	2.65758	7.88922	5.34872
C4B63_25g237	6.19925	4.8293	10.3352	7.12125		C4B63_4g98	7.27616	3.6333	5.09216	5.33387
C4B63_28g168	8.06751	5.14743	8.12469	7.11321		C4B63_10g129	5.88497	4.15248	5.95322	5.33022
C4B63_22g269c	8.94804	3.61573	8.75856	7.10744		C4B63_2g189	5.25753	3.36957	7.33902	5.32204
C4B63_12g408	10.2055	4.45921	6.61645	7.09372		C4B63_2g191	5.25753	3.36957	7.33902	5.32204
C4B63_86g237c	6.43644	6.05762	8.77965	7.09124		C4B63_76g43	5.49725	4.34525	6.12161	5.32137
C4B63_8g542	8.99419	5.2031	7.06015	7.08581		C4B63_133g39	3.75927	3.22654	8.94463	5.31015
C4B63_32g16	5.95429	5.02802	10.2598	7.0807		C4B63_2g311	3.65005	1.61997	10.6447	5.30491
C4B63_37g374	8.96681	4.68163	7.59288	7.08044		C4B63_89g44	5.59758	4.25587	6.01727	5.29024
C4B63_62g91	8.96681	4.68163	7.59288	7.08044		C4B63_49g921c	6.28818	3.00302	6.4942	5.2618
C4B63_38g243	10.5973	4.48063	6.15648	7.07814		C4B63_21g104	4.6265	3.71872	7.43179	5.259
C4B63_20g515c	10.5988	5.60117	5.0239	7.07462		C4B63_142g4	3.09277	4.20982	8.45013	5.25091
C4B63_17g129c	10.8286	3.66289	6.70113	7.06421		C4B63_7g151	3.22204	3.66914	8.8547	5.24863
C4B63_17g133c	10.8286	3.66289	6.70113	7.06421		C4B63_3g1120	4.86239	5.23127	5.63564	5.2431
C4B63_17g137c	10.8286	3.66289	6.70113	7.06421		C4B63_6g392	3.72542	4.65589	7.33874	5.24002
C4B63_17g141c	10.8286	3.66289	6.70113	7.06421		C4B63_480g16	4.05205	6.12291	5.52703	5.234
C4B63_46g87	7.20672	3.92693	10.0514	7.06168		C4B63_76g59	5.7037	1.66179	8.3157	5.22706
C4B63_17g46	7.03511	5.25505	8.87472	7.05496		C4B63_58g87	5.25736	5.96306	4.43475	5.21839
C4B63_7g400	6.68914	5.78109	8.69447	7.0549		C4B63_52g147	3.5954	2.83943	9.21446	5.21643
C4B63_9g436	7.31456	5.55372	8.27974	7.04934		C4B63_28g149	3.09838	3.75663	8.78707	5.21403
C4B63_91g34	7.9167	0.000945796	13.2108	7.04282		C4B63_56g96	4.70503	3.92298	6.96929	5.1991
C4B63_309g12	7.28699	6.41431	7.41359	7.0383		C4B63_189g13	3.08081	3.11927	9.38801	5.19603
C4B63_4g144	7.78	5.35994	7.95998	7.03331		C4B63_55g287c	8.00043	3.31338	4.25348	5.1891
C4B63_14g147	6.83722	5.12587	9.12076	7.02795		C4B63_55g36	2.32321	3.95009	9.27903	5.18411
C4B63_12g237	8.52134	5.09505	7.45175	7.02271		C4B63_4g146	5.22326	3.89363	6.41804	5.17831
C4B63_2g354	6.23664	4.88099	9.94693	7.02152		C4B63_129nc2	0	0.332611	15.1868	5.17314
C4B63_2g770	6.87563	5.87357	8.26326	7.00415		C4B63_27g222	3.92628	3.01657	8.56577	5.16954
C4B63_7g299	14.0581	3.22477	3.71528	6.99938		C4B63_52g40	4.13326	4.04707	7.32596	5.16876
C4B63_15g18	7.74864	4.49641	8.75026	6.99844		C4B63_4g422	4.33027	3.76573	7.38191	5.1593
C4B63_32g51	6.70536	5.06275	9.20583	6.99131		C4B63_145g31	5.48295	1.92302	8.04688	5.15095
C4B63_22g32	8.88559	2.54387	9.50294	6.97747		C4B63_33g146	6.03714	7.09594	2.31449	5.14919
C4B63_79g36	5.6598	5.15375	10.032	6.94852		C4B63_42g196	4.07151	3.70915	7.65333	5.14466
C4B63_57g96	8.0578	5.16009	7.62734	6.94841		C4B63_6g596	5.75338	3.35466	6.29411	5.13405
C4B63_25g113	6.69592	5.63618	8.49345	6.94185		C4B63_7g287	6.87958	5.34559	3.15547	5.12688
C4B63_202g32	0.952417	19.1055	0.66826	6.90873		C4B63_31g61	2.83192	3.27336	9.23696	5.11408
C4B63_63g145	6.54103	6.12874	8.02052	6.89676		C4B63_18g153	3.57884	3.09895	8.64972	5.10917
C4B63_10g166	7.42306	5.44867	7.77866	6.88346		C4B63_23g223	3.28796	3.67003	8.36224	5.10674
C4B63_63g99	12.1972	3.38289	5.05989	6.87999		C4B63_51g198	5.56127	4.40058	5.35115	5.10433
C4B63_21g53	7.61779	4.94479	8.06601	6.8762		C4B63_4g258	3.9372	3.75349	7.61898	5.10322
C4B63_13g322	7.41626	3.08952	10.1198	6.87519		C4B63_42g251	6.98527	3.37003	4.92333	5.09288
C4B63_9g2226c	9.15072	6.77924	4.67956	6.86984		C4B63_4g526	3.84095	4.49665	6.92283	5.08681
C4B63_7g226	6.93683	4.83497	8.81545	6.86242		C4B63_79g36	3.24429	4.05301	7.95206	5.08312
C4B63_52g147	6.53031	4.59453	9.40847	6.84444		C4B63_150g40	1.73104	3.2568	10.258	5.08195
C4B63_25g240	7.21257	4.87198	8.42361	6.83605		C4B63_114g5	2.38231	6.14312	6.70951	5.07831
C4B63_2g761	9.26277	3.82711	7.41349	6.83446		C4B63_2g331	5.68212	3.29005	6.25105	5.07441
C4B63_98g4	9.48769	3.48775	7.50056	6.82533		C4B63_6g218	4.78489	3.57465	6.85977	5.0731
C4B63_19g27	6.50741	5.46007	8.50755	6.82501		C4B63_10g287	4.38228	3.61294	7.21224	5.06915
C4B63_18g1093c	5.60021	6.64164	8.2092	6.81702		C4B63_10g288	4.38228	3.61294	7.21224	5.06915
C4B63_38g82	5.77481	5.6459	8.92234	6.78102		C4B63_10g289	4.38228	3.61294	7.21224	5.06915
C4B63_35g189	5.46773	5.83516	9.02121	6.7747		C4B63_10g290	4.38228	3.61294	7.21224	5.06915
C4B63_40g160	6.34872	4.5773	9.39548	6.77383		C4B63_10g291	4.38228	3.61294	7.21224	5.06915
C4B63_330g4	14.2663	6.04449	6.35507e-07	6.77026		C4B63_12g1413c	2.23244	6.70586	6.26539	5.0679
C4B63_13g194	10.0284	4.02429	6.25672	6.7698		C4B63_120g195c	2.23244	6.70586	6.26539	5.0679
C4B63_42g245	9.20931	4.96828	6.11926	6.76562		C4B63_13g211	4.4068	4.53231	6.25235	5.06382
C4B63_24g1292c	11.0152	3.71737	5.55077	6.76111		C4B63_40g116	8.18997	2.1878	4.69385	5.02387
C4B63_147g165c	11.0152	3.71737	5.55077	6.76111		C4B63_2g318	4.494	3.23631	7.3357	5.022
C4B63_21g41	11.5486	4.20651	4.5229	6.75934		C4B63_45g91	4.43146	2.96641	7.65345	5.01711
C4B63_40g122	10.6859	3.90014	5.65098	6.74567		C4B63_32g37	5.81581	9.00944	0.100005	4.97508
C4B63_45g213	10.2827	4.61957	5.32895	6.74374		C4B63_78g85c	3.91361	3.94401	7.03506	4.96423
C4B63_51g129	0.283493	17.7937	2.11075	6.72931		C4B63_4g90	11.0526	3.12048	0.602036	4.92504
C4B63_297g9	3.93036	7.88671	8.36328	6.72678		C4B63_42g181	4.08493	3.55128	7.06619	4.9008
C4B63_219g46	10.4339	2.11235	7.61066	6.71897		C4B63_17g90	5.6615	2.81213	6.22802	4.90055
C4B63_23g102	5.62517	5.33995	9.16875	6.71129		C4B63_23g1269c	2.93756	3.74102	8.01442	4.89767
C4B63_16g17	6.97471	4.9871	8.16236	6.70806		C4B63_93g64	4.10344	4.25711	6.31766	4.89274
C4B63_34g333	12.7665	1.82391	5.53067	6.70703		C4B63_75g47	5.49211	3.81956	5.34151	4.88439
C4B63_49g65	8.03866	4.61425	7.46584	6.70625		C4B63_75g48	5.49211	3.81956	5.34151	4.88439
C4B63_19g821c	12.013	3.02227	5.08081	6.70536		C4B63_24g203	6.71903	4.58821	3.33856	4.88193
C4B63_236g21	9.28571	6.48376	4.34404	6.7045		C4B63_2g30	4.90653	2.71833	7.02021	4.88169
C4B63_10g1625c	10.4329	5.6391	4.03508	6.70236		C4B63_14g70	5.66084	3.88356	5.09129	4.87856
C4B63_114g25	6.07301	5.12588	8.90671	6.70187		C4B63_6g104	6.2557	2.96332	5.39603	4.87168
C4B63_9g455	8.94199	4.12701	7.02798	6.69899		C4B63_85g64	5.65768	3.03691	5.91885	4.87115
C4B63_26g214	7.13182	4.67756	8.27643	6.69527		C4B63_34g114	4.65226	3.62539	6.30277	4.86014
C4B63_22g71	13.5183	1.72155	4.83031	6.69005		C4B63_16g147	5.0433	2.59632	6.9283	4.85597
C4B63_52g138	7.66837	5.33365	7.06683	6.68962		C4B63_295g16	7.55127	2.21643	4.78987	4.85252
C4B63_17g69	10.2351	5.4571	4.36941	6.6872		C4B63_295g18	7.55127	2.21643	4.78987	4.85252
C4B63_46g74	4.69373	6.26187	9.10342	6.68634		C4B63_295g20	7.55127	2.21643	4.78987	4.85252
C4B63_23g275	4.82154	5.68078	9.54917	6.68383		C4B63_295g22	7.55127	2.21643	4.78987	4.85252
C4B63_2g485	4.55561	4.38711	11.1071	6.68327		C4B63_330g4	1.16155	6.94438e-08	13.3243	4.82862
C4B63_4g515	7.02457	4.04824	8.95778	6.67686		C4B63_30nc15	0	14.4845	0	4.82817
C4B63_34g309	7.16834	5.28444	7.57336	6.67538		C4B63_16g11	7.76111	5.72177	0.979882	4.82092
C4B63_9g2198c	5.138	3.98491	10.8711	6.66467		C4B63_2g88	3.29252	4.10584	6.97292	4.79043
C4B63_9g221	10.8215	2.37134	6.79789	6.66358		C4B63_4g475	4.58717	1.91967	7.86424	4.79036
C4B63_61g701c	3.4752	5.62346	10.8897	6.66279		C4B63_4g417	5.34323	3.29258	5.72936	4.78839
C4B63_19g274	7.84451	4.48383	7.65067	6.65967		C4B63_13g170	4.11448	2.45731	7.79168	4.78782
C4B63_19g11	6.86376	5.47245	7.64185	6.65935		C4B63_147g50	5.08936	8.12041	1.14772	4.78583
C4B63_10g453	7.4904	4.47916	8.00537	6.65831		C4B63_42nc5	0	1.75381	12.5886	4.7808
C4B63_102g68	12.7073	3.16015	4.06325	6.64357		C4B63_427nc7	0	1.75381	12.5886	4.7808
C4B63_101nc12	9.07888	5.50323	5.32994	6.63735		C4B63_45g202	5.71491	4.54486	4.07476	4.77818
C4B63_7g444	5.67715	5.2159	8.99088	6.62798		C4B63_128g17	5.63964	0.242529	8.43745	4.77321
C4B63_102g44	7.37378	3.50374	9.00144	6.62632		C4B63_7g302	4.96271	3.90324	5.44935	4.77177
C4B63_513g6	8.12333	4.71948	7.0301	6.6243		C4B63_2g393	3.57443	3.94299	6.78192	4.76645
C4B63_17g253	7.67112	4.29577	7.89889	6.62193		C4B63_14g62	2.23065	1.83566	10.2218	4.7627
C4B63_47g40	7.20743	4.61714	8.0406	6.62172		C4B63_11g16	5.42737	2.34145	6.51015	4.75966
C4B63_16g131	7.6737	4.54455	7.64506	6.6211		C4B63_97g37	4.50108	4.43607	5.33662	4.75792
C4B63_30g280	6.7396	3.59828	9.52126	6.61971		C4B63_13g260	4.50035	3.62297	6.13453	4.75262
C4B63_4g355	9.86101	3.59273	6.40427	6.61934		C4B63_83g72	5.40321	4.03379	4.80581	4.7476
C4B63_34g110	6.71219	4.63259	8.48078	6.60852		C4B63_354g14	7.08455	4.19088	2.93712	4.73752
C4B63_7g266	6.41615	5.20383	8.19279	6.60426		C4B63_14g243	3.12111	2.44013	8.64867	4.73664
C4B63_16g331	7.55044	3.55672	8.67517	6.59411		C4B63_2g708	2.2433	3.47098	8.47314	4.72914
C4B63_52g161	7.48812	3.98095	8.29627	6.58845		C4B63_2nc31	0	14.1425	0	4.71417
C4B63_48g144	8.13248	4.88175	6.74098	6.58507		C4B63_6g301	5.75319	3.72262	4.64	4.70527
C4B63_26g201	7.35271	3.94779	8.45412	6.58487		C4B63_2g692	7.6132	3.5783	2.91655	4.70268
C4B63_10g454	4.10259	4.9822	10.6616	6.58213		C4B63_4g248	3.19679	4.01056	6.89339	4.70025
C4B63_18g169	9.39827	3.92314	6.41916	6.58019		C4B63_58g145	2.16933	6.57995	5.34301	4.69743
C4B63_50g93	2.8799	4.44138	12.4127	6.57799		C4B63_22g72	3.44303	2.53303	8.11226	4.69611
C4B63_13g157	1.56036	0.809179	17.3285	6.56601		C4B63_255g24	5.79572	0.418666	7.87249	4.69563
C4B63_184g8	6.48133	5.03085	8.1494	6.55386		C4B63_42g58	3.64826	3.72398	6.67763	4.68329
C4B63_2g452	5.67828	4.32338	9.61239	6.53802		C4B63_39g333	3.87478	3.7408	6.43332	4.68297
C4B63_2g713	7.66079	3.37139	8.5789	6.53703		C4B63_43g150	6.3083	4.59447	3.11672	4.67316
C4B63_4g65	9.26252	4.07736	6.2694	6.53643		C4B63_168g21	8.11125	4.25666	1.65156	4.67316
C4B63_9g227	10.1216	4.39216	5.07174	6.5285		C4B63_2g36	7.31108	3.60648	3.0972	4.67159
C4B63_47g53	8.85836	3.57827	7.14179	6.52614		C4B63_17g244	3.98734	2.25074	7.77462	4.6709
C4B63_9g1532c	7.70828	4.31744	7.5501	6.52527		C4B63_148g35	3.98734	2.25074	7.77462	4.6709
C4B63_7g398	7.71484	4.69443	7.16342	6.52423		C4B63_113g41	3.08851	2.62552	8.24365	4.65256
C4B63_330g10	5.85242	5.73809	7.95878	6.51643		C4B63_14g203	4.61248	3.8075	5.53588	4.65195
C4B63_2g367	5.97296	5.74037	7.83357	6.51563		C4B63_2g782	3.09409	3.05995	7.76932	4.64112
C4B63_88g273c	7.00059	5.203	7.32888	6.51082		C4B63_83g29	4.16597	4.22274	5.52937	4.63936
C4B63_6g397	5.94475	5.16802	8.39479	6.50252		C4B63_32g265	4.24131	3.52125	6.13216	4.63157
C4B63_282g15	5.94475	5.16802	8.39479	6.50252		C4B63_6g149	8.54486	5.14047	0.176707	4.62068
C4B63_49g328c	3.8073	6.05281	9.64145	6.50052		C4B63_2g208c	3.30406	1.96096	8.57823	4.61442
C4B63_49g329c	3.8073	6.05281	9.64145	6.50052		C4B63_35g115	3.69264	2.95073	7.19927	4.61421
C4B63_293g33c	3.8073	6.05281	9.64145	6.50052		C4B63_42g47	4.30162	3.24218	6.284	4.60927
C4B63_293g34c	3.8073	6.05281	9.64145	6.50052		C4B63_70g572c	7.93432	4.66593	1.22701	4.60909
C4B63_4g2209c	4.7413	4.3621	10.3793	6.49423		C4B63_95g55	3.26945	2.63312	7.92014	4.60757
C4B63_83g72	5.84321	5.04113	8.59743	6.49392		C4B63_40g111	1.78093e-09	0	13.8013	4.60043
C4B63_30g199	5.02736	5.9228	8.49305	6.48107		C4B63_60g164	1.81586	3.26582	8.67664	4.58611
C4B63_31g173	8.5842	4.05912	6.799	6.48077		C4B63_8g466	4.02077	3.51826	6.19787	4.57897
C4B63_45g131	9.31355	3.233	6.89421	6.48025		C4B63_18g188	6.24028	5.89215	1.59336	4.57526
C4B63_227g2	5.27117	5.23215	8.91949	6.47427		C4B63_4g132	2.71743	4.19477	6.72584	4.54601
C4B63_210g26	4.67169	3.16221	11.5807	6.47153		C4B63_24g346	1.11642	1.95673	10.5597	4.54428
C4B63_6g149	9.11415	5.74532	4.55308	6.47085		C4B63_63g33	4.09427	2.00215	7.53599	4.54414
C4B63_22g175	6.94101	4.84201	7.60053	6.46118		C4B63_10g147	4.40697	1.75385	7.45131	4.53738
C4B63_79g21	5.59144	5.31199	8.47422	6.45922		C4B63_81g57	7.30281	3.31022	2.97087	4.52797
C4B63_49g138	7.51276	5.68397	6.16956	6.45543		C4B63_22g178	4.8315	3.68152	5.04613	4.51972
C4B63_76g32	8.51587	4.12224	6.69553	6.44455		C4B63_8g559	4.93439	3.16059	5.46111	4.5187
C4B63_43g11	6.22087	3.91	9.19612	6.44233		C4B63_48g7	4.45015	4.38912	4.67603	4.5051
C4B63_43g12	6.22087	3.91	9.19612	6.44233		C4B63_12g45	5.1608	3.11432	5.21648	4.4972
C4B63_43g13	6.22087	3.91	9.19612	6.44233		C4B63_2g437	4.31624	3.58952	5.58341	4.49639
C4B63_43g14	6.22087	3.91	9.19612	6.44233		C4B63_26g314	3.28227	2.89403	7.30189	4.49273
C4B63_43g15	6.22087	3.91	9.19612	6.44233		C4B63_10g112	5.64186	2.26117	5.55817	4.48707
C4B63_43g16	6.22087	3.91	9.19612	6.44233		C4B63_17g85	5.00005	4.04234	4.41874	4.48704
C4B63_43g17	6.22087	3.91	9.19612	6.44233		C4B63_6g486	5.86501	2.80093	4.76554	4.47716
C4B63_24g1258c	10.9351	4.1173	4.2729	6.44177		C4B63_17g195	3.1652	2.51932	7.74565	4.47672
C4B63_3g1096	8.56508	2.80578	7.93087	6.43391		C4B63_41g279	6.81175	5.49144	1.08384	4.46234
C4B63_4g252	7.37569	4.18508	7.71369	6.42482		C4B63_81g59	4.0715	2.42698	6.85724	4.45191
C4B63_263g4	7.69767	4.77827	6.79203	6.42266		C4B63_10g131	4.38645	2.70384	6.24604	4.44544
C4B63_10g103	6.15544	4.69879	8.41107	6.42177		C4B63_113g25	2.26579	3.45418	7.61234	4.4441
C4B63_45g221	7.64311	4.13322	7.45896	6.41176		C4B63_97g40	1.88028	0.470097	10.9766	4.44233
C4B63_258g28	11.7753	4.03711	3.42064	6.41102		C4B63_6g220	3.82941	2.72053	6.75396	4.43463
C4B63_48g152	4.98748	5.15287	9.06592	6.40209		C4B63_20g220	6.10039	5.56327	1.62377	4.42914
C4B63_44g1056c	5.95594	3.32857	9.89769	6.39407		C4B63_192g3	6.55548	3.21068	3.49196	4.41937
C4B63_63g7	5.37503	3.87814	9.91826	6.39048		C4B63_18g233	5.31601	6.2549	1.68699	4.4193
C4B63_127g52	6.47853	4.36154	8.31746	6.38584		C4B63_54g18	5.06195	4.40383	3.78285	4.41621
C4B63_227g9	8.12553	6.22066	4.80598	6.38406		C4B63_397g11	6.725	3.80337	2.69674	4.40837
C4B63_42g67	5.94657	4.68881	8.50563	6.38034		C4B63_133g60	1.32342e-10	11.528	1.69051	4.40617
C4B63_4g199	7.78582	4.57695	6.77532	6.37936		C4B63_6g588	4.16462	2.55754	6.46264	4.39493
C4B63_8g559	6.61501	5.37332	7.13609	6.37481		C4B63_80g47	4.80904	3.15454	5.20989	4.39116
C4B63_45g129	4.97157	4.91079	9.23627	6.37288		C4B63_45g131	2.43904	1.25304	9.47943	4.3905
C4B63_24g215	6.14928	5.08902	7.86361	6.3673		C4B63_7g255	2.56905	2.21885	8.35964	4.38251
C4B63_11g295c	8.96196	3.52295	6.61292	6.36594		C4B63_54g96c	7.11087	3.29155	2.73053	4.37765
C4B63_27g178	6.99172	4.35653	7.7221	6.35678		C4B63_44g218	4.41295	2.89792	5.79882	4.3699
C4B63_46g91	6.5109	4.23516	8.30819	6.35142		C4B63_26g192	6.42843	4.19462	2.47042	4.36449
C4B63_104g81	8.25732	5.22177	5.56921	6.34943		C4B63_112g23	3.57828	3.2958	6.2156	4.36323
C4B63_25g203	4.90278	4.78057	9.35264	6.34533		C4B63_2g50	3.73968	2.05619	7.27461	4.35683
C4B63_12g130c	5.99967	4.33959	8.67799	6.33908		C4B63_85g50	2.22905	3.66225	7.15336	4.34822
C4B63_19g273	3.75694	5.96042	9.29381	6.33706		C4B63_16nc8	0.357962	9.40229	3.27215	4.34413
C4B63_17g980c	8.29944	3.26251	7.44475	6.33557		C4B63_38g53	4.27461	3.75502	5.00018	4.34327
C4B63_20g157	7.17596	4.49312	7.3365	6.33519		C4B63_13g239	3.97539	2.7553	6.29087	4.34052
C4B63_102g56	6.81684	3.83945	8.34813	6.33481		C4B63_3g1125	4.49584	3.65458	4.85244	4.33429
C4B63_168g14	6.81684	3.83945	8.34813	6.33481		C4B63_13g1743c	7.74088	2.42299	2.81327	4.32571
C4B63_42g187	5.64891	5.10776	8.24057	6.33241		C4B63_14g106	5.00641	4.54894	3.41427	4.32321
C4B63_4g331	7.0776	4.78282	7.1022	6.32087		C4B63_301g5	3.61204	2.60009	6.74886	4.32033
C4B63_13g138	6.3402	5.22329	7.3672	6.31023		C4B63_17g193	4.85248	3.36953	4.72983	4.31728
C4B63_297g10	7.36087	5.17115	6.39559	6.3092		C4B63_253g16	0	1.02809	11.8983	4.3088
C4B63_83g36	7.6102	4.53755	6.77829	6.30868		C4B63_10g459	4.46322	4.39986	4.0453	4.30279
C4B63_9g382	7.48129	3.42332	8.00809	6.30423		C4B63_9g403	1.16164	4.15947	7.57626	4.29912
C4B63_253g14	10.3366	7.05526	1.51947	6.30378		C4B63_13g271	5.52179	2.26573	5.10511	4.29754
C4B63_259g135c	11.8347	3.28781	3.77225	6.29825		C4B63_25g189	3.16812	3.58558	6.13683	4.29684
C4B63_13g130	7.41761	4.02534	7.44432	6.29576		C4B63_46g74	5.89998	2.70976	4.27701	4.29558
C4B63_17g80	6.16033	4.32167	8.38512	6.28904		C4B63_145g29	5.3491	4.12431	3.40857	4.29399
C4B63_44g833c	9.30649	3.88282	5.66161	6.28364		C4B63_21g268	4.10961	3.47896	5.29284	4.2938
C4B63_38g169	5.39797	4.95221	8.49124	6.28047		C4B63_12g308	4.44917	3.09778	5.31181	4.28625
C4B63_18g272	8.18632	4.26632	6.3749	6.27585		C4B63_42g217	4.63444	3.29901	4.91272	4.28206
C4B63_48g81c	8.34629	2.97334	7.48677	6.2688		C4B63_58g135	4.37846	2.74901	5.7018	4.27642
C4B63_4g341	9.31089	3.70499	5.77335	6.26308		C4B63_63g16	5.50642	3.15992	4.14845	4.2716
C4B63_112g19	5.78035	5.31748	7.68411	6.26065		C4B63_6g129	3.16817	2.23101	7.39749	4.26556
C4B63_56g34	8.30363	5.91145	4.56431	6.2598		C4B63_13g44	4.63368	2.05454	6.1003	4.26284
C4B63_56g35	8.30363	5.91145	4.56431	6.2598		C4B63_6g421	3.88133	3.72877	5.16758	4.25923
C4B63_56g36	8.30363	5.91145	4.56431	6.2598		C4B63_101g5	4.05257	6.81153	1.90136	4.25515
C4B63_91g38	8.30363	5.91145	4.56431	6.2598		C4B63_436nc9	0	12.7647	0	4.2549
C4B63_18g251	10.1707	2.94527	5.66198	6.25932		C4B63_17g180c	2.39845	1.56907	8.75587	4.24113
C4B63_18g23	8.99537	3.39687	6.38231	6.25818		C4B63_4g368	3.87532	2.33017	6.48659	4.23069
C4B63_22g37	6.51694	1.71992	10.5367	6.25785		C4B63_18g213	1.84746	2.05374	8.77408	4.22509
C4B63_22g40	6.51694	1.71992	10.5367	6.25785		C4B63_53g156	4.35323	4.05977	4.25651	4.22317
C4B63_2g757	4.62421	4.47594	9.66739	6.25585		C4B63_48g152	3.59873	2.56768	6.48246	4.21629
C4B63_17g180c	9.09059	3.72888	5.94276	6.25408		C4B63_18g47	3.92637	2.41016	6.28823	4.20825
C4B63_23g34	6.36475	4.68676	7.68587	6.24579		C4B63_11g23	3.86857	3.98193	4.77275	4.20775
C4B63_18g148	8.65554	2.87903	7.10897	6.21451		C4B63_52g135	1.64723	2.8202	8.14024	4.20256
C4B63_63g86	4.58071	5.08312	8.96965	6.21116		C4B63_8g58	4.57117	2.88975	5.14545	4.20212
C4B63_32g47	6.37092	3.96046	8.28895	6.20678		C4B63_7g307	5.57967	3.45376	3.55156	4.195
C4B63_30g131	8.53333	5.69597	4.38278	6.20403		C4B63_2g770	1.96546	1.27107	9.34307	4.1932
C4B63_31g548c	7.40512	3.06271	8.11151	6.19311		C4B63_30g182	3.19278	2.90152	6.48098	4.19176
C4B63_6g146	8.24124	2.9137	7.41039	6.18844		C4B63_46g20	3.57623	2.40153	6.59088	4.18955
C4B63_30g145	7.75023	3.81964	6.99362	6.18783		C4B63_28g114	2.57175	3.77986	6.20963	4.18708
C4B63_40g24	8.55185	3.62713	6.37603	6.185		C4B63_87g12	3.42255	3.13436	5.98396	4.18029
C4B63_17g179	5.71104	4.93446	7.89632	6.18061		C4B63_2g302	3.83992	2.89321	5.80371	4.17895
C4B63_14g243	6.01702	4.87614	7.64712	6.18009		C4B63_163g32	2.39304	4.6975	5.44302	4.17785
C4B63_14g45	7.83287	3.82006	6.88305	6.17866		C4B63_31g106	4.33314	2.52038	5.63567	4.16306
C4B63_56g31	7.9167	10.5872	0.00528689	6.16973		C4B63_11g86	2.8098	2.73559	6.94083	4.16207
C4B63_276g10	7.84715	2.63769	8.01248	6.16577		C4B63_4g486	5.38801	3.61666	3.48084	4.16184
C4B63_55g183c	7.30301	3.48599	7.68123	6.15674		C4B63_14g216	4.09284	3.18326	5.18608	4.15406
C4B63_23g234	8.89808	3.64426	5.92447	6.1556		C4B63_21g87	1.98841	1.81397	8.65786	4.15341
C4B63_51g112	6.44163	3.99931	8.02547	6.15547		C4B63_85g53	4.13477	2.63732	5.67972	4.1506
C4B63_21g271	11.0723	2.02581	5.34525	6.14779		C4B63_310g9	1.57916	0.470562	10.3999	4.14987
C4B63_49g186	5.16227	4.6654	8.60947	6.14571		C4B63_111g29	2.98037	3.28492	6.17926	4.14818
C4B63_48g133	6.22416	4.36403	7.84283	6.14367		C4B63_51g844c	5.14374	5.24337	2.03052	4.13921
C4B63_83g29	6.6008	4.06019	7.69031	6.1171		C4B63_147g45	6.70649	2.09588	3.58859	4.13032
C4B63_43g148	6.49337	5.87085	5.98244	6.11555		C4B63_55g87	4.11043	3.05241	5.21905	4.1273
C4B63_26g204	7.4233	5.4687	5.42018	6.10406		C4B63_23g237	4.02104	2.03173	6.29175	4.11484
C4B63_42g51	7.94237	4.31771	6.02979	6.09662		C4B63_156g18	3.69263	4.18452	4.45417	4.11044
C4B63_61g105	5.82387	3.4073	9.04742	6.09286		C4B63_30g248	2.93672	2.30095	7.08762	4.10843
C4B63_6g258	7.79004	4.65213	5.8229	6.08836		C4B63_13g318	2.25158	1.16412	8.89037	4.10202
C4B63_25g329	6.27791	4.75583	7.16296	6.06557		C4B63_40g94	3.82595	2.85221	5.61277	4.09698
C4B63_40g91	8.23909	3.62523	6.31736	6.06056		C4B63_138g113c	3.59805	0.461769	8.22027	4.09336
C4B63_56g101	6.78943	3.85169	7.53712	6.05941		C4B63_275g4c	3.59805	0.461769	8.22027	4.09336
C4B63_55g307c	7.37214	2.92787	7.87639	6.0588		C4B63_292g76c	3.59805	0.461769	8.22027	4.09336
C4B63_350g15	6.47313	3.58247	8.08479	6.0468		C4B63_34g281	3.02652	2.78643	6.46344	4.09213
C4B63_2g1815c	10.48	4.39847	3.2312	6.03656		C4B63_44g179	2.7226	3.45745	6.07782	4.08596
C4B63_6g509	13.4414	2.36653	2.30137	6.03643		C4B63_47g90	2.29044	0.676702	9.28696	4.0847
C4B63_9g483	7.23399	4.18606	6.68252	6.03419		C4B63_11g9	3.81513	3.70877	4.72908	4.08433
C4B63_27g212	9.61078	2.2363	6.2337	6.02693		C4B63_19g723c	3.81798	2.63372	5.78691	4.07954
C4B63_90g46	7.10535	4.47696	6.49329	6.0252		C4B63_2g232	5.48523	2.3187	4.42654	4.07682
C4B63_47g44	7.13935	4.3102	6.62406	6.02454		C4B63_53g233	0.144088	0.694927	11.3839	4.0743
C4B63_78g44	4.35897	5.11346	8.59801	6.02348		C4B63_64g141	4.54402	4.2247	3.45182	4.07351
C4B63_38g47	4.19552	4.40571	9.44982	6.01702		C4B63_19g77	4.28495	2.6828	5.25069	4.07281
C4B63_13g308	8.11004	3.65787	6.2694	6.01244		C4B63_7g329	4.30128	2.36666	5.53403	4.06732
C4B63_1nc6	2.05101	3.225	12.7431	6.00637		C4B63_35g191	2.4212	2.20539	7.56559	4.06406
C4B63_5nc1	2.05101	3.225	12.7431	6.00637		C4B63_55g48	1.82182	1.28094	9.07894	4.06057
C4B63_42g173	7.06317	4.51664	6.4352	6.005		C4B63_170g28	2.87309	1.75991	7.54208	4.05836
C4B63_20g360	5.85575	4.4995	7.65797	6.00441		C4B63_15g5	0.960715	4.39764	6.80607	4.05481
C4B63_42g62	6.42524	4.71693	6.85682	5.99966		C4B63_42g246	6.13466	4.04687	1.96379	4.04844
C4B63_39g329	5.09305	3.82536	9.06922	5.99588		C4B63_8g483	5.98534	2.09432	4.00533	4.02833
C4B63_4g335	6.1679	4.64785	7.16048	5.99208		C4B63_2g551	5.37785	4.83111	1.8632	4.02405
C4B63_76g37	5.81252	4.15923	8.00146	5.99107		C4B63_12g232	6.23073	2.3454	3.48559	4.02057
C4B63_9g416	4.42311	5.19392	8.34213	5.98639		C4B63_95g32	3.88296	3.24432	4.92051	4.01593
C4B63_44g191	13.1997	2.59677	2.157	5.98449		C4B63_44g235	2.82235	2.03517	7.18547	4.01433
C4B63_31g73	8.14465	3.51681	6.27167	5.97771		C4B63_83g61	4.44552	3.00498	4.58633	4.01228
C4B63_6g421	6.22213	4.00752	7.7022	5.97728		C4B63_27g205	2.44292	3.09615	6.49225	4.01044
C4B63_13g200	3.71003	4.09891	10.1035	5.97081		C4B63_397g3	8.69774	1.42034	1.91236	4.01015
C4B63_128g59	7.60345	3.62113	6.67661	5.96706		C4B63_128g53	3.31487	3.09996	5.58881	4.00121
C4B63_188g44	10.0059	3.0543	4.83215	5.96412		C4B63_33g8	3.61439	2.46491	5.9239	4.00107
C4B63_6g2282c	8.90091	2.30311	6.66428	5.9561		C4B63_96g75	3.96824	2.39088	5.63787	3.999
C4B63_30g295	4.95182	4.90853	8.00301	5.95445		C4B63_18g223	3.94599	2.54305	5.50762	3.99889
C4B63_34g285	7.56492	3.95487	6.33367	5.95115		C4B63_47g35	3.52674	3.66408	4.79564	3.99549
C4B63_2g795	6.72271	3.95382	7.15564	5.94406		C4B63_13g262	4.88934	3.89164	3.20275	3.99458
C4B63_2g320	7.32526	5.06105	5.44313	5.94315		C4B63_128g59	3.00523	1.98434	6.99089	3.99349
C4B63_9g448	8.07348	3.81724	5.93577	5.94216		C4B63_24g988c	7.9707	3.19073	0.788276	3.98324
C4B63_21g142c	7.58336	3.6929	6.54002	5.93876		C4B63_113g27	11.946	0	0	3.982
C4B63_7g298	11.5888	3.41516	2.80837	5.93744		C4B63_200g32	0.953695	2.77801	8.19336	3.97502
C4B63_83g472c	9.73731	2.60563	5.46677	5.93657		C4B63_46g106	5.54287	2.69914	3.66227	3.96809
C4B63_7g376	6.82174	4.64162	6.33651	5.93329		C4B63_75g438c	3.79495	2.71413	5.39491	3.968
C4B63_8g203	3.82532	4.87814	9.08837	5.93061		C4B63_12g295	2.71933	4.50608	4.66289	3.96277
C4B63_54g47	6.98739	3.99415	6.80629	5.92928		C4B63_31g174	3.1825	3.03396	5.63368	3.95005
C4B63_76g56	9.14431	3.7158	4.91444	5.92485		C4B63_21g239c	5.75493	3.02493	3.05406	3.94464
C4B63_11g484	6.19142	3.84826	7.72689	5.92219		C4B63_89g178c	6.48378	2.03957	3.30332	3.94222
C4B63_37g366	3.77358	4.36991	9.61559	5.91969		C4B63_284g7	2.20077	3.9199	5.70568	3.94212
C4B63_361g12	6.77341	5.08937	5.86655	5.90978		C4B63_4g205	4.07727	3.01115	4.71986	3.93609
C4B63_6g161	6.08683	3.87363	7.7635	5.90799		C4B63_23g204	3.42343	2.57152	5.7992	3.93138
C4B63_97g39	3.8765	5.41208	8.4341	5.90756		C4B63_12g330	3.74383	2.31486	5.72693	3.92854
C4B63_27g3	4.72921	6.42426	6.55884	5.9041		C4B63_12g400	2.00522	2.76782	7.0053	3.92611
C4B63_25nc1	17.7067	0	0	5.90223		C4B63_48g163	2.88668	2.21975	6.64671	3.91771
C4B63_18g229	6.61052	4.58231	6.49746	5.89676		C4B63_18g173	3.31618	2.44792	5.95487	3.90632
C4B63_161g32	11.5094	3.16487	3.00133	5.89187		C4B63_128g42	3.81526	3.1949	4.70676	3.90564
C4B63_24g298	7.2323	2.05577	8.37066	5.88624		C4B63_9g321	3.76239	2.46106	5.49313	3.90553
C4B63_12g235	5.71762	4.32212	7.61189	5.88388		C4B63_295g26	3.043	3.12354	5.50961	3.89205
C4B63_516g5	4.10497	5.75378	7.75683	5.87186		C4B63_43g175	2.41422	2.08735	7.16454	3.8887
C4B63_44g226	6.45775	4.39902	6.7557	5.87082		C4B63_21g36	4.49113	2.16907	4.96704	3.87575
C4B63_44g123	10.3596	2.92864	4.32207	5.8701		C4B63_22g32	7.37591	3.16218	1.07195	3.87001
C4B63_13g263	7.75388	3.63011	6.2193	5.86776		C4B63_40g21	2.95909	1.92704	6.72058	3.8689
C4B63_11g473	7.15646	4.60474	5.84058	5.86726		C4B63_23g78	3.97351	3.70768	3.92266	3.86795
C4B63_16g162	8.2735	4.42121	4.89344	5.86272		C4B63_26g228	2.6781	2.75632	6.16072	3.86505
C4B63_4g116	5.97636	5.00145	6.60539	5.86107		C4B63_20g45	3.09831	2.8771	5.61155	3.86232
C4B63_38g69	4.67446	4.28196	8.61164	5.85602		C4B63_4g320	6.00494	2.81153	2.75803	3.85817
C4B63_13g344	7.45919	3.80301	6.30316	5.85512		C4B63_14g104	3.12401	2.12376	6.32294	3.8569
C4B63_34g375	4.65512	3.13239	9.77691	5.85481		C4B63_47g55	3.37763	3.39402	4.79365	3.8551
C4B63_6g269	5.99571	2.96224	8.59889	5.85228		C4B63_2g748	3.77597	3.40227	4.3513	3.84318
C4B63_86g7	7.30305	3.79196	6.45322	5.84941		C4B63_34g275	1.41461	3.74151	6.3712	3.84244
C4B63_8g487	8.30683	4.32301	4.88483	5.83822		C4B63_2g690	4.69863	1.90686	4.90279	3.83609
C4B63_13g1743c	7.93446	3.35896	6.19742	5.83028		C4B63_76g53	3.399	3.18795	4.9046	3.83052
C4B63_6g491	8.62911	3.23638	5.59893	5.82147		C4B63_21g32	3.56568	1.48826	6.42098	3.82497
C4B63_19g135	6.9201	3.75687	6.77787	5.81828		C4B63_14g101	3.41906	1.57632	6.47673	3.82404
C4B63_14g183	7.25019	3.40717	6.79287	5.81674		C4B63_18g330	3.89033	4.66571	2.89645	3.8175
C4B63_7g325	5.53427	4.38217	7.51426	5.81023		C4B63_2g76	2.63301	2.37252	6.43922	3.81492
C4B63_1g130c	11.1206	3.05407	3.25591	5.81019		C4B63_13g242	0.946891	2.5064	7.98977	3.81435
C4B63_351g6	6.01335	3.7268	7.66682	5.80232		C4B63_31g173	4.09533	2.63242	4.71218	3.81331
C4B63_95g31	6.81633	3.34653	7.23854	5.80047		C4B63_6g507	2.27172	2.65484	6.49093	3.80583
C4B63_127g37	7.9097	4.47402	5.01667	5.80013		C4B63_183g11	2.16928	0	9.24448	3.80459
C4B63_9g241	10.6586	2.95605	3.77836	5.79767		C4B63_23g1365c	7.23891	2.18947	1.93424	3.78754
C4B63_396g14	10.8747	6.51821	2.22545e-05	5.79764		C4B63_7g325	4.91815	2.51539	3.9235	3.78568
C4B63_4g3069c	4.59181	5.47274	7.32053	5.79503		C4B63_8g546	4.96134	1.21161	5.18005	3.78433
C4B63_2g226	7.49808	3.4834	6.40351	5.795		C4B63_61g99	2.28807	2.19152	6.86275	3.78078
C4B63_60g159	4.12641	4.05581	9.2003	5.79417		C4B63_149g19	3.6078	1.95076	5.75877	3.77244
C4B63_32g209	7.06483	4.59161	5.70278	5.78641		C4B63_21g72	2.76164	3.58159	4.95084	3.76469
C4B63_17g216	6.15	5.33446	5.85589	5.78012		C4B63_275g5	2.21137	2.19689	6.86371	3.75732
C4B63_23g224	4.80663	5.17572	7.32929	5.77055		C4B63_63g31	4.69017	2.89528	3.64459	3.74335
C4B63_21g268	11.4437	2.14127	3.71584	5.76694		C4B63_39g312	3.08586	3.35114	4.78333	3.74011
C4B63_10g504	7.79259	3.54055	5.95807	5.76374		C4B63_132g70	3.08586	3.35114	4.78333	3.74011
C4B63_4g473	7.69428	3.5171	6.07913	5.7635		C4B63_22g262c	7.05037	3.67527	0.48877	3.73814
C4B63_4g502	5.97592	4.03021	7.27122	5.75912		C4B63_12g405	5.23712	2.71796	3.25808	3.73772
C4B63_13g304	5.98734	4.26837	7.01836	5.75802		C4B63_26g263	3.84943	2.2599	5.10292	3.73742
C4B63_83g35	5.43839	3.62329	8.19303	5.75157		C4B63_10g513	2.74472	2.79178	5.65468	3.73039
C4B63_48g136	9.77473	2.60078	4.86912	5.74821		C4B63_18g308	4.99291	3.00253	3.19164	3.72903
C4B63_6g533	5.98285	4.07748	7.17069	5.74367		C4B63_11g25	2.95383	3.30926	4.92212	3.7284
C4B63_25g192	5.8016	4.61731	6.79581	5.73824		C4B63_42g480c	2.16286	1.05443	7.96535	3.72755
C4B63_20g343	5.66379	5.80249	5.74414	5.73681		C4B63_22g743c	5.37211	2.56109	3.24624	3.72648
C4B63_9g253	5.73798	3.77778	7.69005	5.73527		C4B63_7g209	0	2.5242	8.64809	3.7241
C4B63_145g28	6.97956	3.84364	6.38058	5.73459		C4B63_127g31	2.49797	2.29346	6.37876	3.7234
C4B63_111g37	9.45887	2.55899	5.18233	5.7334		C4B63_3g1106	3.56849	2.48102	5.10529	3.71827
C4B63_35g1396c	6.61663	5.04899	5.51355	5.72639		C4B63_57g69	7.03705	4.02433	0.0878421	3.71641
C4B63_144g26	4.4176	5.75118	7.00526	5.72468		C4B63_38g320c	10.2329	0.915663	0	3.71619
C4B63_23g105	5.36178	5.07598	6.71786	5.71854		C4B63_2g410	2.07829	2.9122	6.15175	3.71408
C4B63_4g2225c	7.57796	3.68689	5.87795	5.71427		C4B63_24g224	3.1278	3.09842	4.91266	3.71296
C4B63_14g16	8.36283	3.587	5.15445	5.70143		C4B63_49g64	2.4445	2.16138	6.52158	3.70915
C4B63_14g24	8.36283	3.587	5.15445	5.70143		C4B63_4g343	1.77339	1.90085	7.44858	3.70761
C4B63_13g170	5.44205	3.59108	8.02911	5.68741		C4B63_7g103	2.7398	2.79349	5.57255	3.70195
C4B63_63g43	8.43946	2.92163	5.69667	5.68592		C4B63_48g168	1.85533	2.58055	6.66639	3.70076
C4B63_93g43	5.62429	4.94363	6.46724	5.67839		C4B63_21g271	3.51143	2.30719	5.25317	3.6906
C4B63_252g22	4.49794	5.84948	6.6848	5.67741		C4B63_143g5	0	1.1729	9.88972	3.68754
C4B63_18g212	6.39254	3.96221	6.66606	5.6736		C4B63_19g185	3.56268	3.31578	4.17333	3.68393
C4B63_21g98	9.21198	4.09508	3.71031	5.67246		C4B63_128g41	4.54159	3.31481	3.19346	3.68329
C4B63_168g38	7.23927	4.01825	5.72254	5.66002		C4B63_6g493	4.5032	2.62612	3.91105	3.68012
C4B63_19g80	7.20745	3.29796	6.45411	5.65317		C4B63_40nc12	4.70711	6.33018	0	3.6791
C4B63_480g16	8.59496	2.73482	5.62811	5.65263		C4B63_40nc15	4.70711	6.33018	0	3.6791
C4B63_31g93	7.43987	3.81634	5.70072	5.65231		C4B63_40nc18	4.70711	6.33018	0	3.6791
C4B63_51g92	5.83268	4.697	6.41263	5.64744		C4B63_40nc21	4.70711	6.33018	0	3.6791
C4B63_9g279	9.80513	3.26803	3.85646	5.64321		C4B63_40nc24	4.70711	6.33018	0	3.6791
C4B63_9g281	9.80513	3.26803	3.85646	5.64321		C4B63_40nc27	4.70711	6.33018	0	3.6791
C4B63_9g283	9.80513	3.26803	3.85646	5.64321		C4B63_40nc3	4.70711	6.33018	0	3.6791
C4B63_9g285	9.80513	3.26803	3.85646	5.64321		C4B63_40nc30	4.70711	6.33018	0	3.6791
C4B63_31g460c	3.87735	2.98486	10.0577	5.63997		C4B63_40nc33	4.70711	6.33018	0	3.6791
C4B63_32g32	8.49747	1.91109	6.49604	5.63487		C4B63_40nc36	4.70711	6.33018	0	3.6791
C4B63_32g265	5.44616	2.86077	8.59593	5.63429		C4B63_40nc39	4.70711	6.33018	0	3.6791
C4B63_24g1567c	9.94526	3.90948	3.02356	5.6261		C4B63_40nc6	4.70711	6.33018	0	3.6791
C4B63_17g111	7.1458	4.50419	5.2258	5.62526		C4B63_40nc9	4.70711	6.33018	0	3.6791
C4B63_51g180	6.39842	3.614	6.85449	5.6223		C4B63_28g292c	1.5449	3.70095	5.77979	3.67521
C4B63_2g331	5.89465	4.09293	6.86647	5.61802		C4B63_127g44	2.09134	6.55865	2.35803	3.66934
C4B63_79g20	5.61668	5.08659	6.12244	5.60857		C4B63_18g288	3.06616	1.25804	6.66781	3.664
C4B63_79g28	6.00491	3.4335	7.3679	5.6021		C4B63_43g125	5.46955	2.152	3.36522	3.66226
C4B63_11g70	7.72859	3.60038	5.46981	5.59959		C4B63_41g197	2.5369	2.59701	5.84201	3.65864
C4B63_40g153	4.80276	4.25796	7.73302	5.59791		C4B63_30g199	2.72715	3.55747	4.6662	3.65027
C4B63_28g70	6.61063	3.65353	6.50654	5.59023		C4B63_4g144	3.62702	3.23362	4.06934	3.64333
C4B63_143g25	4.98189	2.4143	9.34053	5.57891		C4B63_7g58	3.62895	2.39681	4.88725	3.63767
C4B63_6g493	7.96718	3.51405	5.23197	5.57107		C4B63_7g391	1.85784	2.84321	6.2052	3.63542
C4B63_40g126	6.4785	3.86807	6.35163	5.56607		C4B63_188g41	2.59534	2.29674	6.0112	3.63443
C4B63_43g174	9.50344	2.85279	4.33329	5.56317		C4B63_162g7	2.53338	2.47418	5.89358	3.63371
C4B63_19g87	10.058	2.72675	3.89108	5.55861		C4B63_51g86	3.67648	2.3543	4.859	3.62993
C4B63_111g39	5.6084	5.22796	5.82426	5.55354		C4B63_44g228	4.22351	3.66889	2.99052	3.62764
C4B63_111g42	5.6084	5.22796	5.82426	5.55354		C4B63_11g8	3.81211	2.8213	4.24807	3.62716
C4B63_111g43	5.6084	5.22796	5.82426	5.55354		C4B63_54g62	5.62053	2.07995	3.1617	3.62073
C4B63_111g44	5.6084	5.22796	5.82426	5.55354		C4B63_528g5	4.01712	2.4137	4.42321	3.61801
C4B63_164g21	3.94995	3.65592	9.05159	5.55249		C4B63_11g64	2.73541	2.27473	5.84001	3.61672
C4B63_10g488	7.82831	3.23894	5.59013	5.55246		C4B63_84g23	3.75152	2.63362	4.4566	3.61391
C4B63_39g359	5.31662	3.77326	7.56208	5.55065		C4B63_13g331	2.38569	1.7745	6.66513	3.60844
C4B63_19g205	6.89156	4.14833	5.57773	5.53921		C4B63_13g332	2.38569	1.7745	6.66513	3.60844
C4B63_2g830	7.88318	2.30388	6.42113	5.53606		C4B63_83g94	0	10.7935	0	3.59783
C4B63_19g231	6.36475	3.01348	7.21961	5.53261		C4B63_2g177	2.69385	2.15493	5.94438	3.59772
C4B63_6g308	0.32187	3.47685	12.7991	5.53261		C4B63_137g34	3.71508	3.50971	3.5523	3.59236
C4B63_22g181	9.34274	2.07992	5.17163	5.53143		C4B63_70g84	4.36924	2.83123	3.57106	3.59051
C4B63_20g309	8.65142	2.95852	4.96175	5.5239		C4B63_14g10	7.18137	3.58435	1.14602e-05	3.58858
C4B63_4g375	6.46832	4.45537	5.64329	5.52233		C4B63_2g39	2.36729	2.94748	5.43367	3.58281
C4B63_75g99	4.51262	4.24501	7.80555	5.52106		C4B63_9g322	2.61499	3.12677	4.9594	3.56705
C4B63_113nc4	14.3593	2.20279	0	5.5207		C4B63_43g163	3.36937	1.62261	5.69754	3.56317
C4B63_21g193	9.24144	3.07785	4.23905	5.51945		C4B63_330g8	10.6849	1.55677e-08	1.06658e-08	3.56163
C4B63_4g226	5.88155	3.67111	7.00388	5.51885		C4B63_70g126	3.98402	1.75436	4.94135	3.55991
C4B63_10g135	8.00012	3.34895	5.17799	5.50902		C4B63_90g50	4.11247	1.74788	4.81484	3.5584
C4B63_12g298	11.5796	2.45434	2.45381	5.49592		C4B63_9g273	8.45198	2.21737	0	3.55645
C4B63_4g1482c	5.11268	3.89398	7.48081	5.49582		C4B63_31g93	2.4369	2.7835	5.42987	3.55009
C4B63_92g48	0	2.51785	13.9688	5.49555		C4B63_27g185	4.37999	2.93396	3.30548	3.53981
C4B63_30g237	7.30053	2.88294	6.30055	5.49467		C4B63_27g178	3.8885	2.57319	4.15698	3.53956
C4B63_19g272	5.38504	4.88938	6.20599	5.49347		C4B63_11g67	3.51853	3.46566	3.63328	3.53916
C4B63_33g10	8.11845	2.83564	5.51315	5.48908		C4B63_7g137	3.17122	0.644084	6.78187	3.53239
C4B63_14g92	8.50912	2.97149	4.96567	5.48209		C4B63_43g7	1.58234	7.52702	1.47367	3.52768
C4B63_22g28	7.82257	6.48535	2.13218	5.48003		C4B63_43g8	1.58234	7.52702	1.47367	3.52768
C4B63_104g102	9.55541	3.49618	3.38719	5.47959		C4B63_429g3	5.52939	3.59191	1.45299	3.52476
C4B63_42g202	5.08828	3.78417	7.55807	5.47684		C4B63_54g31	5.42416	2.53775	2.60471	3.52221
C4B63_4g551	7.30029	3.57116	5.55189	5.47445		C4B63_14g56	2.53563	1.69906	6.3274	3.5207
C4B63_15g14	4.49816	4.02655	7.87449	5.4664		C4B63_2g367	4.30174	2.86461	3.38482	3.51706
C4B63_18g304	7.18017	3.99047	5.20566	5.45877		C4B63_354g13	7.05474	2.25524	1.24062	3.51687
C4B63_42g56	6.22199	3.45611	6.69622	5.45811		C4B63_14g111	3.3874	2.83767	4.31238	3.51248
C4B63_128g242c	5.5596	4.06601	6.74782	5.45781		C4B63_4g176	1.84934	1.58153	7.10367	3.51151
C4B63_10g511	4.89743	4.57327	6.90094	5.45721		C4B63_26g279	3.82051	1.63435	5.06164	3.5055
C4B63_605g3	2.48937	5.18018	8.70154	5.45703		C4B63_76g63	4.11934	2.23303	4.16045	3.50427
C4B63_6g255	4.4315	3.37152	8.56509	5.45604		C4B63_114g4	4.11934	2.23303	4.16045	3.50427
C4B63_17g48	3.20406	2.90658	10.2415	5.45071		C4B63_78g33	3.38489	2.23127	4.8911	3.50242
C4B63_52g61	7.26628	3.58743	5.4967	5.45014		C4B63_54g24	3.29917	4.57256	2.63146	3.50106
C4B63_10g510	5.98825	4.20445	6.15736	5.45002		C4B63_6g114	2.47412	1.89594	6.12596	3.49867
C4B63_31g115	5.89558	3.56309	6.88959	5.44942		C4B63_51g97	5.23447	0.885521	4.36654	3.49551
C4B63_26g239	8.43552	2.82285	5.03144	5.42994		C4B63_14g167	3.15166	3.68429	3.64214	3.4927
C4B63_51g117	6.36647	3.8057	6.10987	5.42735		C4B63_4g511	2.03371	3.04833	5.36925	3.48376
C4B63_2g5	4.53379	4.09339	7.64741	5.42486		C4B63_52g28	5.0838	4.27898	1.082	3.48159
C4B63_57g102	8.01124	2.92211	5.33164	5.42166		C4B63_28g107	4.86045	2.87757	2.67529	3.4711
C4B63_196g51	4.95256	4.99259	6.31903	5.42139		C4B63_4g355	2.05644	2.337	6.01696	3.47013
C4B63_38g50	7.24146	2.29706	6.72245	5.42032		C4B63_85g90	3.3097	2.86304	4.23019	3.46764
C4B63_2g166	5.27342	4.05337	6.92685	5.41788		C4B63_45g235	2.03802	3.60218	4.76196	3.46739
C4B63_57g66	0.934612	8.00928	7.29117	5.41169		C4B63_16g95	4.55758	3.03201	2.79998	3.46319
C4B63_52g42	5.96717	3.45887	6.80049	5.40884		C4B63_54g142c	2.53387	1.45444	6.39017	3.45949
C4B63_52g30	6.45667	4.54884	5.22029	5.4086		C4B63_20nc6	1.25767	5.40559	3.71423	3.45916
C4B63_38g168	7.59127	3.30941	5.32187	5.40752		C4B63_7g1173c	4.20151	4.44529	1.72936	3.45872
C4B63_45g1143c	8.63346	3.33863	4.23892	5.40367		C4B63_43g129	4.20281	2.72284	3.44614	3.45726
C4B63_63g110	6.42103	4.10724	5.67608	5.40145		C4B63_59g114	3.50759	2.2306	4.59588	3.44469
C4B63_128g42	4.65569	4.05408	7.48548	5.39842		C4B63_45g97	4.33664	3.05129	2.92199	3.43664
C4B63_58g64	5.69759	3.07195	7.42148	5.39701		C4B63_113g22	10.0552	0.248933	0	3.43471
C4B63_11g483	7.81405	2.98293	5.35448	5.38382		C4B63_9g299	1.06195	3.94893	5.26828	3.42639
C4B63_38g160	7.78729	3.53702	4.82569	5.38333		C4B63_18g216	3.97222	0.815008	5.47448	3.42057
C4B63_42nc1	8.4062	2.98084	4.75845	5.38183		C4B63_12g341	2.36969	2.22718	5.65669	3.41785
C4B63_42nc3	8.4062	2.98084	4.75845	5.38183		C4B63_13g128	4.09925	2.72598	3.42674	3.41732
C4B63_427nc10	8.4062	2.98084	4.75845	5.38183		C4B63_11g96	3.00284	2.54888	4.68806	3.41326
C4B63_427nc9	8.4062	2.98084	4.75845	5.38183		C4B63_82nc10	0.14429	7.82229	2.23177	3.39945
C4B63_47g102	3.26864	4.84749	8.01236	5.37616		C4B63_110nc1	0.14429	7.82229	2.23177	3.39945
C4B63_22g23	3.93232	4.23334	7.95995	5.3752		C4B63_4g349	4.17302	3.36082	2.66266	3.39883
C4B63_41g194	4.80247	4.33688	6.97925	5.37287		C4B63_58g70	5.13622	2.63769	2.39947	3.39113
C4B63_163g33	8.2105	5.47707	2.41426	5.36728		C4B63_32g40	0	2.24552	7.90234	3.38262
C4B63_80g24	6.23233	3.88809	5.97624	5.36555		C4B63_48g105	3.05739	2.43351	4.65499	3.38196
C4B63_33g571c	8.34615	3.82747	3.90889	5.36084		C4B63_2g158	2.84199	2.83154	4.4579	3.37714
C4B63_2g740	8.20897	3.01182	4.85336	5.35805		C4B63_52g54	1.28169	1.18602	7.65738	3.37503
C4B63_42g256	8.47099	2.63793	4.95836	5.35576		C4B63_54g8	3.47136	2.17645	4.46592	3.37124
C4B63_48g2	6.46917	2.86148	6.73576	5.35547		C4B63_293g4	2.73923	2.54554	4.80953	3.36477
C4B63_127g35	5.22442	4.71408	6.12588	5.35479		C4B63_102g69	0.976355	1.86878	7.24436	3.36316
C4B63_135g40	6.79122	4.08176	5.17704	5.35001		C4B63_12g208	4.5115	2.74704	2.8207	3.35975
C4B63_113g34	5.59025	3.87257	6.57252	5.34511		C4B63_5g787	3.6717	1.62959	4.7527	3.35133
C4B63_2g773	6.08815	4.36691	5.57078	5.34195		C4B63_186g10	1.9566	1.78085	6.31186	3.34977
C4B63_12g397	7.81059	2.44092	5.73601	5.32917		C4B63_52g157	3.75518	2.18156	4.11248	3.34974
C4B63_81g40	6.15411	4.13223	5.69616	5.3275		C4B63_8g479	3.14697	2.35622	4.5444	3.3492
C4B63_63g36	5.20978	3.19344	7.57103	5.32475		C4B63_480g19	4.05205	0.462586	5.52703	3.34722
C4B63_76g43	5.61759	3.58358	6.7627	5.32129		C4B63_44g231	3.20824	3.08892	3.73146	3.34287
C4B63_13g1646c	5.35744	3.79308	6.80759	5.31937		C4B63_11g83	4.74627	2.57786	2.70136	3.34183
C4B63_204g146c	5.35744	3.79308	6.80759	5.31937		C4B63_84g65	0.709015	0.641795	8.67086	3.34056
C4B63_55g166	6.23724	4.2641	5.42537	5.3089		C4B63_17g109	3.59345	3.24613	3.1713	3.33696
C4B63_4g108	5.1953	3.57431	7.15026	5.30662		C4B63_64g147	1.8483	2.23016	5.93057	3.33634
C4B63_14g216	6.62309	4.09361	5.20198	5.30623		C4B63_31g101	2.97842	3.05882	3.969	3.33541
C4B63_161g18	5.03732	2.58071	8.29431	5.30411		C4B63_6g488	2.60872	1.51968	5.87522	3.33454
C4B63_80g23	5.10331	3.92816	6.87055	5.30067		C4B63_4g77	4.042	1.7415	4.20542	3.32964
C4B63_27g168	4.77537	3.79453	7.31529	5.29506		C4B63_207g7	4.042	1.7415	4.20542	3.32964
C4B63_78g20	2.43284	3.446	10.0052	5.29468		C4B63_10g472	2.67138	2.38026	4.91077	3.3208
C4B63_45g173	3.8059	2.58515	9.4726	5.28788		C4B63_18g211	0.655152	2.77028	6.53583	3.32042
C4B63_2g397	7.83812	4.09415	3.92261	5.28496		C4B63_21g38	3.13974	3.01197	3.80328	3.31833
C4B63_4g322	5.66323	3.91586	6.26857	5.28255		C4B63_4g357	3.03762	2.9658	3.95146	3.31829
C4B63_52g40	5.40442	3.78558	6.64197	5.27732		C4B63_98g34	2.38917	1.42222	6.13898	3.31679
C4B63_25g140	6.03523	3.36713	6.4273	5.27655		C4B63_4g501	2.57089	1.96794	5.40694	3.31526
C4B63_55g66	5.75953	3.61905	6.44533	5.27464		C4B63_10g160	4.17583	2.97122	2.79446	3.31384
C4B63_18g13	7.95652	2.91561	4.9399	5.27068		C4B63_6g514	3.50225	2.41488	4.01979	3.31231
C4B63_10g311	5.55544	4.4921	5.76423	5.27059		C4B63_51g237	2.96542	5.7021	1.26928	3.31227
C4B63_2g712	7.11482	3.30202	5.38491	5.26725		C4B63_16g17	2.93124	2.85757	4.12906	3.30596
C4B63_35g92	5.30307	3.61844	6.87811	5.26654		C4B63_34g317	3.58481	2.13358	4.19926	3.30588
C4B63_35g93	5.30307	3.61844	6.87811	5.26654		C4B63_11g483	6.33039	1.73035	1.85337	3.3047
C4B63_35g98	5.30307	3.61844	6.87811	5.26654		C4B63_13g352	4.22696	1.86422	3.82003	3.30374
C4B63_22g22	5.48597	2.99849	7.30179	5.26208		C4B63_63g99	3.19878	1.96278	4.72752	3.29636
C4B63_2g376	6.15683	4.07574	5.54598	5.25952		C4B63_17g131	5.14515	2.61191	2.12759	3.29488
C4B63_40g98	6.04791	3.50564	6.21953	5.25769		C4B63_25g237	2.54798	2.02805	5.30204	3.29269
C4B63_1g29	4.99735	4.15846	6.61323	5.25635		C4B63_27g168	1.78775	1.69313	6.37685	3.28591
C4B63_57g88	7.78368	4.35108	3.60319	5.24598		C4B63_23g264	3.22901	3.00693	3.61889	3.28494
C4B63_20g708c	8.67946	2.9376	4.12066	5.24591		C4B63_21g62	3.24306	2.54672	4.05684	3.28221
C4B63_21g240	3.29122	3.85366	8.58379	5.24289		C4B63_483g4	4.46191	2.43845	2.9456	3.28199
C4B63_6g148	5.78148	4.52976	5.41701	5.24275		C4B63_21g273	1.03084	1.43114	7.37774	3.27991
C4B63_43g10	4.68046	5.62718	5.38325	5.2303		C4B63_25g228	1.94046	0.891892	6.99519	3.27585
C4B63_43g9	4.68046	5.62718	5.38325	5.2303		C4B63_40g33	3.89689	2.57115	3.34584	3.27129
C4B63_2g2395c	6.91533	2.17043	6.60279	5.22952		C4B63_6g257	2.18096	1.57486	6.05519	3.27034
C4B63_42g184	6.65036	3.02305	5.98254	5.21865		C4B63_116g18	2.05762	2.5715	5.16112	3.26341
C4B63_49g685c	8.67946	2.3868	4.58496	5.21707		C4B63_45g228	2.35269	2.03687	5.39828	3.26261
C4B63_6g597	4.96694	3.35577	7.3034	5.2087		C4B63_40g18	2.72455	3.2838	3.75878	3.25571
C4B63_85g54	5.04244	4.10141	6.47391	5.20592		C4B63_7g212	2.37656	1.97506	5.41141	3.25434
C4B63_41g248	5.37674	3.62385	6.61245	5.20435		C4B63_38g160	1.42204	2.25802	6.07047	3.25018
C4B63_6g2482c	4.40127	4.00267	7.20551	5.20315		C4B63_3g1107	4.48239	1.72773	3.5389	3.24967
C4B63_6g2484c	4.40127	4.00267	7.20551	5.20315		C4B63_95g14	5.13627	1.97361	2.63087	3.24692
C4B63_6g2487c	4.40127	4.00267	7.20551	5.20315		C4B63_4g269	2.3039	2.28449	5.13078	3.23972
C4B63_6g2490c	4.40127	4.00267	7.20551	5.20315		C4B63_54g16	2.84544	2.23431	4.6281	3.23595
C4B63_6g2492c	4.40127	4.00267	7.20551	5.20315		C4B63_40g126	3.26747	2.3805	4.05776	3.23524
C4B63_6g2494c	4.40127	4.00267	7.20551	5.20315		C4B63_11g51	2.14655	3.16554	4.38973	3.23394
C4B63_6g2496c	4.40127	4.00267	7.20551	5.20315		C4B63_4g92	2.17868	1.4391	6.06427	3.22735
C4B63_6g2498c	4.40127	4.00267	7.20551	5.20315		C4B63_23g209	1.756	1.55298	6.35895	3.22264
C4B63_6g2500c	4.40127	4.00267	7.20551	5.20315		C4B63_44g214	2.34199	1.56272	5.75884	3.22118
C4B63_6g2502c	4.40127	4.00267	7.20551	5.20315		C4B63_148g27	1.99205	2.01063	5.64744	3.21671
C4B63_6g2504c	4.40127	4.00267	7.20551	5.20315		C4B63_54g47	5.06775	2.95387	1.62273	3.21478
C4B63_6g2506c	4.40127	4.00267	7.20551	5.20315		C4B63_70g88	3.69636	2.57253	3.3708	3.21323
C4B63_6g2508c	4.40127	4.00267	7.20551	5.20315		C4B63_60g163	2.54762	2.86289	4.22623	3.21225
C4B63_6g2510c	4.40127	4.00267	7.20551	5.20315		C4B63_83g76	1.48595	2.33492	5.80264	3.20784
C4B63_6g2512c	4.40127	4.00267	7.20551	5.20315		C4B63_31g99	2.81877	2.42943	4.36862	3.20561
C4B63_6g2514c	4.40127	4.00267	7.20551	5.20315		C4B63_4g528	3.4411	2.17134	3.99386	3.2021
C4B63_6g2516c	4.40127	4.00267	7.20551	5.20315		C4B63_4g246	2.45093	1.71774	5.43707	3.20191
C4B63_6g2518c	4.40127	4.00267	7.20551	5.20315		C4B63_9g448	6.40925	2.59077	0.605615	3.20188
C4B63_6g2520c	4.40127	4.00267	7.20551	5.20315		C4B63_425g1	3.39724	0	6.20489	3.20071
C4B63_6g2522c	4.40127	4.00267	7.20551	5.20315		C4B63_44g188	3.34326	2.22981	4.01409	3.19572
C4B63_6g2524c	4.40127	4.00267	7.20551	5.20315		C4B63_190nc25	2.9745	1.88235	4.71927	3.19204
C4B63_6g2526c	4.40127	4.00267	7.20551	5.20315		C4B63_40g19	5.03904	2.58536	1.95063	3.19168
C4B63_6g2528c	4.40127	4.00267	7.20551	5.20315		C4B63_19g257	2.5211	1.45097	5.59775	3.18994
C4B63_6g2530c	4.40127	4.00267	7.20551	5.20315		C4B63_9g396	2.98891	1.85127	4.72878	3.18965
C4B63_6g2532c	4.40127	4.00267	7.20551	5.20315		C4B63_180g9	1.67926	0.852966	7.02427	3.1855
C4B63_6g2534c	4.40127	4.00267	7.20551	5.20315		C4B63_13g350	3.58018	2.23548	3.71828	3.17798
[truncated: 17,114 more rows]

## Sheet: S3C
Table S3C: DESeq2 results from Ribo-seq data performed in the EPI and MT forms.
Gene ID	baseMean	log2FoldChange (EPI X MT)	lfcSE	stat	pvalue	padj
C4B63_137g41	465.171	-25.7716	3.90684	-6.59654	NA	NA
C4B63_6g317	465.171	-25.7716	3.90684	-6.59654	NA	NA
C4B63_294g13	280.163	-24.713	3.90689	-6.3255	NA	NA
C4B63_112g69	86.5702	-23.4823	3.04242	-7.7183	NA	NA
C4B63_112g70	86.5702	-23.4823	3.04242	-7.7183	NA	NA
C4B63_30g163	86.5702	-23.4823	3.04242	-7.7183	NA	NA
C4B63_70g55	86.5702	-23.4823	3.04242	-7.7183	NA	NA
C4B63_277g16	48.7031	-22.6992	3.84596	-5.90209	NA	NA
C4B63_89g68	28.2515	-21.968	3.90797	-5.62133	NA	NA
C4B63_258g26	24.4319	-21.7669	3.90815	-5.56962	NA	NA
C4B63_277g1	23.789	-21.7265	3.90819	-5.55923	NA	NA
C4B63_112g71	63.4909	-21.7165	3.77064	-5.75936	NA	NA
C4B63_92g61	18.862	-21.4187	3.90856	-5.47995	NA	NA
C4B63_28g138	18.8368	-21.4184	3.90857	-5.47986	NA	NA
C4B63_152g40	17.7818	-21.342	3.90867	-5.46017	NA	NA
C4B63_17g27	15.7045	-21.1723	3.90892	-5.4164	NA	NA
C4B63_17g28	15.7045	-21.1723	3.90892	-5.4164	NA	NA
C4B63_59g207	15.3721	-21.1438	3.90897	-5.40904	NA	NA
C4B63_350g3	15.0398	-21.116	3.90902	-5.40188	NA	NA
C4B63_149g41	14.6243	-21.0781	3.90908	-5.39208	NA	NA
C4B63_72g6	14.4663	-21.0491	3.90911	-5.38461	NA	NA
C4B63_328g14	13.8765	-21.0061	3.90921	-5.3735	NA	NA
C4B63_170g7	13.7103	-20.9905	3.90924	-5.36945	NA	NA
C4B63_2g199	755.696	-12.563	1.40375	-8.94962	3.56714e-19	1.81875e-17
C4B63_2g166c	733.411	-12.5199	1.63532	-7.65598	1.91848e-14	5.47618e-13
C4B63_550g3	612.825	-12.2609	1.42512	-8.60342	7.73752e-18	3.71451e-16
C4B63_9g277	453.354	-11.8258	3.90684	-3.02695	0.00247036	0.0120391
C4B63_20g10	394.648	-11.6259	1.38154	-8.41518	3.92292e-17	1.69109e-15
C4B63_202g30	308.824	-11.2719	3.90687	-2.88514	0.00391234	0.0178267
C4B63_210g26	299.976	-11.2299	1.46496	-7.66566	1.77912e-14	5.08822e-13
C4B63_4g72	254.96	-10.9952	1.41111	-7.79192	6.59968e-15	2.00788e-13
C4B63_133g56	237.467	-10.8932	1.38757	-7.85056	4.14183e-15	1.27056e-13
C4B63_97g38	224.518	-10.8118	1.80779	-5.98069	2.22191e-09	3.35237e-08
C4B63_51g129	221.931	-10.7953	2.12788	-5.07329	3.91001e-07	4.35014e-06
C4B63_60g133	220.448	-10.7857	1.36239	-7.91674	2.43816e-15	7.71961e-14
C4B63_56g104	207.114	-10.6954	1.39162	-7.68562	1.52261e-14	4.37152e-13
C4B63_263g4	173.416	-10.4394	1.35563	-7.70078	1.35234e-14	3.89022e-13
C4B63_144g26	163.214	-10.3517	1.45554	-7.11189	1.14461e-12	2.56039e-11
C4B63_145g3	162.669	-10.3472	1.38282	-7.48269	7.28192e-14	1.82492e-12
C4B63_30g291	153.596	-10.264	1.44431	-7.10648	1.19037e-12	2.65073e-11
C4B63_193g13	152.286	-10.252	1.36336	-7.51967	5.49163e-14	1.38329e-12
C4B63_193g11	149.994	-10.2297	1.5371	-6.65519	2.82936e-11	5.53372e-10
C4B63_294g8	147.196	-10.2031	2.5594	-3.98654	6.70433e-05	0.00050732
C4B63_30g162	144.762	-10.1788	1.36667	-7.44788	9.48541e-14	2.28422e-12
C4B63_152g26	144.107	-10.1723	1.35975	-7.48104	7.37381e-14	1.84483e-12
C4B63_12g170	142.119	-10.1525	1.39246	-7.29106	3.07526e-13	7.10481e-12
C4B63_233g18	140.735	-10.1389	1.96457	-5.16088	2.45793e-07	2.8151e-06
C4B63_104g99	136.837	-10.0978	2.56676	-3.93409	8.35137e-05	0.000618654
C4B63_251g18	125.061	-9.96769	2.80316	-3.55588	0.000376715	0.00232268
C4B63_313g10	118.271	-9.88829	1.71615	-5.76189	8.31766e-09	1.11906e-07
C4B63_301g2	114.031	-9.83411	1.58196	-6.21642	5.0863e-10	8.43117e-09
C4B63_294g12	113.235	-9.82479	2.57019	-3.82259	0.000132057	0.000917143
C4B63_20g1	106.513	-9.73605	2.74627	-3.54519	0.000392325	0.00240702
C4B63_16g194	106.147	-9.73094	1.41584	-6.8729	6.2908e-12	1.32501e-10
C4B63_266g4	102.986	-9.68826	1.42743	-6.7872	1.14333e-11	2.33176e-10
C4B63_62g82	101.513	-9.66744	1.59287	-6.06921	1.28543e-09	2.01125e-08
C4B63_206g6	97.7644	-9.61325	1.40685	-6.83318	8.3054e-12	1.73451e-10
C4B63_258g27	96.0655	-9.58708	2.74754	-3.48933	0.000484231	0.00289027
C4B63_91g44	94.8797	-9.57038	1.4586	-6.56136	5.33189e-11	9.7571e-10
C4B63_16g309	93.7844	-9.55273	1.39752	-6.83548	8.17314e-12	1.70931e-10
C4B63_16g310	93.7844	-9.55273	1.39752	-6.83548	8.17314e-12	1.70931e-10
C4B63_251g12	90.8826	-9.50705	2.73986	-3.46991	0.000520632	0.00308539
C4B63_313g15	85.4229	-9.41893	1.61427	-5.83478	5.3863e-09	7.40165e-08
C4B63_117g69	84.0852	-9.39453	1.45884	-6.43975	1.19674e-10	2.15267e-09
C4B63_111g23	80.1309	-9.32683	1.49293	-6.24733	4.17522e-10	6.98357e-09
C4B63_104g100	76.3342	-9.25535	2.7011	-3.42651	0.000611391	0.00354233
C4B63_427g4	74.838	-9.22844	1.62447	-5.6809	1.33988e-08	1.77522e-07
C4B63_38g229	74.6762	-9.22438	2.61826	-3.52309	0.000426542	0.00258266
C4B63_46g62	73.3228	-9.19734	2.6881	-3.42151	0.000622747	0.00359966
C4B63_127g61	71.4775	-9.16195	1.64386	-5.57343	2.49778e-08	3.22403e-07
C4B63_268g23	71.2841	-9.15644	1.4486	-6.32087	2.60102e-10	4.4564e-09
C4B63_6g267	70.4243	-9.13929	2.6578	-3.43867	0.000584588	0.00340975
C4B63_313g8	69.8299	-9.12626	1.54178	-5.91928	3.23356e-09	4.82456e-08
C4B63_294g10	69.7092	-9.12433	2.94114	-3.10231	NA	NA
C4B63_294g9	69.7092	-9.12433	2.94114	-3.10231	NA	NA
C4B63_250g18	69.6943	-9.12404	1.44449	-6.31645	2.67638e-10	4.56963e-09
C4B63_271g12	134.15	-9.10787	1.34472	-6.77305	1.26098e-11	2.55758e-10
C4B63_43g204	134.15	-9.10787	1.34472	-6.77305	1.26098e-11	2.55758e-10
C4B63_40g158	68.4199	-9.09881	1.48417	-6.13056	8.75681e-10	1.38331e-08
C4B63_258g29	67.7885	-9.08479	1.82143	-4.98771	6.1098e-07	6.6524e-06
C4B63_258g30	67.7885	-9.08479	1.82143	-4.98771	6.1098e-07	6.6524e-06
C4B63_17g258	67.5592	-9.07984	1.45678	-6.2328	4.58186e-10	7.61206e-09
C4B63_309g13	66.2551	-9.05287	1.64066	-5.51784	3.43198e-08	4.39353e-07
C4B63_266g7	60.592	-8.92167	1.49803	-5.95558	2.59152e-09	3.89809e-08
C4B63_9g501	57.1318	-8.83902	1.56397	-5.65165	1.58917e-08	2.0887e-07
C4B63_233g9	56.8414	-8.83194	1.69087	-5.22331	1.75752e-07	2.06279e-06
C4B63_282g11	56.1992	-8.8148	1.55028	-5.68595	1.30087e-08	1.72818e-07
C4B63_193g17	55.4583	-8.79536	1.59924	-5.49971	3.80413e-08	4.84477e-07
C4B63_20g356	54.3455	-8.76664	1.54632	-5.66935	1.43337e-08	1.89569e-07
C4B63_232g22	54.1085	-8.76016	1.93437	-4.52869	5.93506e-06	5.48474e-05
C4B63_206g4	53.8685	-8.75302	2.67872	-3.26761	0.00108458	0.00587852
C4B63_89g12	53.8294	-8.75129	2.76583	-3.16408	0.00155576	0.00801793
C4B63_19g48	53.7394	-8.74918	1.50245	-5.82329	5.76999e-09	7.89224e-08
C4B63_193g18	52.0083	-8.70084	1.69011	-5.14808	2.63166e-07	3.00476e-06
C4B63_392g24	51.8538	-8.69676	1.5634	-5.56272	2.65597e-08	3.42381e-07
C4B63_28g224	51.2781	-8.68331	1.76054	-4.93218	8.1315e-07	8.68104e-06
C4B63_117g55	49.7673	-8.63731	1.91908	-4.50075	6.77144e-06	6.17659e-05
C4B63_294g11	48.3876	-8.59741	2.24905	-3.82268	0.000132009	0.000917143
C4B63_161g31	48.1043	-8.59135	1.77305	-4.84553	1.26274e-06	1.31485e-05
C4B63_73g14	47.9973	-8.58736	2.00721	-4.27826	1.88358e-05	0.000157348
C4B63_127g28	46.9991	-8.55706	1.56958	-5.45181	4.98586e-08	6.27947e-07
C4B63_19g142	46.3559	-8.53771	1.61123	-5.29889	1.16508e-07	1.39489e-06
C4B63_62g351c	46.2956	-8.53363	1.53076	-5.57477	2.47853e-08	3.20345e-07
C4B63_6g249	45.3862	-8.50718	2.18563	-3.89232	9.92887e-05	0.000711421
C4B63_225g34	44.8458	-8.48715	1.59902	-5.30772	1.11007e-07	1.33334e-06
C4B63_18g37	44.4201	-8.47616	1.74811	-4.84875	1.2424e-06	1.29458e-05
C4B63_61g21	43.4879	-8.4444	2.70118	-3.12619	0.00177086	0.00896402
C4B63_137g7	43.1586	-8.43199	1.63693	-5.15109	2.5897e-07	2.96144e-06
C4B63_431g8	171.551	-8.42721	1.39834	-6.02659	1.67457e-09	2.58727e-08
C4B63_236g18	42.2557	-8.40349	1.65287	-5.08417	3.69232e-07	4.12347e-06
C4B63_13g301	42.238	-8.40202	1.53117	-5.48733	4.0805e-08	5.18335e-07
C4B63_30g260	41.1974	-8.36718	1.64911	-5.07376	3.90039e-07	4.34271e-06
C4B63_234g5	41.1487	-8.36557	2.23262	-3.74697	0.000178984	0.00120733
C4B63_30g288	41.0708	-8.36201	1.64322	-5.0888	3.60342e-07	4.03944e-06
C4B63_49g125	40.9047	-8.35719	1.61317	-5.18061	2.21163e-07	2.55477e-06
C4B63_19g49	40.5122	-8.34317	1.61975	-5.15089	2.59254e-07	2.96239e-06
C4B63_44g191	148.701	-8.34261	1.43101	-5.82989	5.54636e-09	7.60042e-08
C4B63_261g3	40.1102	-8.32846	1.7884	-4.65693	3.20959e-06	3.09974e-05
C4B63_193g20	39.9989	-8.3228	1.57929	-5.26996	1.36451e-07	1.61535e-06
C4B63_34g299	39.9663	-8.3209	1.99976	-4.16095	3.16929e-05	0.000256352
C4B63_19g46	39.5839	-8.31015	1.74976	-4.74931	2.04116e-06	2.05171e-05
C4B63_191g33	39.4206	-8.30378	1.61991	-5.12607	2.95846e-07	3.35458e-06
C4B63_58g54	36.4938	-8.18991	1.60624	-5.09879	3.41831e-07	3.84066e-06
C4B63_19g193	35.7372	-8.16146	1.57001	-5.19835	2.01064e-07	2.33186e-06
C4B63_20g331	35.5919	-8.15587	2.85093	-2.86077	0.00422609	0.0190509
C4B63_31g269	35.4126	-8.14965	1.74788	-4.66259	3.12249e-06	3.02352e-05
C4B63_68g85	34.9603	-8.1303	1.61095	-5.04689	4.49062e-07	4.96622e-06
C4B63_6g310	3462.77	-8.11693	1.52792	-5.31241	1.08185e-07	1.3005e-06
C4B63_277g20	33.907	-8.08524	1.73838	-4.65103	3.30285e-06	3.1815e-05
C4B63_102g47	33.803	-8.08175	1.61748	-4.9965	5.83809e-07	6.38477e-06
C4B63_213g39	33.757	-8.07723	1.64985	-4.89574	9.79361e-07	1.03287e-05
C4B63_300g106c	66.0941	-8.07482	1.61272	-5.00697	5.52944e-07	6.06066e-06
C4B63_300g99c	66.0941	-8.07482	1.61272	-5.00697	5.52944e-07	6.06066e-06
C4B63_59g150	33.6758	-8.07448	2.84577	-2.83737	0.00454874	0.0202828
C4B63_28g141	33.1267	-8.05128	2.79419	-2.88143	0.00395873	0.0180048
C4B63_157g20	32.9993	-8.04738	1.71818	-4.68366	2.81801e-06	2.76322e-05
C4B63_171g23	32.9993	-8.04738	1.71818	-4.68366	2.81801e-06	2.76322e-05
C4B63_350g1	32.6579	-8.03116	2.77632	-2.89274	0.003819	0.0174936
C4B63_61g119	63.7718	-8.0249	1.47891	-5.42623	5.75567e-08	7.19995e-07
C4B63_49g225	32.3491	-8.01926	1.81434	-4.41994	9.87263e-06	8.74636e-05
C4B63_17g44	63.3924	-8.01809	1.47113	-5.4503	5.02837e-08	6.32223e-07
C4B63_319g3	32.3239	-8.01689	2.82377	-2.83908	0.00452441	0.0202108
C4B63_97g34	32.2942	-8.01672	1.78417	-4.49324	7.0149e-06	6.37899e-05
C4B63_44g196	31.5802	-7.98419	1.69169	-4.71965	2.3625e-06	2.35867e-05
C4B63_154g18	97.8946	-7.9492	1.56659	-5.07422	3.89095e-07	4.33692e-06
C4B63_504g5	30.4405	-7.9303	2.83266	-2.79959	0.00511669	0.0224297
C4B63_82g82	30.4405	-7.9303	2.83266	-2.79959	0.00511669	0.0224297
C4B63_69g32	30.3967	-7.92771	1.61262	-4.91603	8.83176e-07	9.3812e-06
C4B63_312g7	29.8946	-7.9055	1.80557	-4.37839	1.19561e-05	0.000103442
C4B63_7g266	254.17	-7.87219	0.924062	-8.51912	1.60777e-17	7.54682e-16
C4B63_182g14	28.9571	-7.85829	2.92621	-2.68548	0.00724253	0.0300978
C4B63_168g25	28.9453	-7.85747	2.81766	-2.78865	0.00529277	0.0230834
C4B63_219g46	93.0122	-7.83317	1.35035	-5.80085	6.59812e-09	8.9669e-08
C4B63_313g5	28.2073	-7.81948	1.66657	-4.69196	2.70603e-06	2.66565e-05
C4B63_286g19	28.1552	-7.81894	1.78498	-4.3804	1.18463e-05	0.000102613
C4B63_63g8	28.1552	-7.81894	1.78498	-4.3804	1.18463e-05	0.000102613
C4B63_2g163c	948.301	-7.79139	1.79923	-4.33041	1.48835e-05	0.000126113
C4B63_7g244	817.522	-7.77314	0.618812	-12.5614	3.44192e-36	2.03569e-33
C4B63_7g245	817.522	-7.77314	0.618812	-12.5614	3.44192e-36	2.03569e-33
C4B63_104g101	27.1305	-7.76402	1.84001	-4.21955	2.44788e-05	0.00020164
C4B63_62g96	26.9983	-7.75445	1.94727	-3.98222	6.82732e-05	0.000516098
C4B63_26g152	26.7953	-7.74485	2.89872	-2.67181	0.00754426	0.0311295
C4B63_51g228	26.7144	-7.74283	1.83899	-4.21036	2.54965e-05	0.000208859
C4B63_198g15	26.4051	-7.72348	2.92006	-2.64498	0.00816964	0.0332396
C4B63_77g51	26.3418	-7.72145	2.8415	-2.71738	0.00658009	0.0277726
C4B63_238g13	26.2125	-7.71173	1.8935	-4.07273	4.64645e-05	0.000364276
C4B63_241g9	26.0505	-7.7068	1.92816	-3.99697	6.41594e-05	0.000488245
C4B63_77g52	25.4731	-7.67185	1.79571	-4.27231	1.93455e-05	0.000161515
C4B63_140g33	25.23	-7.66086	1.83215	-4.18135	2.89783e-05	0.000235859
C4B63_44g107	25.23	-7.66086	1.83215	-4.18135	2.89783e-05	0.000235859
C4B63_7g72	1278.2	-7.64486	0.665709	-11.4838	1.59166e-30	3.85809e-28
C4B63_93g13	24.883	-7.63984	1.73609	-4.4006	1.07953e-05	9.4617e-05
C4B63_8g525	24.6495	-7.62631	1.71239	-4.4536	8.44428e-06	7.59934e-05
C4B63_558g8	23.65	-7.56751	1.97615	-3.82942	0.000128445	0.000895002
C4B63_25g29	23.422	-7.54998	1.73994	-4.33921	1.42998e-05	0.000121445
C4B63_350g5	23.0484	-7.52761	3.08278	-2.44183	0.0146132	0.0536687
C4B63_13g35	44.9782	-7.51852	1.72234	-4.36529	1.26957e-05	0.000108949
C4B63_37g402	22.8952	-7.51647	2.23987	-3.35576	0.000791467	0.00446616
C4B63_131g40	22.4275	-7.49072	1.8075	-4.14425	3.40923e-05	0.00027411
C4B63_3g869	22.4395	-7.49039	1.71995	-4.35499	1.33072e-05	0.000113797
C4B63_23g159	22.4673	-7.49032	1.90455	-3.93285	8.39445e-05	0.000621223
C4B63_431g7	22.214	-7.47607	2.95705	-2.52822	0.0114642	0.0440306
C4B63_3g652	21.9224	-7.45841	1.93247	-3.85952	0.00011361	0.000801068
C4B63_61g118	21.9405	-7.45602	3.00872	-2.47814	0.0132069	0.0493499
C4B63_6g2604c	42.6834	-7.43972	1.63835	-4.54098	5.59947e-06	5.20715e-05
C4B63_15g260	21.3912	-7.42266	1.84708	-4.01858	5.85492e-05	0.00045089
C4B63_153g15	21.2693	-7.41006	2.1104	-3.51121	0.000446077	0.002679
C4B63_113g23	1761.97	-7.3878	1.84954	-3.9944	6.48572e-05	0.000492289
C4B63_334g29	20.4489	-7.35644	2.99596	-2.45545	0.0140707	0.0520123
C4B63_336g5	20.3037	-7.34575	2.93457	-2.50317	0.0123085	0.0465932
C4B63_15g10	39.8649	-7.34426	1.47049	-4.99443	5.90102e-07	6.4393e-06
C4B63_12g158	20.2937	-7.34403	2.97527	-2.46836	0.0135735	0.0504647
C4B63_80g48	20.2437	-7.34358	1.96195	-3.743	0.000181834	0.00122487
C4B63_27g276	20.2664	-7.34149	3.0312	-2.42198	0.0154363	0.0559717
C4B63_36g174	20.1623	-7.33669	1.9245	-3.81225	0.000137706	0.000954582
C4B63_18g236	20.0502	-7.32787	1.89648	-3.86393	0.000111577	0.000789364
C4B63_21g117	19.979	-7.32384	1.86839	-3.91986	8.86015e-05	0.000653398
C4B63_72g112	19.7208	-7.30457	3.10271	-2.35425	0.0185599	0.0647691
C4B63_21g269	19.5976	-7.29463	2.9743	-2.45255	0.0141847	0.0523161
C4B63_22g142	19.5774	-7.29111	1.82549	-3.99406	6.49526e-05	0.00049276
C4B63_166g20	19.5282	-7.2873	1.88695	-3.86194	0.000112489	0.00079506
C4B63_26g225	19.2584	-7.27112	1.89427	-3.83847	0.000123803	0.000865097
C4B63_123g36	19.1032	-7.25843	1.83387	-3.95799	7.55846e-05	0.00056634
C4B63_2g532	18.8928	-7.24347	1.93435	-3.74465	0.000180649	0.00121744
C4B63_260g21	18.8733	-7.23816	1.82977	-3.95578	7.62862e-05	0.000570834
C4B63_249g17	18.7656	-7.2329	1.80897	-3.99835	6.37844e-05	0.000486393
C4B63_150g43	18.7638	-7.23265	2.21796	-3.26095	0.0011104	0.00600963
C4B63_187g32	18.7496	-7.22965	3.11456	-2.32125	0.0202736	0.0690871
C4B63_257g12	18.6135	-7.22084	2.98589	-2.41832	0.0155925	0.0564382
C4B63_209g11	18.5578	-7.2168	3.03284	-2.37955	0.0173339	0.0614625
C4B63_60g197	18.4651	-7.21048	1.97679	-3.64756	0.000264741	0.00171612
C4B63_210g27	59.7844	-7.1967	1.36524	-5.2714	1.35391e-07	1.60408e-06
C4B63_42g104	18.2716	-7.19521	1.91202	-3.76314	0.000167791	0.00114496
C4B63_110g8	18.2528	-7.19305	3.13831	-2.29202	0.0219047	0.0738112
C4B63_31g49	66.9037	-7.18355	1.44903	-4.95748	7.14136e-07	7.69622e-06
C4B63_12g266	18.1122	-7.18153	1.80936	-3.96909	7.21477e-05	0.000542888
C4B63_22g318	18.1191	-7.18098	1.86551	-3.84935	0.000118432	0.000833082
C4B63_30g259	34.8075	-7.16416	2.46398	-2.90756	0.00364263	0.0168154
C4B63_101g12	7192.38	-7.14525	0.874701	-8.16879	3.11493e-16	1.12335e-14
C4B63_57g135	17.4161	-7.12329	1.94385	-3.66453	0.000247789	0.00161829
C4B63_55g51	1133.4	-7.12172	1.24834	-5.70494	1.16385e-08	1.55034e-07
C4B63_27g240	17.2758	-7.11266	1.81166	-3.92606	8.635e-05	0.000637429
C4B63_145g27	17.2427	-7.10991	1.81219	-3.92339	8.73121e-05	0.00064421
C4B63_124g31	17.2124	-7.10827	3.13204	-2.26953	0.0232358	0.0775542
C4B63_158g46	17.2571	-7.10815	2.13724	-3.32586	0.000881469	0.004909
C4B63_250g15	17.1182	-7.10154	2.18047	-3.25688	0.00112643	0.00609193
C4B63_326g19	17.1147	-7.09974	1.83673	-3.86542	0.000110896	0.000785681
C4B63_3g493	17.0984	-7.09638	1.95627	-3.6275	0.000286182	0.00184218
C4B63_24g298	127.262	-7.08585	1.27509	-5.55712	2.74261e-08	3.53242e-07
C4B63_212g5	16.73	-7.06705	3.03776	-2.3264	0.0199971	0.0685035
C4B63_211g35	16.6533	-7.05806	3.11998	-2.26222	0.0236841	0.0787659
C4B63_10g444	60.6466	-7.05309	1.33356	-5.28891	1.23045e-07	1.46958e-06
C4B63_12g163	16.5967	-7.05199	2.07048	-3.40597	0.000659304	0.00378876
C4B63_165g16	31.9951	-7.02539	1.56565	-4.48722	7.21594e-06	6.55339e-05
C4B63_22g179	16.2066	-7.01872	2.02419	-3.46742	0.000525483	0.00310916
C4B63_3g968	15.9688	-6.99891	1.86496	-3.75284	0.000174843	0.00118425
C4B63_116g26	15.971	-6.99776	3.12707	-2.2378	0.0252342	0.0828218
C4B63_11g11	58.5054	-6.99287	1.4064	-4.97216	6.62095e-07	7.15624e-06
C4B63_293g24	15.8133	-6.98321	2.01978	-3.45742	0.000545383	0.00320637
C4B63_48g81c	62.7141	-6.98131	1.36211	-5.12538	2.9694e-07	3.36441e-06
C4B63_297g18	15.7576	-6.98018	3.07548	-2.26963	0.0232303	0.0775534
C4B63_66g155	15.6782	-6.97248	3.06494	-2.27491	0.0229111	0.0766953
C4B63_36g204	15.5961	-6.96703	2.15142	-3.23834	0.00120229	0.00645029
C4B63_2g1402c	15.5451	-6.96303	2.1416	-3.25132	0.00114869	0.00620098
C4B63_52g295c	15.5308	-6.95846	1.85539	-3.75039	0.00017656	0.00119424
C4B63_166g12	15.5261	-6.95742	1.88601	-3.68895	0.00022518	0.00147847
C4B63_241g1	15.5121	-6.95689	3.09436	-2.24825	0.0245603	0.0811452
C4B63_12g255	30.5112	-6.95611	1.53379	-4.53523	5.75405e-06	5.33413e-05
C4B63_219g55	15.4286	-6.95233	2.23612	-3.1091	0.00187656	0.00942432
C4B63_2g183	15.195	-6.92863	3.38629	-2.04609	NA	NA
C4B63_2g201	15.195	-6.92863	3.38629	-2.04609	NA	NA
C4B63_94g58	15.2066	-6.92691	3.15815	-2.19334	0.0282827	0.0906543
C4B63_125g44	14.8236	-6.89019	3.16096	-2.17977	0.0292742	0.0932662
C4B63_73g66	14.7831	-6.88785	1.9392	-3.5519	0.000382465	0.00235141
C4B63_7g440	14.7268	-6.88363	1.95586	-3.51949	0.000432377	0.00260636
C4B63_51g225	14.4323	-6.85544	2.24128	-3.05871	0.0022229	0.0109654
C4B63_561g3	14.2869	-6.8407	2.51438	-2.72064	0.00651566	0.0275338
C4B63_41g269	14.2502	-6.83587	1.92642	-3.54848	0.000387463	0.00238015
C4B63_50g2	14.2122	-6.82892	2.12322	-3.2163	0.00129855	0.00689927
C4B63_2g736	14.1336	-6.82408	1.94306	-3.51203	0.000444704	0.00267401
C4B63_16g602c	14.1012	-6.82002	1.92441	-3.54396	0.000394167	0.00241532
C4B63_42g164	14.0396	-6.81413	1.92912	-3.53225	0.000412034	0.0025092
C4B63_98g16	13.9894	-6.80892	1.98024	-3.43842	0.000585117	0.00341149
C4B63_63g44	51.068	-6.80066	1.34754	-5.0467	4.49495e-07	4.96729e-06
C4B63_199g12	13.861	-6.79749	2.1495	-3.16236	0.00156495	0.00805537
C4B63_129g32	13.8866	-6.79657	2.14158	-3.17363	0.00150548	0.00779412
C4B63_26g322	13.8406	-6.79364	2.50563	-2.71136	0.00670087	0.0282116
C4B63_82g106	13.7116	-6.78029	3.20633	-2.11466	0.0344593	0.106083
C4B63_253g12	26.7752	-6.77848	1.56395	-4.33421	1.46283e-05	0.000124022
C4B63_243nc27	13.6295	-6.77215	1.97572	-3.42768	0.000608755	0.00352982
C4B63_56nc69	13.6295	-6.77215	1.97572	-3.42768	0.000608755	0.00352982
C4B63_110g49	13.6481	-6.77052	1.97102	-3.43503	0.000592492	0.00344634
C4B63_18g253	26.559	-6.75422	1.68884	-3.99933	6.35217e-05	0.000485642
C4B63_196g35	13.4616	-6.75357	3.14067	-2.15036	0.0315267	0.0989922
C4B63_5g737	13.4034	-6.74704	2.26986	-2.97245	0.00295432	0.0140685
C4B63_93g73	391.345	-6.74538	0.99476	-6.7809	1.19426e-11	2.42892e-10
C4B63_20g708c	43.5517	-6.74378	1.39664	-4.82857	1.37514e-06	1.42387e-05
C4B63_9g290	46.0366	-6.73815	1.37253	-4.90931	9.13994e-07	9.68075e-06
C4B63_184g10	13.2412	-6.73116	2.05068	-3.28241	0.00102923	0.00561559
C4B63_28g385c	26.072	-6.72735	1.63943	-4.10347	4.06995e-05	0.000322845
C4B63_64g55	13.1711	-6.71928	1.97591	-3.4006	0.000672392	0.00385671
C4B63_183g15	394.272	-6.71418	1.27538	-5.26447	1.40598e-07	1.66178e-06
C4B63_189g33	13.0966	-6.71111	3.33116	-2.01465	0.0439414	0.126799
C4B63_5g24	13.0197	-6.70538	3.20245	-2.09383	0.0362753	0.110182
C4B63_380g17	13.0195	-6.70364	3.90937	-1.71476	NA	NA
C4B63_274g21	12.8371	-6.68486	3.19751	-2.09064	0.03656	0.110888
C4B63_303g14	12.8194	-6.6834	3.26742	-2.04547	0.0408089	0.120728
C4B63_60g132	146.248	-6.68287	1.30075	-5.1377	2.78124e-07	3.16334e-06
C4B63_252g11	25.2131	-6.67773	1.76877	-3.77536	0.000159776	0.00109424
C4B63_17g76	12.7097	-6.67193	2.1972	-3.03657	0.0023929	0.0117041
C4B63_6g448	12.6832	-6.66611	1.9648	-3.39277	0.000691909	0.00395461
C4B63_60g123	12.6417	-6.66011	3.30495	-2.0152	0.0438842	0.126683
C4B63_67g83	12.5319	-6.65189	2.09195	-3.17976	0.00147399	0.00765794
C4B63_241g7	39.4921	-6.6499	1.65719	-4.01276	6.0014e-05	0.000461449
C4B63_40g47	46.246	-6.6487	1.42295	-4.67247	2.97604e-06	2.88928e-05
C4B63_39g233	12.482	-6.64608	2.09486	-3.17257	0.00151098	0.00781984
C4B63_277g3	12.5053	-6.64481	2.1067	-3.15414	0.00160974	0.00824441
C4B63_41g267	12.4588	-6.63908	3.30657	-2.00785	0.0446596	0.12847
C4B63_49g136	65.5851	-6.63901	1.11931	-5.93136	3.00443e-09	4.49176e-08
C4B63_469g4	12.4345	-6.63753	2.16466	-3.06632	0.00216712	0.0107203
C4B63_3g553	118.225	-6.63538	1.51927	-4.36749	1.25681e-05	0.000108105
C4B63_43g206	40.3174	-6.63407	1.41028	-4.70408	2.55015e-06	2.52724e-05
C4B63_121g83	12.3808	-6.63298	3.9095	-1.69663	NA	NA
C4B63_282g17	12.3779	-6.62971	2.487	-2.66575	0.00768177	0.0316034
C4B63_249g26	12.3262	-6.62606	3.17432	-2.08739	0.0368527	0.111501
C4B63_82g111	12.2986	-6.62268	3.17638	-2.08498	0.0370715	0.112025
C4B63_31g71	68.7733	-6.62169	1.31312	-5.04273	4.58935e-07	5.06782e-06
C4B63_21g109	12.2719	-6.62143	2.26254	-2.92654	0.00342753	0.0159922
C4B63_189g40	12.2655	-6.62097	2.21741	-2.9859	0.00282743	0.0135339
C4B63_59g54	12.2549	-6.61974	2.11023	-3.13697	0.00170702	0.00867055
C4B63_96g32	12.274	-6.61786	3.26156	-2.02905	0.0424532	0.124199
C4B63_282g24	12.1896	-6.60955	1.97956	-3.3389	0.000841107	0.00471262
C4B63_24g325	303.008	-6.60448	1.46408	-4.51101	6.45208e-06	5.92918e-05
C4B63_15g1	115.144	-6.60069	1.42795	-4.6225	3.79136e-06	3.62139e-05
C4B63_1g794	12.0835	-6.59922	2.24295	-2.9422	0.00325886	0.0153018
C4B63_145g8	12.1196	-6.59802	2.16395	-3.04907	0.00229551	0.0112762
C4B63_251g11	12.0484	-6.59377	3.90958	-1.68657	NA	NA
C4B63_101g3	1857.2	-6.59265	1.76993	-3.7248	0.000195469	0.00130248
C4B63_61g156	11.9781	-6.58664	2.31287	-2.84782	0.00440193	0.0197652
C4B63_10g1756c	44.3056	-6.58426	1.44398	-4.55982	5.11983e-06	4.80037e-05
C4B63_2g504	23.8026	-6.58313	2.62936	-2.5037	0.0122902	0.0465361
C4B63_3g785	11.9391	-6.58131	2.10657	-3.12418	0.00178302	0.00901942
C4B63_29g225	11.8896	-6.57496	2.0496	-3.20792	0.00133698	0.00705013
C4B63_116g28	11.7443	-6.55678	3.21629	-2.03861	0.0414885	0.122201
C4B63_9g213	22.8422	-6.55321	2.5193	-2.60121	0.00928967	0.0369041
C4B63_488g5	11.7303	-6.55204	2.04796	-3.1993	0.00137761	0.00723089
C4B63_19g111	127.268	-6.54558	1.13997	-5.74191	9.36141e-09	1.25378e-07
C4B63_294g3	114.403	-6.53984	3.28295	-1.99206	NA	NA
C4B63_12g168	11.5776	-6.53674	3.50632	-1.86427	NA	NA
C4B63_193g26	11.5776	-6.53674	3.50632	-1.86427	NA	NA
C4B63_47g52	143.554	-6.53669	0.930404	-7.02565	2.13077e-12	4.68135e-11
C4B63_8g249	11.5145	-6.52521	2.04465	-3.19136	0.00141604	0.00740147
C4B63_23g247	37.0022	-6.52273	1.47141	-4.43297	9.29454e-06	8.31392e-05
C4B63_4g446	11.4668	-6.52246	3.90972	-1.66827	NA	NA
C4B63_212g8	11.4368	-6.51736	3.23707	-2.01335	0.0440775	0.127093
C4B63_187g35	11.4328	-6.51514	3.31512	-1.96528	0.0493819	0.138893
C4B63_29g86	11.39	-6.51438	2.32447	-2.80253	0.00507042	0.0222731
C4B63_303g7	248.981	-6.50744	1.80451	-3.60621	0.000310705	0.00196441
C4B63_19g190	75.0515	-6.50561	1.03902	-6.2613	3.81785e-10	6.42215e-09
C4B63_51g222	11.2874	-6.49698	3.31455	-1.96014	0.0499791	0.140199
C4B63_2g531	22.358	-6.49685	1.59389	-4.0761	4.57969e-05	0.000360379
C4B63_195g7	11.2534	-6.49504	2.44447	-2.65704	0.0078831	0.032279
C4B63_15g312	22.2212	-6.49432	1.73223	-3.74911	0.000177466	0.00119818
C4B63_106g53	11.2204	-6.48829	2.05109	-3.16334	0.00155972	0.00803273
C4B63_186g7	191.731	-6.47747	1.38124	-4.68959	2.73751e-06	2.69307e-05
C4B63_304g7	11.1207	-6.47665	2.04807	-3.16231	0.0015652	0.00805537
C4B63_35g159	11.0639	-6.46983	2.19001	-2.95425	0.00313429	0.0148394
C4B63_93g6	11.0513	-6.46928	3.90983	-1.65462	NA	NA
C4B63_14g198	66.783	-6.46882	1.28557	-5.03188	4.85693e-07	5.35131e-06
C4B63_1g434	11.0053	-6.46032	3.32445	-1.94328	0.0519829	0.144504
C4B63_220g14	10.9684	-6.45882	3.3602	-1.92215	0.0545867	0.149985
C4B63_2g534	21.5904	-6.4524	1.68351	-3.83272	0.000126736	0.000884339
C4B63_20g265	10.9029	-6.45162	2.35207	-2.74296	0.0060889	0.0259978
C4B63_51g188	21.5978	-6.45139	1.60875	-4.01019	6.06707e-05	0.000466014
C4B63_138g18	10.9301	-6.45033	3.90987	-1.64975	0.0989932	0.232779
C4B63_71g130	10.9044	-6.4495	2.17967	-2.95893	0.0030871	0.0146394
C4B63_430g6	10.9273	-6.44938	2.09252	-3.08212	0.00205533	0.0102151
C4B63_80g63	10.8304	-6.43964	3.25195	-1.98024	0.0476767	0.13496
C4B63_47g103	21.0132	-6.43309	2.64059	-2.43624	0.014841	0.0543705
C4B63_1g1327	10.7478	-6.4309	2.2254	-2.88976	0.00385531	0.017643
C4B63_84g71	21.1685	-6.42323	1.77976	-3.60905	0.000307323	0.00195613
C4B63_19g12	10.6649	-6.41577	3.90995	-1.64088	NA	NA
C4B63_146g31	10.5705	-6.4068	2.47582	-2.58775	0.00966058	0.0381827
C4B63_1g746	10.5608	-6.40297	2.09297	-3.05928	0.00221872	0.0109536
C4B63_128g301c	20.6809	-6.40195	1.64503	-3.89169	9.95489e-05	0.000711421
C4B63_128g302c	20.6809	-6.40195	1.64503	-3.89169	9.95489e-05	0.000711421
C4B63_128g303c	20.6809	-6.40195	1.64503	-3.89169	9.95489e-05	0.000711421
C4B63_128g304c	20.6809	-6.40195	1.64503	-3.89169	9.95489e-05	0.000711421
C4B63_128g305c	20.6809	-6.40195	1.64503	-3.89169	9.95489e-05	0.000711421
C4B63_128g306c	20.6809	-6.40195	1.64503	-3.89169	9.95489e-05	0.000711421
C4B63_128g307c	20.6809	-6.40195	1.64503	-3.89169	9.95489e-05	0.000711421
C4B63_128g308c	20.6809	-6.40195	1.64503	-3.89169	9.95489e-05	0.000711421
C4B63_128g309c	20.6809	-6.40195	1.64503	-3.89169	9.95489e-05	0.000711421
C4B63_128g313c	20.6809	-6.40195	1.64503	-3.89169	9.95489e-05	0.000711421
C4B63_128g316c	20.6809	-6.40195	1.64503	-3.89169	9.95489e-05	0.000711421
C4B63_188g127c	20.6809	-6.40195	1.64503	-3.89169	9.95489e-05	0.000711421
C4B63_188g129c	20.6809	-6.40195	1.64503	-3.89169	9.95489e-05	0.000711421
C4B63_188g130c	20.6809	-6.40195	1.64503	-3.89169	9.95489e-05	0.000711421
C4B63_188g132c	20.6809	-6.40195	1.64503	-3.89169	9.95489e-05	0.000711421
C4B63_188g135c	20.6809	-6.40195	1.64503	-3.89169	9.95489e-05	0.000711421
C4B63_188g136c	20.6809	-6.40195	1.64503	-3.89169	9.95489e-05	0.000711421
C4B63_188g137c	20.6809	-6.40195	1.64503	-3.89169	9.95489e-05	0.000711421
C4B63_188g138c	20.6809	-6.40195	1.64503	-3.89169	9.95489e-05	0.000711421
C4B63_188g139c	20.6809	-6.40195	1.64503	-3.89169	9.95489e-05	0.000711421
C4B63_188g140c	20.6809	-6.40195	1.64503	-3.89169	9.95489e-05	0.000711421
C4B63_188g141c	20.6809	-6.40195	1.64503	-3.89169	9.95489e-05	0.000711421
C4B63_188g142c	20.6809	-6.40195	1.64503	-3.89169	9.95489e-05	0.000711421
C4B63_188g143c	20.6809	-6.40195	1.64503	-3.89169	9.95489e-05	0.000711421
C4B63_188g144c	20.6809	-6.40195	1.64503	-3.89169	9.95489e-05	0.000711421
C4B63_188g145c	20.6809	-6.40195	1.64503	-3.89169	9.95489e-05	0.000711421
C4B63_188g146c	20.6809	-6.40195	1.64503	-3.89169	9.95489e-05	0.000711421
C4B63_188g147c	20.6809	-6.40195	1.64503	-3.89169	9.95489e-05	0.000711421
C4B63_188g148c	20.6809	-6.40195	1.64503	-3.89169	9.95489e-05	0.000711421
C4B63_188g149c	20.6809	-6.40195	1.64503	-3.89169	9.95489e-05	0.000711421
C4B63_188g150c	20.6809	-6.40195	1.64503	-3.89169	9.95489e-05	0.000711421
C4B63_188g151c	20.6809	-6.40195	1.64503	-3.89169	9.95489e-05	0.000711421
C4B63_188g153c	20.6809	-6.40195	1.64503	-3.89169	9.95489e-05	0.000711421
C4B63_188g154c	20.6809	-6.40195	1.64503	-3.89169	9.95489e-05	0.000711421
C4B63_188g155c	20.6809	-6.40195	1.64503	-3.89169	9.95489e-05	0.000711421
C4B63_188g156c	20.6809	-6.40195	1.64503	-3.89169	9.95489e-05	0.000711421
C4B63_188g157c	20.6809	-6.40195	1.64503	-3.89169	9.95489e-05	0.000711421
C4B63_188g158c	20.6809	-6.40195	1.64503	-3.89169	9.95489e-05	0.000711421
C4B63_188g159c	20.6809	-6.40195	1.64503	-3.89169	9.95489e-05	0.000711421
C4B63_188g160c	20.6809	-6.40195	1.64503	-3.89169	9.95489e-05	0.000711421
C4B63_188g161c	20.6809	-6.40195	1.64503	-3.89169	9.95489e-05	0.000711421
C4B63_188g162c	20.6809	-6.40195	1.64503	-3.89169	9.95489e-05	0.000711421
C4B63_188g163c	20.6809	-6.40195	1.64503	-3.89169	9.95489e-05	0.000711421
C4B63_188g164c	20.6809	-6.40195	1.64503	-3.89169	9.95489e-05	0.000711421
C4B63_62g113	10.5582	-6.40028	3.42772	-1.86721	0.0618718	0.164806
C4B63_67g97	10.4423	-6.38774	3.3263	-1.92037	0.0548108	0.150333
C4B63_2g715	20.6445	-6.38525	1.5998	-3.99128	6.57179e-05	0.000498055
C4B63_75g109	10.429	-6.38267	3.35751	-1.90101	0.0573002	0.155571
C4B63_6g153	54.2025	-6.3793	2.07581	-3.07316	0.00211803	0.0105056
C4B63_21g4	38.4473	-6.37713	1.43312	-4.44982	8.59441e-06	7.72035e-05
C4B63_56g157	10.3593	-6.376	3.30298	-1.93038	0.0535598	0.147859
C4B63_106g45	10.3245	-6.36686	2.33058	-2.73188	0.0062974	0.0267644
C4B63_136g10	10.249	-6.36072	3.38673	-1.87813	0.0603634	0.161632
C4B63_20g219	194.36	-6.35923	1.0338	-6.15132	7.68411e-10	1.21907e-08
C4B63_65g41	10.2234	-6.35421	2.10848	-3.01365	0.00258127	0.0124809
C4B63_118g19	10.1938	-6.35085	3.38879	-1.87407	0.0609201	0.162681
C4B63_212g2	10.1373	-6.3449	3.91011	-1.62269	NA	NA
C4B63_20g359	10.1518	-6.34274	2.1664	-2.92778	0.00341386	0.0159537
C4B63_8g571	10.1101	-6.34061	3.30107	-1.92077	0.0547603	0.150316
C4B63_73g15	37.5558	-6.33255	1.57082	-4.03136	5.54542e-05	0.000429516
C4B63_73g18	37.5558	-6.33255	1.57082	-4.03136	5.54542e-05	0.000429516
C4B63_289g6	10.027	-6.32938	3.4732	-1.82235	0.0684019	0.177157
C4B63_75g95	10.0048	-6.32822	2.51312	-2.51808	0.0117998	0.0450365
C4B63_42g189	32.2592	-6.32767	1.49532	-4.23166	2.31978e-05	0.000191621
C4B63_443g16	9.96145	-6.31812	2.26357	-2.79122	0.00525092	0.022923
C4B63_4g1393c	9.95699	-6.31677	2.08966	-3.02287	0.00250392	0.0121626
C4B63_336g2	9.94565	-6.31377	2.35319	-2.68307	0.00729498	0.0302729
C4B63_162g5	9.91678	-6.31319	2.29185	-2.75462	0.00587599	0.0252638
C4B63_306g8	9.86147	-6.30293	3.43712	-1.83378	0.0666868	0.174303
C4B63_32g270	80.3632	-6.29374	1.14138	-5.51413	3.50506e-08	4.48321e-07
C4B63_544g7	36.444	-6.28908	1.52096	-4.13494	3.55055e-05	0.000284611
C4B63_127g39	19.3488	-6.28537	1.63899	-3.8349	0.000125615	0.000877349
C4B63_49g218	9.68897	-6.28117	2.64128	-2.37808	0.0174031	0.0616047
C4B63_11g335c	33.5642	-6.27454	1.39642	-4.49331	7.01246e-06	6.37899e-05
C4B63_228g51	9.6359	-6.26904	2.12507	-2.95004	0.00317729	0.0149616
C4B63_41g259	9.59651	-6.26487	3.35405	-1.86785	0.0617828	0.164628
C4B63_86g1	9.55635	-6.26181	2.38318	-2.62751	0.00860127	0.0345969
C4B63_6g234	9.56953	-6.25915	2.15354	-2.90644	0.00365562	0.0168649
C4B63_5g150	9.53641	-6.25371	2.15743	-2.89869	0.00374726	0.0172285
C4B63_4g576	9.44498	-6.24329	3.46662	-1.80097	0.0717072	0.183436
C4B63_12g174	81.9719	-6.2382	1.33499	-4.67283	2.97071e-06	2.886e-05
C4B63_136g42	9.40476	-6.23318	3.45468	-1.80427	0.071189	0.182488
C4B63_152g35	9.3682	-6.23148	2.35376	-2.64746	0.00810993	0.033034
C4B63_37g1437c	9.38265	-6.23032	3.42035	-1.82154	0.0685247	0.177413
C4B63_23g42	89.0428	-6.22956	1.31893	-4.7232	2.32159e-06	2.31939e-05
C4B63_97g11	35.1623	-6.22169	1.74512	-3.56519	0.000363591	0.00225503
C4B63_34g331	341.105	-6.22093	1.7897	-3.47596	0.000509037	0.00302395
C4B63_87g42	88.0714	-6.21285	1.32197	-4.6997	2.60538e-06	2.57852e-05
C4B63_5g167	9.16307	-6.20141	2.41084	-2.57231	0.0101024	0.0396533
C4B63_47g111	919.294	-6.2001	1.25545	-4.93854	7.87085e-07	8.43322e-06
C4B63_102g335c	9.15287	-6.19701	2.16425	-2.86336	0.00419177	0.018925
C4B63_226g21	9.14704	-6.19639	2.21681	-2.79519	0.00518696	0.0226705
C4B63_50g145	9.15935	-6.19463	2.22982	-2.77809	0.00546798	0.0237536
C4B63_29g135	9.11887	-6.19286	2.36631	-2.6171	0.00886806	0.0354962
C4B63_105g62	9.10776	-6.1923	2.35144	-2.63341	0.00845333	0.0342125
C4B63_474g6	9.05812	-6.1824	2.32588	-2.65809	0.00785847	0.032196
C4B63_4g2209c	68.7929	-6.18147	1.3913	-4.44296	8.87316e-06	7.96562e-05
C4B63_42g116	9.0482	-6.18002	2.21347	-2.792	0.00523831	0.0228814
C4B63_142g21	9.05403	-6.17794	2.24761	-2.74867	0.00598378	0.0256654
C4B63_18g239	871.906	-6.17564	0.901469	-6.85064	7.35181e-12	1.5419e-10
C4B63_13g395	9.00919	-6.17424	2.19626	-2.81125	0.00493492	0.0217458
C4B63_49g181	17.9651	-6.17191	1.76751	-3.49187	0.00047966	0.0028644
C4B63_1g1399	8.96991	-6.16797	3.4188	-1.80413	0.0712103	0.182488
C4B63_59g110	8.94152	-6.16598	2.38822	-2.58183	0.00982788	0.0387197
C4B63_207g15	2330.99	-6.14957	1.41211	-4.35487	1.33145e-05	0.000113797
C4B63_9g411	17.5755	-6.14897	1.67835	-3.6637	0.000248602	0.00162288
C4B63_339g13	8.84236	-6.14888	2.56817	-2.39427	0.0166535	0.0595355
C4B63_1g1265	8.86093	-6.14849	3.4128	-1.8016	0.0716089	0.18328
C4B63_16g192	8.83565	-6.14712	3.49008	-1.76131	0.0781853	0.195443
C4B63_21g169	8.83592	-6.14646	3.39415	-1.81089	0.0701572	0.180439
C4B63_117g50	8.85521	-6.14635	2.2735	-2.70348	0.00686178	0.0287825
C4B63_86g61	8.78122	-6.13941	2.31847	-2.64804	0.00809588	0.0329858
C4B63_133g59	8.79909	-6.13798	2.17034	-2.82812	0.00468215	0.0207836
C4B63_12g112	8.76422	-6.13584	2.43609	-2.51873	0.011778	0.044965
C4B63_98g40	8.73654	-6.13114	2.43513	-2.51778	0.0118095	0.0450622
C4B63_62g181	8.72515	-6.12819	3.39989	-1.80247	0.0714721	0.182993
C4B63_13g314	8.68663	-6.12263	2.50809	-2.44116	0.0146404	0.0537286
C4B63_23g233	36.2463	-6.11918	1.53106	-3.99669	6.42339e-05	0.000488561
C4B63_250g11	8.67143	-6.11806	2.18371	-2.80168	0.00508375	0.0223118
C4B63_5g191	17.1718	-6.1097	1.69275	-3.60935	0.000306969	0.00195613
C4B63_23g113	98.5198	-6.10472	1.35056	-4.52013	6.18028e-06	5.70175e-05
C4B63_266g12	8.58169	-6.10455	3.47839	-1.755	0.07926	0.197396
C4B63_1g968	8.59389	-6.10422	2.17958	-2.80064	0.00510021	0.0223707
C4B63_17g78	8.53837	-6.09609	2.19907	-2.77212	0.00556921	0.024092
C4B63_3g65	8.54463	-6.09512	3.49199	-1.74546	0.0809054	0.200313
C4B63_91g82	8.51216	-6.08933	3.50266	-1.73849	0.0821248	0.202755
C4B63_28g35	208.741	-6.08881	1.12443	-5.41503	6.12791e-08	7.64618e-07
C4B63_24g302	16.5549	-6.08561	1.89262	-3.21544	0.00130245	0.00690943
C4B63_5g186	8.46078	-6.0826	2.18938	-2.77824	0.00546551	0.0237536
C4B63_39g335	16.7478	-6.08105	1.76964	-3.43632	0.000589667	0.00343531
C4B63_2g829	145.688	-6.07871	0.890468	-6.82642	8.70602e-12	1.81562e-10
C4B63_241g22	8.42025	-6.07757	3.4857	-1.74357	0.0812339	0.200991
C4B63_35g360	8.41114	-6.0743	2.25947	-2.68837	0.0071801	0.0298972
C4B63_9g487	31.4678	-6.07379	1.5744	-3.85785	0.000114388	0.000806168
C4B63_66g94	8.37322	-6.06414	2.39416	-2.53289	0.0113128	0.0435307
C4B63_221g10	8.34467	-6.06288	3.44357	-1.76064	0.0782996	0.195663
C4B63_66g162	8.34467	-6.06288	3.44357	-1.76064	0.0782996	0.195663
C4B63_11g168	8.33377	-6.06079	3.44364	-1.76	0.0784086	0.195869
C4B63_97g32	31.0309	-6.05755	1.51284	-4.0041	6.22549e-05	0.000477191
C4B63_470g3	8.29497	-6.05244	3.52272	-1.71812	0.0857754	0.209411
C4B63_6g123	8.25051	-6.04475	3.53364	-1.71063	0.08715	0.211836
C4B63_112g11	46.5832	-6.0442	1.3968	-4.32719	1.51026e-05	0.000127823
C4B63_73g55	8.22638	-6.04393	3.49159	-1.731	0.0834525	0.205168
C4B63_71g177	8.25727	-6.0438	2.41694	-2.5006	0.0123982	0.0468452
C4B63_246g10	8.24501	-6.04269	2.57945	-2.34262	0.0191486	0.0663123
C4B63_20g5	80.9393	-6.03767	2.0427	-2.95573	0.00311926	0.0147777
C4B63_117g44	8.20621	-6.03632	2.26849	-2.66095	0.00779216	0.0319686
C4B63_175g33c	8.14912	-6.03256	2.54078	-2.37429	0.0175825	0.0621058
C4B63_110g46	16.2754	-6.03041	2.60663	-2.31349	0.0206955	0.0703458
C4B63_293g23	8.12911	-6.02313	3.52629	-1.70806	0.0876249	0.212432
C4B63_12g240	203.027	-6.01923	1.49401	-4.0289	5.60394e-05	0.000433367
C4B63_69g73	200.475	-6.00855	1.24388	-4.83049	1.36195e-06	1.41219e-05
C4B63_6g111	95.6284	-6.00318	1.06233	-5.65098	1.59534e-08	2.09491e-07
C4B63_16g191	7.95661	-5.99478	2.30386	-2.60205	0.0092667	0.0368389
C4B63_134g69	7.86612	-5.97959	3.81187	-1.56867	NA	NA
C4B63_37g77	7.85205	-5.97426	2.57691	-2.31838	0.0204284	0.0695979
C4B63_6g233	7.85293	-5.97357	3.53327	-1.69066	0.090901	0.218547
C4B63_1g33	7.78406	-5.96557	2.40446	-2.48105	0.0130997	0.0490098
C4B63_235g9	7.78406	-5.96557	2.40446	-2.48105	0.0130997	0.0490098
C4B63_4g3139c	58.6406	-5.96556	1.23719	-4.82187	1.42221e-06	1.46849e-05
C4B63_32g333	32.4966	-5.96054	1.52923	-3.89774	9.70926e-05	0.000710699
C4B63_293g5	29.0099	-5.9605	1.48192	-4.02216	5.76678e-05	0.00044503
C4B63_32g371	7.76237	-5.95963	2.27127	-2.62392	0.00869246	0.0348784
C4B63_19g268	41.1105	-5.95924	1.22779	-4.85364	1.21218e-06	1.26488e-05
C4B63_408g14	7.7554	-5.95923	3.62147	-1.64553	0.0998607	0.234111
C4B63_17g268	149.485	-5.9573	1.44705	-4.11685	3.84088e-05	0.000305823
C4B63_133g62	1003.58	-5.95607	1.85897	-3.20396	0.00135551	0.00713005
C4B63_46g18	179.486	-5.95599	1.52723	-3.89986	9.62464e-05	0.000704854
C4B63_65g115	7.72772	-5.95404	3.6034	-1.65234	0.0984652	0.231611
C4B63_50g142	7.72761	-5.95391	3.91115	-1.52229	NA	NA
C4B63_9g107	7.68919	-5.94863	2.64204	-2.25153	0.0243523	0.0806253
C4B63_218g32	7.71535	-5.94729	3.91117	-1.52059	0.128362	0.279564
C4B63_21g272	7.71535	-5.94729	3.91117	-1.52059	0.128362	0.279564
C4B63_49g209	7.66178	-5.94144	2.55796	-2.32273	0.0201938	0.0689255
C4B63_2g334	73.1232	-5.94	1.34189	-4.4266	9.573e-06	8.54748e-05
C4B63_474g3	7.64495	-5.93742	3.49038	-1.70108	0.088928	0.215027
C4B63_43g95	7.64516	-5.93658	3.50032	-1.69601	0.0898837	0.216806
C4B63_143g35	7.62898	-5.93516	2.32203	-2.55602	0.0105878	0.0412193
C4B63_181g30	7.60746	-5.92706	2.43189	-2.43722	0.0148006	0.0542493
C4B63_102g86	175.682	-5.92519	1.4819	-3.99839	6.37759e-05	0.000486393
C4B63_168g210c	175.682	-5.92519	1.4819	-3.99839	6.37759e-05	0.000486393
C4B63_168g35	175.682	-5.92519	1.4819	-3.99839	6.37759e-05	0.000486393
C4B63_130g85c	15.059	-5.92404	1.78786	-3.31348	0.000921433	0.0051104
C4B63_1g367	7.58545	-5.92365	2.27653	-2.60205	0.00926678	0.0368389
C4B63_68g118	7.56148	-5.92276	3.69675	-1.60215	0.109122	0.249108
C4B63_17g324	7.56142	-5.9226	3.91124	-1.51425	NA	NA
C4B63_56g41	145.611	-5.91899	1.44292	-4.1021	4.09414e-05	0.000324415
C4B63_1g915	7.53494	-5.9172	2.30484	-2.5673	0.0102495	0.0401454
C4B63_40g76	7.52312	-5.91648	2.59473	-2.28019	0.0225967	0.0758144
C4B63_40g167	7.45092	-5.90088	3.53152	-1.67092	0.0947378	0.225172
C4B63_18g49	65.216	-5.89547	1.29815	-4.54143	5.58728e-06	5.20183e-05
C4B63_3g614	7.4075	-5.89204	3.55908	-1.65549	0.0978245	0.230544
C4B63_605g3	88.8728	-5.89147	1.14569	-5.14228	2.71426e-07	3.08954e-06
C4B63_8g133	7.39524	-5.8906	3.91134	-1.50603	NA	NA
C4B63_105g45	7.39545	-5.89037	3.56094	-1.65416	0.0980949	0.230991
C4B63_19g183	2520.29	-5.88516	1.23562	-4.76293	1.90801e-06	1.92441e-05
C4B63_10g1870c	70.2271	-5.87773	1.4224	-4.13227	3.59198e-05	0.000287354
C4B63_137g4	14.6228	-5.87192	1.93528	-3.03415	0.00241218	0.0117867
C4B63_145g33	7.30495	-5.86827	3.7577	-1.56167	0.118367	0.264447
C4B63_107g28	7.25684	-5.86345	3.66468	-1.59999	0.109601	0.249816
C4B63_36g311	7.25684	-5.86345	3.66468	-1.59999	0.109601	0.249816
C4B63_5g390	7.21924	-5.85589	2.36562	-2.47541	0.0133082	0.0496656
C4B63_1g1152	7.226	-5.85321	2.4136	-2.42509	0.0153045	0.0556959
C4B63_10g263	23.0812	-5.84338	1.53621	-3.80377	0.00014251	0.000985571
C4B63_94g79	7.18142	-5.84293	2.62156	-2.22879	0.0258276	0.084434
C4B63_224g17	7.14596	-5.84122	3.9115	-1.49334	NA	NA
C4B63_144g17	7.11877	-5.83414	3.54392	-1.64624	0.0997145	0.233917
C4B63_26g323	7.12068	-5.83197	2.40027	-2.42972	0.0151106	0.0551805
C4B63_278g1	7.09975	-5.82714	3.7337	-1.56069	0.118597	0.264762
C4B63_17g329	7.09288	-5.8263	3.62912	-1.60543	0.1084	0.248149
C4B63_315g5	7.0724	-5.82159	3.91157	-1.4883	0.136671	0.292915
C4B63_200g28	7.053	-5.8192	2.4401	-2.38482	0.0170875	0.0608076
C4B63_62g86	27.1132	-5.81888	2.56903	-2.26501	0.0235119	0.078299
C4B63_80g7	762.768	-5.81514	1.78971	-3.24921	0.00115724	0.00623578
C4B63_1g498	6.9637	-5.80508	2.55496	-2.27208	0.0230816	0.0771155
C4B63_139g64	6.89668	-5.79009	3.91167	-1.48021	NA	NA
C4B63_214g7	6.89685	-5.78989	3.63659	-1.59212	0.111358	0.252652
C4B63_214g9	6.89685	-5.78989	3.63659	-1.59212	0.111358	0.252652
C4B63_12g362	6.8987	-5.78698	2.35629	-2.45598	0.0140502	0.0519841
C4B63_308g2	39.0678	-5.78651	1.39406	-4.15082	3.31286e-05	0.000267045
C4B63_88g85	6.86927	-5.7836	3.58941	-1.6113	0.107115	0.246047
C4B63_34g385	6.86938	-5.78314	3.57319	-1.61848	0.105559	0.243646
C4B63_154g15	6.8697	-5.78166	3.6309	-1.59235	0.111306	0.252652
C4B63_33g277	6.8763	-5.78084	2.46717	-2.34311	0.0191238	0.0662834
C4B63_6g112	28.6976	-5.77889	1.52205	-3.79677	0.000146594	0.00101192
C4B63_33g173	6.84154	-5.77792	3.60227	-1.60397	0.108721	0.24868
C4B63_43g863c	21.8069	-5.7771	1.62747	-3.54974	0.000385609	0.00236975
C4B63_3g729	6.81359	-5.77264	3.91173	-1.47572	NA	NA
C4B63_3g686	6.77092	-5.75905	2.41808	-2.38166	0.0172346	0.0612574
C4B63_5g492	6.74924	-5.75539	2.4322	-2.36634	0.0179651	0.0631173
C4B63_152g25	6.7305	-5.75497	3.91179	-1.47118	NA	NA
C4B63_5g72	6.73066	-5.75472	3.65382	-1.57499	0.11526	0.259238
C4B63_12g221	8258.49	-5.75469	1.56988	-3.6657	0.000246666	0.00161238
C4B63_24g291	6.654	-5.73827	2.40008	-2.39086	0.0168088	0.0599892
C4B63_2g516	33.5955	-5.73521	1.2058	-4.75636	1.97113e-06	1.98267e-05
C4B63_174g6	6.6201	-5.72977	3.60233	-1.59057	0.111706	0.253207
C4B63_258g25	6.61068	-5.72618	2.57923	-2.22011	0.0264112	0.0859716
C4B63_16g25	6.60109	-5.72212	3.82325	-1.49666	0.134481	0.289269
C4B63_55g103	6.55342	-5.71644	3.84332	-1.48737	0.136917	0.293145
C4B63_272g25	6.55488	-5.71504	2.46185	-2.32144	0.0202631	0.0690825
C4B63_143g34	6.55483	-5.71193	2.50073	-2.28411	0.0223651	0.0751742
C4B63_48g641c	210.211	-5.71004	1.09976	-5.19208	2.07955e-07	2.40596e-06
C4B63_8g274	6.52682	-5.70966	2.39416	-2.38483	0.017087	0.0608076
C4B63_32g329	49.797	-5.702	1.53123	-3.72381	0.000196242	0.00130646
C4B63_191g13	6.45381	-5.69357	3.63633	-1.56575	0.117407	0.263028
C4B63_336g10	6.39813	-5.68205	3.91205	-1.45245	NA	NA
C4B63_3g391	6.39813	-5.68205	3.91205	-1.45245	NA	NA
C4B63_362g6	6.40036	-5.67791	3.71091	-1.53006	0.126002	0.275723
C4B63_32g16	172.456	-5.67003	1.55523	-3.64577	0.000266589	0.00172582
C4B63_76g61	36.5074	-5.66907	1.72605	-3.28443	0.00102189	0.00557758
C4B63_27g336	6.3432	-5.66768	3.63885	-1.55755	0.119341	0.26535
C4B63_123g27	6.31504	-5.66323	3.91212	-1.44761	NA	NA
C4B63_39g376	6.32185	-5.6631	3.67033	-1.54294	0.122845	0.27109
C4B63_455g5	6.32185	-5.6631	3.67033	-1.54294	0.122845	0.27109
C4B63_2g249	72.8144	-5.6595	1.38973	-4.07236	4.65382e-05	0.000364661
C4B63_3g741	6.25968	-5.65045	3.87558	-1.45796	0.144851	0.306141
C4B63_27g265	6.25984	-5.64998	3.68833	-1.53185	0.125559	0.27508
C4B63_17g93	47.8552	-5.64715	1.46547	-3.85347	0.000116456	0.000819961
C4B63_18g256	23.8201	-5.64681	1.94646	-2.90106	0.00371901	0.0171093
C4B63_386g14	6.23194	-5.64417	3.91219	-1.44271	NA	NA
C4B63_71g159	6.23194	-5.64417	3.91219	-1.44271	NA	NA
C4B63_322g8	6.24474	-5.64267	3.74593	-1.50635	0.131978	0.285047
C4B63_280g15	6.20432	-5.63762	3.79945	-1.4838	0.137862	0.294699
C4B63_237g5	6.20443	-5.63724	3.70362	-1.52209	0.127987	0.278953
C4B63_73g73	6.19347	-5.63711	2.75919	-2.04304	0.0410489	0.121269
C4B63_63g144	6.19985	-5.63623	2.47179	-2.28022	0.0225945	0.0758144
C4B63_8g100	12.1693	-5.6308	1.76988	-3.18145	0.00146538	0.00762658
C4B63_32g214	941.238	-5.63069	0.723374	-7.78393	7.03059e-15	2.13458e-13
C4B63_8g198	23.1831	-5.62009	1.59187	-3.53048	0.000414803	0.00252502
C4B63_5g238	6.1277	-5.61541	2.74281	-2.04732	0.0406264	0.120405
C4B63_13g304	187.183	-5.60834	1.10259	-5.08651	3.64709e-07	4.07911e-06
C4B63_134g34	6.06576	-5.60526	3.91234	-1.43271	NA	NA
C4B63_1g1077	6.06592	-5.60476	3.7304	-1.50245	0.13298	0.286708
C4B63_12g32	6.06613	-5.60367	3.67506	-1.52478	0.127314	0.277854
C4B63_63g78	55.2709	-5.60149	1.47026	-3.80985	0.00013905	0.000962544
C4B63_27g296	6.06864	-5.60064	3.80718	-1.47107	0.141271	0.30025
C4B63_113g40	46.263	-5.59284	1.59638	-3.50344	0.000459284	0.00275384
C4B63_303g10	2965.4	-5.59072	0.469047	-11.9193	9.38964e-33	2.61953e-30
C4B63_61g150	5.98321	-5.58716	2.67263	-2.09051	0.0365719	0.110901
C4B63_59g108	5.96648	-5.58296	2.67138	-2.08991	0.0366254	0.110977
C4B63_162g9	5.95008	-5.57879	2.61796	-2.13097	0.0330914	0.10277
C4B63_37g83	5.95057	-5.57681	2.49026	-2.23945	0.0251268	0.0825428
C4B63_7g438	85.3841	-5.57589	1.60022	-3.48444	0.000493167	0.00293675
C4B63_77g1	196.258	-5.57342	1.80093	-3.09474	0.00196982	0.00981659
C4B63_34g376	21.8512	-5.57327	2.24074	-2.48725	0.0128736	0.0482629
C4B63_67g78	5.91156	-5.56803	2.50064	-2.22664	0.025971	0.0848007
C4B63_16g315	183.797	-5.56688	1.5615	-3.56508	0.000363738	0.00225503
C4B63_5g305	5.92501	-5.56586	3.9125	-1.42259	0.154856	0.319434
C4B63_65g42	5.8951	-5.56397	2.60949	-2.1322	0.0329901	0.102585
C4B63_1g1176	5.86856	-5.55256	3.7873	-1.4661	0.142621	0.30264
C4B63_7g172	5.8617	-5.55184	3.91255	-1.41898	0.155904	0.321014
C4B63_15g135	5.83407	-5.54693	2.48522	-2.23197	0.0256168	0.0838916
C4B63_210g42	5.81723	-5.54094	3.9126	-1.41618	0.156723	0.322069
C4B63_8g106	5.81723	-5.54094	3.9126	-1.41618	0.156723	0.322069
C4B63_26g18	5.78973	-5.53835	2.74725	-2.01596	0.0438044	0.126527
C4B63_1g1254	5.7566	-5.52969	2.66938	-2.07152	0.03831	0.115264
C4B63_24g244	5.75839	-5.52334	2.8907	-1.91073	0.0560394	0.15285
C4B63_62g165	5.72249	-5.52107	3.91268	-1.41107	0.158223	0.324253
C4B63_6g253	88.5072	-5.52018	0.955958	-5.7745	7.71835e-09	1.04127e-07
C4B63_46g107	710.265	-5.51887	0.981156	-5.62486	1.85657e-08	2.43146e-07
C4B63_2g747	43.6426	-5.51351	1.40145	-3.93415	8.34927e-05	0.000618654
C4B63_56g33	585.605	-5.50868	1.51803	-3.62884	0.000284695	0.0018334
C4B63_62g157	5.67835	-5.50837	3.7331	-1.47555	0.140065	0.298287
C4B63_14g5	724.839	-5.50696	1.36113	-4.04588	5.21273e-05	0.000405446
C4B63_39g377	5.68048	-5.50532	3.83615	-1.43512	0.151253	0.315379
C4B63_33g1	5.6503	-5.50312	3.91275	-1.40646	0.159588	0.326146
C4B63_1g753	5.66391	-5.50184	3.80607	-1.44554	0.148306	0.311263
C4B63_110g31	51.8846	-5.49968	1.51415	-3.63219	0.000281029	0.00181138
C4B63_60g148	43.082	-5.48964	1.533	-3.58097	0.000342325	0.00213751
C4B63_2g303	494.039	-5.48893	1.24029	-4.42553	9.62054e-06	8.57957e-05
C4B63_15g379	5.59499	-5.48854	3.85365	-1.42425	0.154375	0.319323
C4B63_1g386	5.59155	-5.48271	3.83268	-1.43052	0.152569	0.317059
C4B63_23g1303c	23.9694	-5.47961	1.63994	-3.34134	0.000833755	0.00467675
C4B63_8g532	5.57461	-5.47843	2.54229	-2.15492	0.0311681	0.0980743
C4B63_28g210	5.55733	-5.4746	3.8863	-1.40869	0.158927	0.325289
C4B63_53g211	11.1036	-5.47337	1.83551	-2.98193	0.00286441	0.0136927
C4B63_251g13	215.545	-5.47197	1.60656	-3.40602	0.000659178	0.00378876
C4B63_251g14	215.545	-5.47197	1.60656	-3.40602	0.000659178	0.00378876
C4B63_251g15	215.545	-5.47197	1.60656	-3.40602	0.000659178	0.00378876
C4B63_251g16	215.545	-5.47197	1.60656	-3.40602	0.000659178	0.00378876
C4B63_105g48	17.3045	-5.46892	1.81777	-3.00858	0.00262473	0.0126704
C4B63_6g402	5.51871	-5.467	2.58477	-2.11508	0.0344232	0.105998
C4B63_5g96	5.50775	-5.46143	3.85804	-1.4156	0.156893	0.322197
C4B63_23g153	5.48411	-5.46016	3.91293	-1.39541	0.162891	0.330985
C4B63_42g126	221.69	-5.45506	1.87763	-2.90529	0.0036691	0.0169123
C4B63_41g203	863.498	-5.45427	1.86302	-2.92765	0.00341535	0.0159556
C4B63_214g11	5.46504	-5.44904	3.91298	-1.39255	0.163755	0.332129
C4B63_147g266c	52.4314	-5.44729	1.41679	-3.84481	0.000120645	0.000847035
C4B63_24g1396c	52.4314	-5.44729	1.41679	-3.84481	0.000120645	0.000847035
C4B63_46g111	5.45921	-5.44611	3.07625	-1.77037	0.0766647	0.192914
C4B63_261g1	5.42875	-5.44533	3.913	-1.3916	0.164043	0.332403
C4B63_289g2	5.45267	-5.44507	2.75271	-1.97808	0.0479196	0.135554
C4B63_109g40	5.44722	-5.44376	2.93987	-1.8517	0.0640688	0.169195
C4B63_37g100	5.40102	-5.43818	3.91303	-1.38976	0.164601	0.332575
C4B63_300g21	20.4874	-5.43724	1.64107	-3.31324	0.000922234	0.00511292
C4B63_304g3	91.0492	-5.43652	1.54436	-3.52023	0.000431176	0.00260538
C4B63_122g19	5.41398	-5.43477	2.6251	-2.07031	0.0384232	0.115449
C4B63_248g58c	5.38058	-5.42923	3.80223	-1.42791	0.153319	0.31835
C4B63_121g45	5.37486	-5.42667	2.52257	-2.15124	0.0314569	0.0988148
C4B63_1g1153	5.34566	-5.42313	3.91309	-1.38589	0.16578	0.334285
C4B63_36g41	5.34566	-5.42313	3.91309	-1.38589	0.16578	0.334285
C4B63_24g340	5.34587	-5.42194	3.79832	-1.42746	0.153447	0.318528
C4B63_147g63	5.31809	-5.41499	3.83606	-1.4116	0.158067	0.324072
C4B63_30g119	24.6508	-5.41389	1.4598	-3.70866	0.000208358	0.00137936
C4B63_116g11	70.4317	-5.41108	1.0539	-5.13433	2.83151e-07	3.21804e-06
C4B63_65g31	5.29057	-5.40632	3.7984	-1.42331	0.154645	0.319323
C4B63_142g25	5.3043	-5.40589	3.91317	-1.38146	0.167137	0.336001
C4B63_13g15	5.2739	-5.40545	3.04855	-1.77312	0.0762081	0.192027
C4B63_16g186	5.29765	-5.40402	2.59614	-2.08156	0.037383	0.112836
C4B63_104g89	5.29231	-5.4033	3.88295	-1.39155	0.16406	0.332403
C4B63_408g13	5.29231	-5.4033	3.88295	-1.39155	0.16406	0.332403
C4B63_6g593	19.973	-5.40163	1.61554	-3.34355	0.00082714	0.00464343
C4B63_219g51	40.8666	-5.39658	2.45022	-2.20248	0.0276312	0.0890681
C4B63_9g300	5.24654	-5.39441	2.67803	-2.01432	0.0439762	0.126825
C4B63_94g91	5.23483	-5.39321	3.91322	-1.3782	0.168141	0.337745
C4B63_110g21	5.23516	-5.39124	3.80773	-1.41587	0.156815	0.322156
C4B63_2g207	81.2532	-5.39057	1.4881	-3.62246	0.00029182	0.00187439
C4B63_396g12	81.2532	-5.39057	1.4881	-3.62246	0.00029182	0.00187439
C4B63_33g47	5.20726	-5.38482	3.87705	-1.3889	0.164865	0.333063
C4B63_1g75	19.7919	-5.37992	1.72877	-3.11199	0.00185831	0.00934271
C4B63_9g279	293.281	-5.37729	1.69299	-3.17621	0.00149211	0.00772764
C4B63_9g281	293.281	-5.37729	1.69299	-3.17621	0.00149211	0.00772764
C4B63_9g283	293.281	-5.37729	1.69299	-3.17621	0.00149211	0.00772764
C4B63_9g285	293.281	-5.37729	1.69299	-3.17621	0.00149211	0.00772764
C4B63_89g18	5.16895	-5.37234	2.76898	-1.94019	0.0523566	0.145365
C4B63_14g47	37.3037	-5.37173	1.21946	-4.405	1.05785e-05	9.31202e-05
C4B63_1g809	5.16901	-5.37153	2.79714	-1.92037	0.0548117	0.150333
C4B63_549g3	5.17604	-5.37115	3.91088	-1.37339	0.169632	0.339908
C4B63_21g56	2434.56	-5.37065	0.644694	-8.33053	8.04791e-17	3.40964e-15
C4B63_371g13	5.16536	-5.36836	3.91334	-1.37181	0.170122	0.34058
C4B63_172g3	5.12471	-5.35797	3.91338	-1.36914	0.170956	0.34168
C4B63_17g245	29.1755	-5.35077	1.4965	-3.57552	0.000349533	0.00217517
C4B63_7g286	19.4276	-5.34934	1.86672	-2.86564	0.00416161	0.0188233
C4B63_18g39	46.6082	-5.34447	1.49168	-3.58286	0.000339851	0.00212745
C4B63_123g22	126.738	-5.34289	1.12317	-4.75698	1.96506e-06	1.9779e-05
C4B63_198g14	38.9214	-5.34206	1.44966	-3.68504	0.00022867	0.00150005
C4B63_108g23	5.07137	-5.34131	3.91346	-1.36486	0.172299	0.343526
C4B63_5g326	5.0032	-5.3229	2.66417	-1.99796	0.0457215	0.130661
C4B63_219g45	18.8647	-5.31665	1.62211	-3.27761	0.00104689	0.00569721
C4B63_1g260	4.97057	-5.31478	3.87906	-1.37012	0.170649	0.341345
C4B63_236g21	109.866	-5.31069	1.17837	-4.50681	6.58104e-06	6.02895e-05
C4B63_2g4104c	144.751	-5.30968	1.57116	-3.37947	0.000726247	0.00413011
C4B63_2g384	4.93635	-5.30691	2.66313	-1.99273	0.0462906	0.131955
C4B63_15g74	4.93668	-5.30676	2.59268	-2.04682	0.0406753	0.120478
C4B63_42g70	620.969	-5.30385	0.903191	-5.87235	4.29654e-09	5.96513e-08
C4B63_7g403	18.7801	-5.30337	1.76994	-2.99636	0.00273224	0.0131564
C4B63_7g389	57.1344	-5.2992	1.52341	-3.47851	0.000504209	0.00299768
C4B63_10g518	9.8848	-5.29369	1.96096	-2.69954	0.00694351	0.0290676
C4B63_7g323	4.89821	-5.29179	2.6176	-2.02162	0.0432156	0.125365
C4B63_15g371	4.87484	-5.29013	3.9137	-1.3517	0.176473	0.348549
C4B63_219g48	56.6733	-5.2883	1.44362	-3.66322	0.000249062	0.00162517
C4B63_170g5	4.86432	-5.286	3.91372	-1.35063	0.176813	0.348907
C4B63_46g66	4.86432	-5.286	3.91372	-1.35063	0.176813	0.348907
C4B63_81g19	1556.29	-5.28587	1.39779	-3.7816	0.000155825	0.00107015
C4B63_37g114	4.8531	-5.28498	2.74364	-1.92627	0.0540709	0.148881
C4B63_26g143	4.86568	-5.28301	3.91374	-1.34986	0.17706	0.349207
C4B63_5g692	4.86568	-5.28301	3.91374	-1.34986	0.17706	0.349207
C4B63_253g10	18.4921	-5.27956	1.7933	-2.94406	0.00323942	0.0152299
C4B63_3g583	4.82209	-5.26812	3.91381	-1.34603	0.178291	0.350544
C4B63_3g915	4.79191	-5.26416	3.9017	-1.34919	0.177275	0.349398
C4B63_32g231	48.7961	-5.26372	1.17729	-4.47103	7.78432e-06	7.03109e-05
C4B63_354g26c	84.2546	-5.26367	1.22537	-4.29559	1.74227e-05	0.000146287
C4B63_60g115	4.76995	-5.26061	2.83328	-1.85672	0.0633505	0.167897
C4B63_74g129	4.78259	-5.25806	3.91386	-1.34345	0.179128	0.351644
C4B63_235g1	32.3306	-5.25438	1.59277	-3.2989	0.000970635	0.00534518
C4B63_20g179	111.449	-5.2543	1.53269	-3.42815	0.000607703	0.00352649
C4B63_34g290	299.075	-5.25228	1.28942	-4.07338	4.63358e-05	0.000363652
C4B63_47g53	120.457	-5.25041	1.5467	-3.39459	0.000687325	0.00392993
C4B63_85g48	176.219	-5.25022	1.63623	-3.20873	0.00133323	0.00703541
C4B63_455g14	4.73628	-5.2492	3.9139	-1.34117	0.179866	0.352859
C4B63_69g57	480.564	-5.2484	1.74454	-3.00847	0.00262569	0.0126709
C4B63_5g730	4.73083	-5.24731	3.91391	-1.34068	0.180024	0.353076
C4B63_117g57	4.74341	-5.2454	3.91392	-1.34019	0.180183	0.353341
C4B63_19g797c	27.213	-5.24525	1.55294	-3.37762	0.000731164	0.00415647
C4B63_178g37	27.717	-5.24468	3.48892	-1.50324	NA	NA
C4B63_6g2375c	329.84	-5.24174	1.17721	-4.4527	8.47974e-06	7.62197e-05
C4B63_20g3	724.211	-5.2407	3.72853	-1.40557	0.159852	0.326505
C4B63_57g131	6143.97	-5.23311	1.56941	-3.33445	0.000854675	0.00477959
C4B63_38g167	360.024	-5.23232	1.02461	-5.10667	3.27886e-07	3.68959e-06
C4B63_11g277	4.68092	-5.23199	3.91399	-1.33674	0.181307	0.354839
C4B63_22g158	4.68097	-5.23155	3.91399	-1.33663	0.181344	0.354863
C4B63_13g241	511.764	-5.22891	1.85619	-2.81701	0.00484725	0.0214072
C4B63_1g1400	4.65318	-5.22374	3.91403	-1.33462	0.182001	0.355538
C4B63_39g98	4.65318	-5.22374	3.91403	-1.33462	0.182001	0.355538
C4B63_196g34	4.64229	-5.21987	3.91405	-1.33362	0.182327	0.355705
C4B63_45g129	415.437	-5.20985	0.958101	-5.43768	5.39784e-08	6.7695e-07
C4B63_36g137	4.5878	-5.20034	3.91415	-1.3286	0.18398	NA
C4B63_69g78	4.57625	-5.19782	2.71119	-1.91717	0.055216	NA
C4B63_1g849	4.5769	-5.19639	3.91417	-1.32759	0.184315	NA
C4B63_600g2	4.57036	-5.19554	3.91417	-1.32737	0.184387	NA
C4B63_227g14	4.57068	-5.1928	3.91419	-1.32666	0.18462	NA
C4B63_18g25	24.3503	-5.1916	1.35191	-3.8402	0.000122936	0.000859903
C4B63_9g400	17.3526	-5.19113	1.64037	-3.16461	0.00155292	0.00800608
C4B63_64g42	4.5544	-5.18967	2.64008	-1.96572	0.0493307	NA
C4B63_47g122	4.54333	-5.18377	3.91423	-1.32434	0.185391	NA
C4B63_68g93	4.53805	-5.18251	2.64289	-1.96093	0.0498877	NA
C4B63_196g40	4.51479	-5.1795	3.91425	-1.32324	0.185756	NA
C4B63_139g22	4.50384	-5.17846	3.06672	-1.6886	0.0912961	NA
C4B63_48g798c	26.0332	-5.17695	1.58008	-3.27639	0.00105143	0.00571768
C4B63_75g82	4.5211	-5.17676	3.91427	-1.32253	0.18599	NA
C4B63_36g315	4.51598	-5.17467	3.91428	-1.322	0.186169	NA
C4B63_266g10	4.50062	-5.16838	3.91431	-1.32038	0.186708	NA
C4B63_20g9	44.8404	-5.16628	2.08367	-2.47942	0.0131596	0.0491856
C4B63_5g115	4.48291	-5.16586	3.91433	-1.31973	0.186925	NA
C4B63_109g85	4.48231	-5.1654	2.69809	-1.91446	0.0555611	NA
C4B63_34g383	4.48896	-5.1634	2.97328	-1.7366	0.0824575	NA
C4B63_15g392	4.47839	-5.16128	3.91435	-1.31855	0.187318	NA
C4B63_58g84	4.47839	-5.16128	3.91435	-1.31855	0.187318	NA
C4B63_3g776	4.46128	-5.15628	3.91438	-1.31727	0.187749	NA
C4B63_247g21	4.44929	-5.1534	3.91439	-1.31653	0.187998	NA
C4B63_55g101	4.44477	-5.15159	3.9144	-1.31606	0.188153	NA
C4B63_282g20	4.43212	-5.14886	3.91442	-1.31536	0.188389	NA
C4B63_184g11	4.43218	-5.14838	3.91442	-1.31523	0.188431	NA
C4B63_12g21	55.7447	-5.14809	1.1745	-4.38322	1.16936e-05	0.000101588
C4B63_46g183	8.70494	-5.14783	2.05094	-2.50998	0.0120737	0.045916
C4B63_163g46	23.6252	-5.14774	1.39483	-3.69057	0.000223751	0.0014717
C4B63_187g15	4.40391	-5.14453	3.91444	-1.31424	0.188764	NA
C4B63_328g2	4.40391	-5.14453	3.91444	-1.31424	0.188764	NA
C4B63_13g305	4.41611	-5.1415	3.08553	-1.66633	0.0956484	NA
C4B63_187g27	4.3887	-5.13195	2.76965	-1.85293	0.063893	NA
C4B63_35g332	51.0704	-5.13073	1.66341	-3.08447	0.00203918	0.0101417
C4B63_17g73	152.739	-5.12806	1.65246	-3.10328	0.00191386	0.00956026
C4B63_10g519	4.35465	-5.12626	2.74436	-1.86793	0.061772	NA
C4B63_1g832	4.36581	-5.12601	3.14402	-1.6304	0.103017	NA
C4B63_66g52	4.33781	-5.12229	2.86747	-1.78634	0.0740436	NA
C4B63_139g68	4.32081	-5.11713	3.91459	-1.3072	0.191146	NA
C4B63_8g80	4.32081	-5.11713	3.91459	-1.3072	0.191146	NA
C4B63_7g4	4.32087	-5.11663	3.91459	-1.30707	0.19119	NA
C4B63_118g16	4.33988	-5.11579	3.91459	-1.30685	0.191263	NA
C4B63_26g1318c	162.739	-5.11538	1.13745	-4.49724	6.88414e-06	6.27003e-05
C4B63_299g7	4.32108	-5.11459	3.9146	-1.30654	0.191368	NA
C4B63_58g220	4.31062	-5.10919	2.69872	-1.89319	0.0583325	NA
C4B63_6g496	81.72	-5.10798	1.59673	-3.19903	0.00137891	0.00723514
C4B63_27g320	4.29367	-5.10254	3.91466	-1.30344	0.192424	NA
C4B63_40g178	4.29367	-5.10254	3.91466	-1.30344	0.192424	NA
C4B63_172g6	4.28948	-5.10057	3.91468	-1.30294	0.192597	NA
C4B63_45g187	4.28855	-5.10032	3.91468	-1.30287	0.192619	NA
C4B63_40g119	47.3774	-5.09399	1.20088	-4.24187	2.21665e-05	0.000184235
C4B63_120g40	8.63365	-5.09088	2.91554	-1.74612	0.0807905	0.200095
C4B63_1g179	4.23772	-5.0892	3.91474	-1.30001	0.193597	NA
C4B63_28g240	4.23772	-5.0892	3.91474	-1.30001	0.193597	NA
C4B63_3g664	4.23772	-5.0892	3.91474	-1.30001	0.193597	NA
C4B63_122g10c	8.62163	-5.08907	1.99268	-2.55388	0.0106529	0.0414073
C4B63_275g31c	8.62163	-5.08907	1.99268	-2.55388	0.0106529	0.0414073
C4B63_74g60	4.23788	-5.08762	3.91475	-1.2996	0.193737	NA
C4B63_34g275	6392.63	-5.08627	0.75594	-6.7284	1.7154e-11	3.45086e-10
C4B63_37g399	4.22203	-5.0796	2.69885	-1.88213	0.0598179	NA
C4B63_118g27	38.7361	-5.07948	1.36292	-3.72691	0.000193841	0.00129388
C4B63_194g18	101.486	-5.0792	0.987173	-5.14519	2.67247e-07	3.04535e-06
C4B63_154g5	4.21031	-5.07691	3.91481	-1.29685	0.194683	NA
C4B63_226g26	4.21036	-5.07637	3.91481	-1.29671	0.194731	NA
C4B63_303g9	24.2411	-5.06679	1.63237	-3.10394	0.0019096	0.00954542
C4B63_50g153	4.17756	-5.06475	2.72782	-1.8567	0.0633537	NA
C4B63_91g83	4.16057	-5.06361	3.00731	-1.68377	0.0922269	NA
C4B63_6g120	4.17915	-5.06122	3.91489	-1.29281	0.196076	NA
C4B63_12g355	13.2505	-5.05953	1.72728	-2.92919	0.00339851	0.0158869
C4B63_60g129	16.6834	-5.0595	1.54001	-3.28537	0.0010185	0.00556729
C4B63_138g21	158.105	-5.05833	1.11477	-4.53756	5.69096e-06	5.28122e-05
C4B63_20g221	16.8343	-5.05671	1.59778	-3.16483	0.00155172	0.00800271
C4B63_50g242	4.1495	-5.05591	3.01641	-1.67614	0.0937113	NA
C4B63_259g16	8.35936	-5.05578	2.11625	-2.38903	0.0168931	0.060232
C4B63_105g44	4.15517	-5.0552	3.91493	-1.29126	0.196613	NA
C4B63_72g33	4.12738	-5.0497	3.91496	-1.28985	0.197103	NA
C4B63_3g457	4.12738	-5.0497	3.91496	-1.28985	0.197103	NA
C4B63_2g517	764.642	-5.04807	1.30746	-3.86098	0.000112932	0.000797046
C4B63_163g44	32.783	-5.04517	1.26221	-3.99711	6.41211e-05	0.000488205
C4B63_30g285	32.783	-5.04517	1.26221	-3.99711	6.41211e-05	0.000488205
C4B63_34g248	30.5266	-5.04444	1.27929	-3.94316	8.04163e-05	0.000598107
C4B63_134g73	4.09943	-5.03935	3.91502	-1.28718	0.19803	NA
C4B63_5g418	15.7005	-5.03782	1.73181	-2.90899	0.00362593	0.0167698
C4B63_11g212	4.0997	-5.0365	3.91503	-1.28645	0.198285	NA
C4B63_251g17	160.406	-5.034	1.70126	-2.95899	0.0030865	0.0146394
C4B63_111g36	8.05077	-5.03261	2.85854	-1.76055	0.0783145	0.195667
C4B63_2g792	63.2723	-5.02849	1.01997	-4.93004	8.2213e-07	8.77057e-06
C4B63_260g15	23.8285	-5.02342	2.6206	-1.9169	0.0552505	0.1512
C4B63_11g29	1434.7	-5.01937	1.12374	-4.46667	7.94449e-06	7.17138e-05
C4B63_2g1505c	365.785	-5.01701	0.77363	-6.48502	8.87225e-11	1.60373e-09
C4B63_396g4	4.04576	-5.0148	3.91516	-1.28087	0.20024	NA
C4B63_5g793	149.906	-5.01021	1.63629	-3.06194	0.0021991	0.0108603
C4B63_27g321	4.01634	-5.00981	3.91519	-1.27958	0.200692	NA
C4B63_142g17	4.01639	-5.00922	3.91519	-1.27943	0.200745	NA
C4B63_24g176	56.2243	-5.00726	1.42592	-3.51159	0.000445433	0.00267622
C4B63_90g100	4.02353	-5.00692	3.9152	-1.27884	0.200954	NA
C4B63_8g2646c	601.463	-5.00545	0.671536	-7.45374	9.07279e-14	2.18842e-12
C4B63_11g120	4.01841	-5.0045	3.91522	-1.27822	0.201173	NA
C4B63_22nc10	4.01841	-5.0045	3.91522	-1.27822	0.201173	NA
C4B63_335nc7	4.01841	-5.0045	3.91522	-1.27822	0.201173	NA
C4B63_476nc8	4.01841	-5.0045	3.91522	-1.27822	0.201173	NA
C4B63_530nc7	4.01841	-5.0045	3.91522	-1.27822	0.201173	NA
C4B63_141g28	3.98844	-5.00202	3.91523	-1.27758	0.201398	NA
C4B63_128g38	31.3112	-5.00033	2.56404	-1.95018	0.0511544	0.142792
C4B63_67g84	3.98326	-4.99778	3.03431	-1.64709	0.0995392	NA
C4B63_86g91	3.96076	-4.9918	3.91529	-1.27495	0.202328	NA
C4B63_251g5	8.03893	-4.98956	2.88002	-1.73247	0.0831892	0.204835
C4B63_160g23	3.96098	-4.98937	3.91531	-1.27432	0.202549	NA
C4B63_5g138	3.96114	-4.98754	3.91532	-1.27385	0.202715	NA
C4B63_1g1397	3.96256	-4.98586	3.91533	-1.27342	0.202869	NA
C4B63_1g1074	3.96196	-4.98547	3.91533	-1.27332	0.202904	NA
C4B63_144g9	3.93314	-4.98088	3.91536	-1.27214	0.203323	NA
C4B63_41g122	3.9333	-4.97904	3.91537	-1.27166	0.203492	NA
C4B63_6g2366c	1358.51	-4.97402	0.857546	-5.80029	6.61989e-09	8.98822e-08
C4B63_132g24	3.91134	-4.97386	2.89974	-1.71528	0.0862945	NA
C4B63_10g101	45.8287	-4.97185	1.51331	-3.28541	0.00101833	0.00556729
C4B63_370g17	3.90535	-4.97174	3.91541	-1.26979	0.20416	NA
C4B63_144g22	45.7682	-4.96779	1.56673	-3.1708	0.0015202	0.00785661
C4B63_288g5	45.8133	-4.96739	1.64819	-3.01384	0.00257961	0.012477
C4B63_121g80	3.89445	-4.96703	3.91544	-1.26857	0.204593	NA
C4B63_34g297	1898.88	-4.96359	0.619262	-8.01532	1.09847e-15	3.82164e-14
C4B63_34g298	1898.88	-4.96359	0.619262	-8.01532	1.09847e-15	3.82164e-14
C4B63_2g343	22.5319	-4.96254	1.59802	-3.10543	0.00190004	0.00951696
C4B63_174g1	3.87767	-4.9613	3.91548	-1.2671	0.205119	NA
C4B63_27g280	3.87821	-4.96061	2.84912	-1.7411	0.0816655	NA
C4B63_219g49	99.7709	-4.95764	1.15049	-4.30917	1.63868e-05	0.000137903
C4B63_118g3	3.86694	-4.95649	2.94105	-1.68528	0.091935	NA
C4B63_52g177	385.243	-4.95582	0.459302	-10.7899	3.84279e-27	7.89159e-25
C4B63_12g254	68.129	-4.95292	1.54033	-3.21549	0.0013022	0.00690943
C4B63_18g178	38.9072	-4.95289	1.39343	-3.55446	0.000378758	0.00233249
C4B63_39g69	3.85604	-4.95127	2.83424	-1.74695	0.0806462	NA
C4B63_119g30	3.85015	-4.94885	3.91555	-1.2639	0.206267	NA
C4B63_55g38	806.791	-4.94578	1.50361	-3.28927	0.00100447	0.00550689
C4B63_55g40	806.791	-4.94578	1.50361	-3.28927	0.00100447	0.00550689
C4B63_55g44	806.791	-4.94578	1.50361	-3.28927	0.00100447	0.00550689
C4B63_8g92	3.85767	-4.94546	3.91557	-1.26302	0.20658	NA
C4B63_102g85	209.138	-4.94475	1.19644	-4.1329	3.58218e-05	0.000286768
C4B63_168g34	209.138	-4.94475	1.19644	-4.1329	3.58218e-05	0.000286768
C4B63_39g66	3.84487	-4.94462	3.10035	-1.59486	0.110744	NA
C4B63_210g36	3.83997	-4.94314	3.91559	-1.26243	0.206795	NA
C4B63_224g16	14.7307	-4.94164	1.79176	-2.75797	0.00581607	0.0250499
C4B63_3g675	3.82226	-4.94082	3.9156	-1.26183	0.20701	NA
C4B63_11g45	657.141	-4.94055	0.815702	-6.05681	1.38845e-09	2.17015e-08
C4B63_173g24c	29.7662	-4.94036	1.58367	-3.11955	0.00181125	0.00914346
C4B63_34g1585c	29.7662	-4.94036	1.58367	-3.11955	0.00181125	0.00914346
C4B63_30g160	3.82345	-4.93402	3.91564	-1.26008	0.20764	NA
C4B63_50g185	3.81321	-4.92888	3.91567	-1.25876	0.208118	NA
C4B63_22g122	3.79501	-4.9287	3.91567	-1.25871	0.208135	NA
C4B63_561g1	3.79496	-4.92551	3.91569	-1.25789	0.208432	NA
C4B63_258g28	290.837	-4.92501	1.77637	-2.77251	0.00556264	0.0240706
C4B63_7g102	30.1464	-4.91727	1.28836	-3.8167	0.000135247	0.000938418
C4B63_11g336	3.76232	-4.91397	3.91577	-1.25492	0.209508	NA
C4B63_8g134	3.76232	-4.91397	3.91577	-1.25492	0.209508	NA
C4B63_41g268	3.75687	-4.91149	3.91578	-1.25428	0.20974	NA
C4B63_14g220	14.3994	-4.90953	1.70099	-2.88628	0.00389826	0.0177791
C4B63_15g133	3.73917	-4.90922	3.9158	-1.2537	0.209952	NA
C4B63_67g107	3.73917	-4.90922	3.9158	-1.2537	0.209952	NA
C4B63_236g12	61.6441	-4.90695	1.29873	-3.77827	0.000157919	0.00108302
C4B63_80g56	3.73426	-4.90556	2.87409	-1.70682	0.0878551	NA
C4B63_80g68	3.73426	-4.90556	2.87409	-1.70682	0.0878551	NA
C4B63_44g190	148.786	-4.90366	0.997011	-4.91836	8.72723e-07	9.27684e-06
C4B63_32g252	21.6833	-4.9036	1.6507	-2.97061	0.00297206	0.0141348
C4B63_8g233	3.73965	-4.90307	3.91583	-1.25211	0.210528	NA
C4B63_16g141	7.52833	-4.90062	2.1736	-2.2546	0.0241582	0.0801624
C4B63_3g763	14.3172	-4.89668	1.74163	-2.81155	0.00493035	0.0217353
C4B63_116g34c	37.1091	-4.89242	1.26479	-3.86817	0.000109654	0.000778371
C4B63_37g214	3.7123	-4.89192	3.9159	-1.24924	0.211576	NA
C4B63_96g90	3.7123	-4.89192	3.9159	-1.24924	0.211576	NA
C4B63_3g828	3.70124	-4.88849	2.82997	-1.7274	0.0840962	NA
C4B63_17g120	36.027	-4.88747	1.56678	-3.11943	0.00181202	0.00914422
C4B63_5g489	3.68386	-4.8866	3.91594	-1.24787	0.212077	NA
C4B63_145g7	3.68397	-4.88519	3.91595	-1.24751	0.21221	NA
C4B63_164g40	3.68397	-4.88519	3.91595	-1.24751	0.21221	NA
C4B63_1g991	3.67291	-4.88463	3.17017	-1.54081	0.123363	NA
C4B63_1g1231	3.65607	-4.87692	3.916	-1.24538	0.212991	NA
C4B63_109g91	3.66833	-4.87659	3.916	-1.2453	0.213022	NA
C4B63_110g35	66.4579	-4.87342	1.30557	-3.73279	0.00018937	0.00126829
C4B63_110g4	66.4579	-4.87342	1.30557	-3.73279	0.00018937	0.00126829
C4B63_204g25	3.6576	-4.86932	3.91605	-1.24343	0.213711	NA
C4B63_34g307	275.636	-4.86699	0.726595	-6.69836	2.10778e-11	4.1721e-10
C4B63_22g83	143.218	-4.86355	0.942318	-5.16126	2.45298e-07	2.8116e-06
C4B63_4g490	258.094	-4.86278	1.06732	-4.55605	5.21256e-06	4.87494e-05
C4B63_106g3	28.2749	-4.86143	1.68023	-2.89332	0.00381198	0.0174748
C4B63_36g128	3.62365	-4.85704	2.91148	-1.66824	0.0952684	NA
C4B63_1g655	3.62474	-4.85601	3.91613	-1.24	0.214975	NA
C4B63_142g24	3.60071	-4.85448	3.91614	-1.23961	0.215121	NA
C4B63_50g130	7.32847	-4.85347	2.97376	-1.6321	0.102659	0.238854
C4B63_4g448	3.60114	-4.84858	3.91618	-1.23809	0.215684	NA
C4B63_3g867	3.58998	-4.84851	2.98466	-1.62448	0.104274	NA
C4B63_70g52	148.212	-4.84251	2.56369	-1.88888	0.0589075	0.158682
C4B63_70g53	148.212	-4.84251	2.56369	-1.88888	0.0589075	0.158682
C4B63_8g305	3.57309	-4.84238	3.91622	-1.23649	0.216276	NA
C4B63_29g432	3.56764	-4.84187	3.15663	-1.53387	0.125061	NA
C4B63_8g180	3.57314	-4.84163	3.91623	-1.2363	0.216347	NA
C4B63_132g76	410.182	-4.84105	1.28973	-3.75353	0.000174364	0.00118318
C4B63_39g319	410.182	-4.84105	1.28973	-3.75353	0.000174364	0.00118318
C4B63_64g124	3.5732	-4.84088	3.91623	-1.23611	0.216419	NA
C4B63_5g693	3.58578	-4.84026	3.91624	-1.23595	0.216479	NA
C4B63_90g3	3.58578	-4.84026	3.91624	-1.23595	0.216479	NA
C4B63_77g11	62.8992	-4.83319	1.66032	-2.911	0.00360271	0.0166833
C4B63_134g41	3.54579	-4.83205	3.00172	-1.60976	0.10745	NA
C4B63_134g51	3.54579	-4.83205	3.00172	-1.60976	0.10745	NA
C4B63_134g56	3.54579	-4.83205	3.00172	-1.60976	0.10745	NA
C4B63_105g56	3.54541	-4.83092	3.9163	-1.23354	0.217374	NA
C4B63_193g9	127.316	-4.83046	0.88792	-5.4402	5.3221e-08	6.68019e-07
C4B63_70g129	127.316	-4.83046	0.88792	-5.4402	5.3221e-08	6.68019e-07
C4B63_3g573	3.54557	-4.82863	3.91631	-1.23295	0.217593	NA
C4B63_23g231	57.8242	-4.82854	1.3555	-3.56219	0.000367767	0.00227714
C4B63_6g208	33.6368	-4.82692	1.68395	-2.86643	0.00415128	0.0187939
C4B63_49g201	7.29095	-4.82618	3.90882	-1.23469	NA	NA
C4B63_14g197	32.5484	-4.82015	1.332	-3.61873	0.000296054	0.00189664
C4B63_233g20	3.5362	-4.8196	3.91637	-1.23063	0.218462	NA
C4B63_137g5	1622.04	-4.81879	0.457914	-10.5233	6.7444e-26	6.5607e-24
C4B63_13g339	13.5347	-4.81612	1.7393	-2.769	0.00562282	0.0243096
C4B63_15g105	3.518	-4.81548	3.9164	-1.22957	0.218859	NA
C4B63_189g39	13.7554	-4.81542	2.74137	-1.75658	0.0789902	0.196757
C4B63_20g747c	80.7321	-4.81513	1.30941	-3.67731	0.000235703	0.00154276
C4B63_369g5	27.4732	-4.81503	1.81802	-2.6485	0.00808502	0.0329689
C4B63_132g317c	199.456	-4.81023	1.21748	-3.95096	7.78399e-05	0.000580989
C4B63_39g1477c	199.456	-4.81023	1.21748	-3.95096	7.78399e-05	0.000580989
C4B63_106g46	3.48449	-4.80875	3.25306	-1.47822	0.139349	NA
C4B63_63g27	37.9785	-4.80848	1.173	-4.0993	4.14396e-05	0.000328012
C4B63_12g395	27.1163	-4.79892	1.60131	-2.99687	0.00272766	0.0131415
C4B63_51g451c	273.69	-4.79676	1.08746	-4.41098	1.02903e-05	9.11088e-05
C4B63_171g20	3.46264	-4.79194	3.91656	-1.22351	0.221138	NA
C4B63_46g113	3.46264	-4.79194	3.91656	-1.22351	0.221138	NA
C4B63_19g79	38.4718	-4.78372	1.28002	-3.73722	0.000186068	0.00125055
C4B63_133g36	118.485	-4.78365	1.46277	-3.27026	0.00107448	0.00583874
C4B63_68g115	60.559	-4.77618	1.71361	-2.78721	0.00531641	0.023161
C4B63_109g409c	3.4068	-4.77541	3.91667	-1.21925	0.222748	NA
C4B63_228g50	3.4068	-4.77541	3.91667	-1.21925	0.222748	NA
C4B63_277g10	3.4068	-4.77541	3.91667	-1.21925	0.222748	NA
C4B63_277g11	3.4068	-4.77541	3.91667	-1.21925	0.222748	NA
C4B63_277g12	3.4068	-4.77541	3.91667	-1.21925	0.222748	NA
C4B63_277g13	3.4068	-4.77541	3.91667	-1.21925	0.222748	NA
C4B63_277g14	3.4068	-4.77541	3.91667	-1.21925	0.222748	NA
C4B63_277g4	3.4068	-4.77541	3.91667	-1.21925	0.222748	NA
C4B63_277g6	3.4068	-4.77541	3.91667	-1.21925	0.222748	NA
C4B63_29g450	3.4068	-4.77541	3.91667	-1.21925	0.222748	NA
C4B63_42g241	59.4387	-4.77348	1.05112	-4.54132	5.59023e-06	5.20183e-05
C4B63_147g165c	46.689	-4.76956	1.30854	-3.64493	0.000267463	0.00172997
C4B63_24g1292c	46.689	-4.76956	1.30854	-3.64493	0.000267463	0.00172997
C4B63_6g557	3.40794	-4.76763	3.91672	-1.21725	0.22351	NA
C4B63_187g30	31.6632	-4.76759	1.03162	-4.62148	3.81013e-06	3.63028e-05
C4B63_32g319	31.6632	-4.76759	1.03162	-4.62148	3.81013e-06	3.63028e-05
C4B63_13g34	742.062	-4.76568	0.975216	-4.8868	1.02488e-06	1.0778e-05
C4B63_93g29	3.37933	-4.76006	3.91678	-1.2153	0.224252	NA
C4B63_35g345	3.38091	-4.75512	3.91681	-1.21403	0.224737	NA
C4B63_341g22	3.37546	-4.75229	3.91683	-1.2133	0.225015	NA
C4B63_36g373	3.37546	-4.75229	3.91683	-1.2133	0.225015	NA
C4B63_17g30	3.37546	-4.75229	3.91683	-1.2133	0.225015	NA
C4B63_88g79	3.37546	-4.75229	3.91683	-1.2133	0.225015	NA
C4B63_49g57	13.1792	-4.75134	2.757	-1.72337	0.0848216	0.207589
C4B63_155g18	3.36892	-4.75045	3.13486	-1.51536	0.129681	NA
C4B63_124g33	3.35181	-4.74532	3.91688	-1.2115	0.225702	NA
C4B63_143g19	3.3237	-4.73993	3.91692	-1.21012	0.226234	NA
C4B63_143g22	3.3237	-4.73993	3.91692	-1.21012	0.226234	NA
C4B63_23g196	1408.49	-4.73647	1.1168	-4.24109	2.22438e-05	0.000184774
C4B63_14g130	3.32413	-4.73299	3.91697	-1.20833	0.22692	NA
C4B63_303g6	5247.65	-4.73166	0.593394	-7.97389	1.53761e-15	5.09756e-14
C4B63_118g13	39.0271	-4.72982	1.67647	-2.8213	0.00478295	0.0211612
C4B63_9g336	25.8103	-4.72512	1.64638	-2.87	0.00410475	0.0186175
C4B63_9g201	133.336	-4.71743	1.76016	-2.68012	0.00735963	0.0304987
C4B63_59nc2	3.29166	-4.71726	3.91708	-1.20428	0.228481	NA
C4B63_103g75	3.26851	-4.7125	3.91711	-1.20305	0.228955	NA
C4B63_19g166	1223.31	-4.71243	0.571348	-8.24791	1.61186e-16	6.16576e-15
C4B63_411g6	3.27455	-4.71072	3.91712	-1.2026	0.229133	NA
C4B63_137g44	616.803	-4.70913	0.582904	-8.07874	6.54402e-16	2.29289e-14
C4B63_137g45	616.803	-4.70913	0.582904	-8.07874	6.54402e-16	2.29289e-14
C4B63_137g46	616.803	-4.70913	0.582904	-8.07874	6.54402e-16	2.29289e-14
C4B63_137g47	616.803	-4.70913	0.582904	-8.07874	6.54402e-16	2.29289e-14
C4B63_137g48	616.803	-4.70913	0.582904	-8.07874	6.54402e-16	2.29289e-14
C4B63_6g320	616.803	-4.70913	0.582904	-8.07874	6.54402e-16	2.29289e-14
C4B63_6g321	616.803	-4.70913	0.582904	-8.07874	6.54402e-16	2.29289e-14
C4B63_35g99	503.326	-4.70838	1.88395	-2.4992	0.0124473	0.0469503
C4B63_9g412	361.706	-4.70728	1.26574	-3.71898	0.00020003	0.00132868
C4B63_96g36	3.24061	-4.70354	3.91718	-1.20075	0.229849	NA
C4B63_34g106	33.5387	-4.70291	1.15705	-4.06456	4.81238e-05	0.000376287
C4B63_1g629	3.25287	-4.70244	3.91718	-1.20046	0.229959	NA
C4B63_7g366	68.4183	-4.70142	1.28684	-3.65346	0.000258729	0.00168083
C4B63_1g397	6.64855	-4.69666	2.52632	-1.85909	0.0630141	0.167126
C4B63_225g28	44.5462	-4.69568	1.60601	-2.92381	0.00345776	0.0161068
C4B63_47g29	18.8859	-4.69263	1.78197	-2.6334	0.00845358	0.0342125
C4B63_25g263	3.22497	-4.68808	3.91729	-1.19677	0.231398	NA
C4B63_138g2	48.7182	-4.68498	2.58298	-1.81378	0.0697109	0.17951
C4B63_303g13	12.58	-4.68191	2.71255	-1.72601	0.084345	0.206786
C4B63_8g240	3.21473	-4.6817	3.91733	-1.19512	0.232039	NA
C4B63_93g76	1335.52	-4.68116	0.835093	-5.60555	2.07593e-08	2.70438e-07
C4B63_1g173	12.4144	-4.68092	1.94356	-2.40843	0.0160214	0.0577505
C4B63_49g133	12.3764	-4.6801	1.79866	-2.602	0.00926828	0.0368389
C4B63_31g180	12.3888	-4.67679	1.80934	-2.58481	0.00974327	0.0384478
C4B63_134g38	18.61	-4.67333	1.66262	-2.81081	0.00494164	0.0217656
C4B63_109g42	57.1192	-4.67288	1.53019	-3.05379	0.00225968	0.0111372
C4B63_222g14	3.18563	-4.67153	3.91741	-1.1925	0.233063	NA
C4B63_38g50	114.664	-4.67137	1.17671	-3.96984	7.19198e-05	0.000541449
C4B63_4g383	391.161	-4.6689	1.38089	-3.38107	0.000722031	0.00410929
C4B63_15g116	3.15752	-4.66622	3.91745	-1.19114	0.233599	NA
C4B63_17g318	3.15752	-4.66622	3.91745	-1.19114	0.233599	NA
C4B63_71g182	3.15752	-4.66622	3.91745	-1.19114	0.233599	NA
C4B63_71g202	3.15752	-4.66622	3.91745	-1.19114	0.233599	NA
C4B63_15g485	6.47014	-4.66536	2.94847	-1.5823	0.113581	0.256515
C4B63_41g240	24.7856	-4.66514	1.62973	-2.86253	0.00420279	0.0189632
C4B63_5g40	3.15763	-4.66431	3.91746	-1.19065	0.233793	NA
C4B63_126g21	3.15773	-4.66239	3.91748	-1.19015	0.233987	NA
C4B63_2g213	31.0073	-4.66216	1.59071	-2.93086	0.00338026	0.0158166
C4B63_50g132	3.17027	-4.66181	3.91748	-1.19	0.234046	NA
C4B63_55g200	3.14123	-4.65839	3.14306	-1.48212	0.138308	NA
C4B63_7g410	163.6	-4.65602	1.46124	-3.18634	0.00144085	0.00751564
C4B63_52g63	571.311	-4.65161	0.714957	-6.50614	7.71048e-11	1.40058e-09
C4B63_138g10	36.8929	-4.64549	1.58254	-2.93546	0.00333058	0.015599
C4B63_138g6	36.8929	-4.64549	1.58254	-2.93546	0.00333058	0.015599
C4B63_1g478	6.42145	-4.64326	2.6428	-1.75694	0.0789273	0.196633
C4B63_207g13	4496.72	-4.63997	0.602184	-7.70524	1.30597e-14	3.76414e-13
C4B63_104g102	252.551	-4.63913	1.78663	-2.59657	0.00941585	0.0373351
C4B63_340g10	74.9537	-4.63798	1.20095	-3.86195	0.000112488	0.00079506
C4B63_1g561	3.10237	-4.63616	3.91767	-1.1834	0.236652	NA
C4B63_80g61	3.10243	-4.63516	3.91768	-1.18314	0.236754	NA
C4B63_42g209	3.09698	-4.63195	3.27733	-1.41333	0.157559	NA
C4B63_17g311	14.0167	-4.62934	1.72095	-2.68999	0.00714549	0.0298126
C4B63_8g2705c	28.6515	-4.62773	1.28671	-3.59655	0.000322468	0.00202857
C4B63_37g381	6.30379	-4.62761	2.97556	-1.55521	0.119897	0.266186
C4B63_40g149	599.077	-4.62286	1.35164	-3.42018	0.0006258	0.00361448
C4B63_41g273	75.1883	-4.62129	1.57297	-2.93793	0.00330409	0.0154945
C4B63_17g259	36.2278	-4.61916	1.56164	-2.9579	0.00309746	0.0146792
C4B63_187g33	3.0468	-4.61354	3.91784	-1.17757	0.238968	NA
C4B63_331g11	3.05323	-4.6087	3.04016	-1.51594	0.129534	NA
C4B63_1g1002	3.05399	-4.60747	3.91789	-1.17601	0.239592	NA
C4B63_312g23	3.04712	-4.60733	3.91789	-1.17597	0.239606	NA
C4B63_60g169	17.8193	-4.60344	1.74345	-2.64041	0.00828053	0.0335993
C4B63_18g144	926.29	-4.60208	1.35178	-3.40447	0.000662935	0.00380666
C4B63_64g75	3.01907	-4.60109	3.91794	-1.17436	0.240249	NA
C4B63_66g144	3.01956	-4.59915	3.06567	-1.50021	0.13356	NA
C4B63_248g13	31.3999	-4.59642	1.22045	-3.76618	0.000165766	0.00113211
C4B63_41g1061c	31.3999	-4.59642	1.22045	-3.76618	0.000165766	0.00113211
C4B63_18g139	35.6217	-4.59357	1.60911	-2.85472	0.00430742	0.0193585
C4B63_20g635c	96.5919	-4.59118	0.778475	-5.89766	3.68696e-09	5.4461e-08
C4B63_141g30	35.538	-4.58953	1.63392	-2.8089	0.00497108	0.0218822
C4B63_17g54	1107.41	-4.58885	1.42675	-3.2163	0.00129857	0.00689927
C4B63_12g154	2.99133	-4.58855	3.91804	-1.17113	0.241545	NA
C4B63_36g155	2.99133	-4.58855	3.91804	-1.17113	0.241545	NA
C4B63_3g685	2.99133	-4.58855	3.91804	-1.17113	0.241545	NA
C4B63_113g42	1722.04	-4.58816	0.863531	-5.31325	1.07686e-07	1.29556e-06
C4B63_40g165	29.5005	-4.58727	1.6006	-2.86596	0.00415744	0.018816
C4B63_224g35	10.5347	-4.57449	1.61664	-2.82962	0.00466028	0.0206927
C4B63_9g233	52.8404	-4.57212	1.64056	-2.78692	0.00532113	0.0231747
C4B63_13g116	2.97597	-4.57013	3.18024	-1.43704	0.150707	NA
C4B63_223g13	2.96392	-4.56937	3.91819	-1.1662	0.243535	NA
C4B63_25g246	23.2616	-4.56879	1.68328	-2.71422	0.00664315	0.0280085
C4B63_162g13	6.05451	-4.56697	2.99333	-1.52572	0.12708	0.277549
C4B63_330g3c	90.6718	-4.56502	1.07669	-4.23985	2.23665e-05	0.000185065
C4B63_6g1078c	90.6718	-4.56502	1.07669	-4.23985	2.23665e-05	0.000185065
C4B63_6g1083c	90.6718	-4.56502	1.07669	-4.23985	2.23665e-05	0.000185065
C4B63_6g1087c	90.6718	-4.56502	1.07669	-4.23985	2.23665e-05	0.000185065
C4B63_6g1094c	90.6718	-4.56502	1.07669	-4.23985	2.23665e-05	0.000185065
C4B63_6g1099c	90.6718	-4.56502	1.07669	-4.23985	2.23665e-05	0.000185065
C4B63_6g1208c	90.6718	-4.56502	1.07669	-4.23985	2.23665e-05	0.000185065
C4B63_9g316	34.9544	-4.56488	1.57565	-2.89713	0.00376592	0.0173036
C4B63_42g212	62.4328	-4.56416	1.31722	-3.465	0.000530235	0.00313351
C4B63_54g29	1740.49	-4.56358	0.848821	-5.37637	7.60012e-08	9.27955e-07
C4B63_48g159	1117.56	-4.55948	1.05668	-4.3149	1.59676e-05	0.000134528
C4B63_5g274	2.93608	-4.55875	3.91827	-1.16346	0.244644	NA
C4B63_82g121	157.569	-4.55805	1.79957	-2.53285	0.011314	0.0435307
C4B63_68g109	66.1498	-4.55497	1.69703	-2.68409	0.00727269	0.0301892
C4B63_246g4	60.4646	-4.55444	1.53875	-2.95984	0.00307797	0.0146102
C4B63_8g2554c	442.784	-4.55338	1.31339	-3.46689	0.000526518	0.00311404
C4B63_261g4	49.6488	-4.55294	1.12395	-4.05083	5.10371e-05	0.000397804
C4B63_20g192	39.4043	-4.55026	1.39808	-3.25464	0.00113535	0.00613569
C4B63_1g1184	2.92529	-4.54984	3.18409	-1.42893	0.153024	NA
C4B63_120g73	2.90824	-4.54808	3.91836	-1.16071	0.245759	NA
C4B63_121g78	2.90824	-4.54808	3.91836	-1.16071	0.245759	NA
C4B63_319g10	2.90824	-4.54808	3.91836	-1.16071	0.245759	NA
C4B63_92g31	2.90824	-4.54808	3.91836	-1.16071	0.245759	NA
C4B63_7g128	93.9495	-4.54565	1.3807	-3.29228	0.000993789	0.00546251
C4B63_181g25	11.4721	-4.54301	2.74124	-1.65728	0.0974623	0.229947
C4B63_118g17	2.90862	-4.54014	3.91842	-1.15867	0.246592	NA
C4B63_28g225	2.90862	-4.54014	3.91842	-1.15867	0.246592	NA
C4B63_552nc14	2.90862	-4.54014	3.91842	-1.15867	0.246592	NA
C4B63_17g230	34.3833	-4.53821	1.83482	-2.47338	0.0133843	0.049912
C4B63_263g1	2.88645	-4.53474	3.91847	-1.15728	0.24716	NA
C4B63_85g44	1512.87	-4.52993	1.36001	-3.33081	0.000865922	0.00483152
C4B63_42g202	101.123	-4.52953	1.40282	-3.22887	0.00124281	0.00664358
C4B63_115g31	2.89325	-4.52921	3.91851	-1.15585	0.247743	NA
C4B63_350g2	2.89325	-4.52921	3.91851	-1.15585	0.247743	NA
C4B63_69g116	2.85882	-4.52089	3.12963	-1.44454	0.148586	NA
C4B63_83g48	2.85304	-4.51616	3.91862	-1.15249	0.249121	NA
C4B63_322g5	2.85315	-4.51379	3.91864	-1.15188	0.249371	NA
C4B63_22g309	33.7494	-4.51221	1.61647	-2.7914	0.00524803	0.0229171
C4B63_52g164	299.449	-4.51182	0.836952	-5.39078	7.01533e-08	8.59393e-07
C4B63_7g356	986.844	-4.51152	1.16879	-3.86	0.000113387	0.000799879
C4B63_46g24	114.6	-4.51039	1.06126	-4.25004	2.13736e-05	0.000177945
C4B63_43g19c	342.865	-4.50972	1.45053	-3.10902	0.00187709	0.00942432
C4B63_39g360	44.9723	-4.50775	1.65205	-2.72858	0.00636077	0.0269872
C4B63_54g11	1683.82	-4.5066	1.46787	-3.07017	0.00213939	0.0106009
C4B63_37g164	45.1292	-4.50524	1.30965	-3.44004	0.000581628	0.00339643
C4B63_5g215	5.90273	-4.50302	3.10734	-1.44916	0.147294	0.309756
C4B63_209g14	36.5374	-4.50191	1.24736	-3.60914	0.000307217	0.00195613
C4B63_49g156	2.83168	-4.49972	3.91875	-1.14825	0.250865	NA
C4B63_3g782	8.51266	-4.49711	2.98942	-1.50434	0.132493	0.285867
C4B63_236g24	27.498	-4.49507	1.94146	-2.3153	0.0205965	0.0700899
C4B63_17g39	95.3745	-4.48934	1.26254	-3.55579	0.00037685	0.00232268
C4B63_18g80	5.7174	-4.48629	2.2334	-2.00872	0.0445663	0.128227
C4B63_67g96	2.79774	-4.48578	3.91887	-1.14466	0.25235	NA
C4B63_5g202	2.79245	-4.48567	3.91887	-1.14463	0.252361	NA
C4B63_93g67	168.51	-4.48082	0.677071	-6.61794	3.64237e-11	7.02165e-10
C4B63_248g20	8.40724	-4.4794	2.91839	-1.53489	0.124812	0.274012
C4B63_25g241	39.6009	-4.47904	1.3567	-3.30141	0.00096199	0.00530152
C4B63_32g43	485.128	-4.4777	1.39432	-3.21139	0.00132093	0.00697295
C4B63_8g561	75.5486	-4.47754	1.35019	-3.31623	0.000912421	0.00506611
C4B63_34g287	176.996	-4.47263	1.13543	-3.93914	8.17742e-05	0.000606985
C4B63_34g288	176.996	-4.47263	1.13543	-3.93914	8.17742e-05	0.000606985
C4B63_34g289	176.996	-4.47263	1.13543	-3.93914	8.17742e-05	0.000606985
C4B63_8g304	2.77033	-4.47219	3.08799	-1.44825	0.147547	NA
C4B63_20g344	2.75894	-4.4707	3.22539	-1.3861	0.165718	NA
C4B63_37g133	10.764	-4.46748	1.87514	-2.38248	0.0171963	0.0611394
C4B63_7g351	10.7938	-4.46455	1.92579	-2.31829	0.0204334	0.0695988
C4B63_118g32	2.74206	-4.46358	3.91906	-1.13894	0.254727	NA
C4B63_8g75	2.74206	-4.46358	3.91906	-1.13894	0.254727	NA
C4B63_30g256	21.7132	-4.46204	1.68407	-2.64956	0.00805962	0.0329015
C4B63_5g129	10.7988	-4.45983	2.06126	-2.16364	0.030492	0.0963984
C4B63_39g334	55.1223	-4.45907	1.14572	-3.89193	9.94504e-05	0.000711421
C4B63_259g13	38.6156	-4.45893	1.53091	-2.9126	0.00358436	0.0166243
C4B63_76g52	149.119	-4.45646	1.39058	-3.20475	0.00135178	0.0071155
C4B63_180g16	10.8072	-4.45319	2.77441	-1.60509	0.108473	0.24828
C4B63_45g48	2.72571	-4.45287	3.91915	-1.13618	0.25588	NA
C4B63_5g114	2.72571	-4.45287	3.91915	-1.13618	0.25588	NA
C4B63_78g23	1129.08	-4.45198	0.652416	-6.82384	8.86375e-12	1.84591e-10
C4B63_62g148	2.73252	-4.44646	3.9192	-1.13453	0.256572	NA
C4B63_62g159	2.71459	-4.44338	3.91923	-1.13374	0.256905	NA
C4B63_66g7	2.70936	-4.44204	3.91924	-1.13339	0.257049	NA
C4B63_53g219	10.5919	-4.44154	1.92264	-2.31013	0.020881	0.0708786
C4B63_34g243	16.0811	-4.43899	1.68822	-2.62939	0.00855381	0.0344618
C4B63_14g189	861.726	-4.43665	1.45756	-3.04389	0.00233544	0.0114495
C4B63_5g218	2.70407	-4.43322	3.18966	-1.38987	0.164568	NA
C4B63_15g308	2.68675	-4.43208	3.91933	-1.13083	0.258128	NA
C4B63_1g591	2.6868	-4.43075	3.91934	-1.13048	0.258272	NA
C4B63_28g30	1170.94	-4.43002	0.560249	-7.90723	2.63177e-15	8.31483e-14
C4B63_103g73	2.68686	-4.42942	3.91935	-1.13014	0.258416	NA
C4B63_22g23	304.707	-4.42733	1.366	-3.2411	0.0011907	0.00639507
C4B63_4g441	2.68696	-4.42675	3.91937	-1.12945	0.258706	NA
C4B63_4g443	2.68696	-4.42675	3.91937	-1.12945	0.258706	NA
C4B63_4g445	2.68696	-4.42675	3.91937	-1.12945	0.258706	NA
C4B63_58g38	467.098	-4.42665	0.762	-5.80926	6.27514e-09	8.56734e-08
C4B63_58g34	25.0492	-4.4257	1.27909	-3.46003	0.000540115	0.00317793
C4B63_4g119	53.6494	-4.42326	1.24522	-3.5522	0.000382026	0.00234968
C4B63_5g789	108.507	-4.42274	1.34655	-3.28449	0.00102166	0.00557758
C4B63_5g791	108.507	-4.42274	1.34655	-3.28449	0.00102166	0.00557758
C4B63_122g15	2.68152	-4.4227	3.52803	-1.25359	0.209991	NA
C4B63_201g5	2.67596	-4.42238	3.22824	-1.36991	0.170717	NA
C4B63_15g158	2.6649	-4.42029	3.27895	-1.34808	0.177632	NA
C4B63_18g307	50.9855	-4.42018	1.01505	-4.35466	1.33276e-05	0.000113843
C4B63_8g163	2.67667	-4.42005	3.91943	-1.12773	0.259435	NA
C4B63_59g112	42.057	-4.41968	0.981378	-4.50355	6.68281e-06	6.10705e-05
C4B63_39g101	2.65896	-4.4194	3.91944	-1.12756	0.259506	NA
C4B63_39g52	2.65896	-4.4194	3.91944	-1.12756	0.259506	NA
C4B63_45g49	2.65896	-4.4194	3.91944	-1.12756	0.259506	NA
C4B63_59g52	2.65902	-4.41805	3.91945	-1.12721	0.259653	NA
C4B63_206g7	95.6189	-4.41772	1.72121	-2.56664	0.0102688	0.0402105
C4B63_12g290	49.4075	-4.416	1.32176	-3.341	0.000834761	0.00468062
C4B63_45g130	816.623	-4.41357	0.853984	-5.16821	2.36345e-07	2.7153e-06
C4B63_15g114	2.65923	-4.41263	3.9195	-1.12581	0.260244	NA
C4B63_272g15	2.66583	-4.41124	3.91951	-1.12546	0.260395	NA
C4B63_21g31	42.1801	-4.41096	1.66386	-2.65104	0.00802432	0.0327756
C4B63_19g38	32.597	-4.41008	1.78164	-2.47529	0.0133126	0.0496695
C4B63_62g350c	241.143	-4.40967	1.22193	-3.60878	0.000307642	0.00195731
C4B63_64g126	2.64262	-4.40828	3.91953	-1.1247	0.260718	NA
C4B63_118g15	2.64872	-4.40343	3.91958	-1.12344	0.261249	NA
C4B63_26g55	2.63134	-4.40253	3.91959	-1.12321	0.261347	NA
C4B63_188g152c	84.1379	-4.40236	1.66599	-2.64249	0.00822993	0.0334307
C4B63_26g127	18.6251	-4.40229	1.72171	-2.55693	0.0105599	0.0411324
C4B63_30g258	20.8547	-4.4018	1.66218	-2.64821	0.00809195	0.032979
C4B63_369g8	20.8547	-4.4018	1.66218	-2.64821	0.00809195	0.032979
C4B63_30g257	20.7414	-4.3957	1.68136	-2.61437	0.00893925	0.0357328
C4B63_369g6	20.7414	-4.3957	1.68136	-2.61437	0.00893925	0.0357328
C4B63_115g11	2.63161	-4.39559	3.91965	-1.12142	0.262108	NA
C4B63_142g10	58.6739	-4.39538	1.38127	-3.18214	0.00146193	0.00761132
C4B63_13g118	52.6252	-4.39268	1.73309	-2.53459	0.0112579	0.0433376
C4B63_336g8	2.62648	-4.39145	3.91968	-1.12036	0.262561	NA
C4B63_23g1229c	306.804	-4.38973	1.15829	-3.78982	0.000150754	0.00103918
C4B63_4g178	1071.98	-4.3896	0.565997	-7.75552	8.79853e-15	2.60712e-13
C4B63_26g268	468.087	-4.38921	1.35561	-3.23782	0.00120446	0.00645962
C4B63_106g44	2.62136	-4.38729	3.91972	-1.11929	0.263018	NA
C4B63_2g81	31.0404	-4.38562	1.63461	-2.68298	0.00729695	0.0302729
C4B63_78g13	72.6987	-4.38371	1.67706	-2.61393	0.00895081	0.0357597
C4B63_18g161	136.858	-4.37794	1.03358	-4.23569	2.27855e-05	0.000188321
C4B63_39g138	2.57598	-4.37094	3.91987	-1.11507	0.264819	NA
C4B63_97g36	960.504	-4.37077	1.56033	-2.80118	0.00509158	0.0223395
C4B63_137g25	2.57636	-4.3703	3.28268	-1.33132	0.183083	NA
C4B63_5g255	2.58818	-4.3677	3.52224	-1.24003	0.214963	NA
C4B63_26g204	325.46	-4.36308	1.11431	-3.91548	9.02243e-05	0.000664371
C4B63_61g104	122.842	-4.36085	1.72855	-2.52283	0.0116413	0.0445814
C4B63_18g93	2.57178	-4.35867	3.91998	-1.11191	0.266176	NA
C4B63_59g151	2.57178	-4.35867	3.91998	-1.11191	0.266176	NA
C4B63_133g44	397.325	-4.35844	0.688871	-6.32693	2.50086e-10	4.28976e-09
C4B63_203g8	2.55979	-4.35492	3.92001	-1.11095	0.266592	NA
C4B63_1g675	2.5483	-4.35487	3.92001	-1.11093	0.266597	NA
C4B63_3g595	2.55424	-4.35378	3.1946	-1.36285	0.172928	NA
C4B63_78g43	67.3232	-4.35312	1.38078	-3.15266	0.00161791	0.00827478
C4B63_29g62	5.25132	-4.35182	3.05777	-1.4232	0.154678	0.319323
C4B63_1g490	2.55467	-4.35062	3.92005	-1.10984	0.267069	NA
C4B63_1g555	2.55467	-4.35062	3.92005	-1.10984	0.267069	NA
C4B63_268g8	109.42	-4.34997	1.40414	-3.09796	0.00194857	0.00971723
C4B63_62g95	15.0951	-4.34954	1.98549	-2.19067	0.028476	0.0911356
C4B63_56g139	2.53778	-4.34528	3.22447	-1.3476	0.177788	NA
C4B63_44g230	18.1838	-4.34247	1.86117	-2.33319	0.0196382	0.0675438
C4B63_165g37	5.22332	-4.34184	3.91075	-1.11023	0.266899	0.46054
C4B63_25g309	69.2908	-4.34103	0.77889	-5.57335	2.49881e-08	3.22403e-07
C4B63_1g731	2.53244	-4.3382	3.92017	-1.10664	0.268451	NA
C4B63_71g133	2.52073	-4.33558	3.92019	-1.10596	0.268744	NA
C4B63_14g124	2.52078	-4.33406	3.92021	-1.10557	0.268913	NA
C4B63_7g298	129.038	-4.3322	1.32154	-3.27816	0.00104487	0.00568832
C4B63_6g517	55.1286	-4.33152	1.79429	-2.41406	0.0157757	0.056976
C4B63_86g59	2.49278	-4.32675	3.92028	-1.10369	0.269729	NA
C4B63_222g11	2.49278	-4.32675	3.92028	-1.10369	0.269729	NA
C4B63_222g16	2.49278	-4.32675	3.92028	-1.10369	0.269729	NA
C4B63_222g7	2.49278	-4.32675	3.92028	-1.10369	0.269729	NA
C4B63_222g9	2.49278	-4.32675	3.92028	-1.10369	0.269729	NA
C4B63_3g461	2.49278	-4.32675	3.92028	-1.10369	0.269729	NA
C4B63_31g78	96.3838	-4.32594	0.943088	-4.587	4.49664e-06	4.24026e-05
C4B63_59g229	19.9555	-4.32302	2.74566	-1.57449	0.115373	0.259398
C4B63_26g128	14.8023	-4.32244	1.82625	-2.36684	0.0179408	0.063055
C4B63_429g2	54.6385	-4.322	1.18281	-3.65402	0.00025817	0.00167794
C4B63_5g359	5.14055	-4.31915	3.06904	-1.40733	0.159329	0.325757
C4B63_249g12	2.48188	-4.31876	3.92035	-1.10163	0.270624	NA
C4B63_359g17	2.48188	-4.31876	3.92035	-1.10163	0.270624	NA
C4B63_92g124	2.48188	-4.31876	3.92035	-1.10163	0.270624	NA
C4B63_195g6	2.4931	-4.31748	3.92036	-1.1013	0.270767	NA
C4B63_39g349	71.007	-4.31638	0.976012	-4.42247	9.75794e-06	8.64994e-05
C4B63_15g454	9.86569	-4.31409	2.80066	-1.54038	0.123467	0.271948
C4B63_33g9	165.812	-4.31007	1.94508	-2.21588	0.0266996	0.0866795
C4B63_43g208	19.573	-4.3074	1.68744	-2.55263	0.0106913	0.0415348
C4B63_173g9	11.2801	-4.3073	1.74584	-2.46717	0.0136184	0.0506061
C4B63_73g70	69.9378	-4.304	1.23438	-3.48677	0.000488889	0.00291246
C4B63_10g531	2.4542	-4.30347	3.53526	-1.2173	0.223489	NA
C4B63_403g5	2.4542	-4.30347	3.53526	-1.2173	0.223489	NA
C4B63_12g1344c	622.09	-4.30225	0.462758	-9.29698	1.44491e-20	8.7559e-19
C4B63_12g1348c	622.09	-4.30225	0.462758	-9.29698	1.44491e-20	8.7559e-19
C4B63_2g185	1891.99	-4.29629	0.546917	-7.85547	3.98277e-15	1.22431e-13
C4B63_2g187	1891.99	-4.29629	0.546917	-7.85547	3.98277e-15	1.22431e-13
C4B63_2g193	1891.99	-4.29629	0.546917	-7.85547	3.98277e-15	1.22431e-13
C4B63_2g195	1891.99	-4.29629	0.546917	-7.85547	3.98277e-15	1.22431e-13
C4B63_340g4	19.4336	-4.29273	1.80958	-2.37222	0.0176815	0.0623683
C4B63_8g280	5.02411	-4.2925	2.52362	-1.70093	0.0889565	0.215027
C4B63_109g84	2.43753	-4.29021	3.92062	-1.09427	0.273837	NA
C4B63_147g65	2.44352	-4.28744	3.92065	-1.09356	0.27415	NA
C4B63_13g276	92.5919	-4.28693	1.68972	-2.53707	0.0111786	0.0430994
C4B63_195g8	2.43769	-4.28535	3.92067	-1.09301	0.274387	NA
C4B63_13g159	51.1099	-4.28399	0.897723	-4.77206	1.82351e-06	1.84548e-05
C4B63_147g273c	349.652	-4.28329	0.635614	-6.73883	1.59667e-11	3.21639e-10
C4B63_24g1404c	349.652	-4.28329	0.635614	-6.73883	1.59667e-11	3.21639e-10
C4B63_11g154	2.40968	-4.2781	3.92074	-1.09115	0.275208	NA
C4B63_1g602	2.40968	-4.2781	3.92074	-1.09115	0.275208	NA
C4B63_8g167	2.40968	-4.2781	3.92074	-1.09115	0.275208	NA
C4B63_28g116	313.579	-4.27676	0.862863	-4.95648	7.17828e-07	7.73038e-06
C4B63_82g79	81.8399	-4.2767	1.20664	-3.5443	0.000393659	0.0024132
C4B63_11g375	2.40974	-4.27646	3.92075	-1.09072	0.275394	NA
C4B63_3g230	2.40424	-4.27395	3.92078	-1.09008	0.27568	NA
C4B63_12g1688c	658.494	-4.27228	1.27024	-3.36336	0.000769989	0.00436376
C4B63_206g14	565.669	-4.27124	0.6746	-6.33152	2.42754e-10	4.16882e-09
C4B63_21g240	231.486	-4.2696	1.8504	-2.30739	0.021033	0.0712797
C4B63_19g21	9.45633	-4.26851	1.94589	-2.1936	0.0282643	0.0906345
C4B63_341g12	9.61689	-4.268	3.86351	-1.1047	0.269291	0.463155
C4B63_105g72	2.39928	-4.26449	3.32803	-1.28139	0.200058	NA
C4B63_65g18	2.38794	-4.26085	3.30615	-1.28876	0.19748	NA
C4B63_48g91	1951.56	-4.25989	1.57892	-2.69799	0.00697602	0.0291624
C4B63_4g189	1726.08	-4.25917	0.629801	-6.76272	1.35424e-11	2.73924e-10
C4B63_252g12	83.344	-4.25351	1.19988	-3.54494	0.000392698	0.00240831
C4B63_8g252	2.38227	-4.25249	3.92099	-1.08455	0.278123	NA
C4B63_80g49	38.9509	-4.25083	1.4359	-2.96041	0.00307233	0.0145882
C4B63_113g41	3413.21	-4.24801	0.632725	-6.71383	1.89577e-11	3.76252e-10
C4B63_37g213	2.37132	-4.24518	3.45559	-1.2285	0.219261	NA
C4B63_257g7	175.413	-4.24388	1.80867	-2.34641	0.0189555	0.0658388
C4B63_88g101	2.35433	-4.24358	3.92107	-1.08225	0.279141	NA
C4B63_6g2300c	636.719	-4.24287	0.859705	-4.93526	8.00432e-07	8.55143e-06
C4B63_87g99	9.37013	-4.24243	2.1598	-1.96427	0.0494993	0.139117
C4B63_66g53	4.86348	-4.23616	3.10793	-1.36302	0.172878	0.344126
C4B63_66g57	4.86348	-4.23616	3.10793	-1.36302	0.172878	0.344126
C4B63_14g1	2.35459	-4.23491	3.92116	-1.08001	0.280136	NA
C4B63_169g28	2.35459	-4.23491	3.92116	-1.08001	0.280136	NA
C4B63_387g16	2.35459	-4.23491	3.92116	-1.08001	0.280136	NA
C4B63_387g18	2.35459	-4.23491	3.92116	-1.08001	0.280136	NA
C4B63_66g109	2.35459	-4.23491	3.92116	-1.08001	0.280136	NA
C4B63_4g525	52.8829	-4.23165	1.13901	-3.71521	0.000203033	0.00134681
C4B63_223g15	2.34947	-4.23011	3.92121	-1.07878	0.280687	NA
C4B63_455g12	2.32659	-4.22775	3.92123	-1.07817	0.280959	NA
C4B63_5g695	2.32659	-4.22775	3.92123	-1.07817	0.280959	NA
C4B63_2g349	121.83	-4.22665	1.73121	-2.44145	0.0146286	0.0536987
C4B63_2g803	31.7426	-4.22533	1.37314	-3.07712	0.00209011	0.010381
C4B63_38g222	2.32114	-4.22341	3.92128	-1.07705	0.281458	NA
C4B63_328g15	17.686	-4.22272	1.31106	-3.22085	0.00127812	0.00682001
C4B63_151g40	13.867	-4.22201	1.91832	-2.20089	0.0277438	0.0893336
C4B63_54g30	1022.46	-4.22002	0.709152	-5.9508	2.6684e-09	4.00263e-08
C4B63_87g82	2.32686	-4.21889	3.92132	-1.07588	0.281979	NA
C4B63_12g298	144.485	-4.21846	1.80752	-2.33383	0.0196044	0.067459
C4B63_21g21	55.9559	-4.21588	2.83199	-1.48866	NA	NA
C4B63_38g161	836.804	-4.21463	0.684129	-6.16057	7.24821e-10	1.15487e-08
C4B63_38g164	836.804	-4.21463	0.684129	-6.16057	7.24821e-10	1.15487e-08
C4B63_46g99c	484.775	-4.21302	1.70626	-2.46916	0.0135429	0.0503762
C4B63_51g126	30575.3	-4.21236	1.09885	-3.83341	0.000126377	0.000882252
C4B63_1g1301	10.5107	-4.21213	1.82383	-2.3095	0.020916	0.0709645
C4B63_339g1	13.7177	-4.20754	1.75703	-2.39468	0.0166347	0.0594854
C4B63_13g195	796.387	-4.20747	0.551437	-7.63001	2.34727e-14	6.68724e-13
C4B63_105g73	22.9307	-4.20706	1.10027	-3.82367	0.00013148	0.000914424
C4B63_244g11	69.2617	-4.20562	1.76411	-2.38399	0.0171263	0.0609164
C4B63_27g131	4.76426	-4.20453	3.1608	-1.33021	0.183449	0.357187
C4B63_30g164	27.6575	-4.20401	2.56577	-1.6385	0.101318	0.236739
C4B63_20g35	64.5466	-4.2038	1.68947	-2.48823	0.012838	0.0481773
C4B63_35g140	13.7867	-4.20359	2.82682	-1.48704	0.137006	0.293207
C4B63_27g249	2.29918	-4.20088	3.9215	-1.07124	0.284061	NA
C4B63_2g68	9.03509	-4.19476	2.05277	-2.04346	0.0410066	0.121192
C4B63_18g219	46.116	-4.19132	1.18152	-3.5474	0.000389047	0.00238889
C4B63_93g39	2.27766	-4.18428	3.92167	-1.06696	0.285989	NA
C4B63_7g422	57.6856	-4.18336	1.24588	-3.35774	0.000785816	0.00444154
C4B63_30g244	68.2073	-4.18253	1.69922	-2.46144	0.0138382	0.0512684
C4B63_328g13	2.26666	-4.17898	3.92173	-1.0656	0.286606	NA
C4B63_34g135	2.26666	-4.17898	3.92173	-1.0656	0.286606	NA
C4B63_169g52	13.3496	-4.17566	1.81967	-2.29474	0.0217483	0.0733854
C4B63_1g813	2.2435	-4.17557	3.92176	-1.06472	0.287003	NA
C4B63_90g107	2.2435	-4.17557	3.92176	-1.06472	0.287003	NA
C4B63_26g307	64.446	-4.17496	1.39023	-3.00308	0.00267259	0.0128845
C4B63_3g995	2.23805	-4.17104	3.92181	-1.06355	0.287533	NA
C4B63_7g371	44.953	-4.16669	1.64789	-2.52849	0.0114553	0.0440172
C4B63_174g5	2.25031	-4.16525	3.92187	-1.06206	0.28821	NA
C4B63_237g16	2.25031	-4.16525	3.92187	-1.06206	0.28821	NA
C4B63_15g314	4.66619	-4.16483	3.33738	-1.24793	0.212055	0.395878
C4B63_7g385	80.8414	-4.16292	1.69528	-2.45559	0.0140655	0.0520123
C4B63_20g339	2.22715	-4.16191	3.92191	-1.0612	0.2886	NA
C4B63_20g342	2.22715	-4.16191	3.92191	-1.0612	0.2886	NA
C4B63_148g25	102.124	-4.16061	0.987747	-4.21222	2.52869e-05	0.000207372
C4B63_367g4	27.7959	-4.15942	1.84845	-2.25022	0.0244349	0.0807722
C4B63_15g417	2.2332	-4.1563	3.92196	-1.05975	0.289258	NA
C4B63_91g42	44.7058	-4.15585	2.56902	-1.61767	0.105733	0.243819
C4B63_54g52	33.7808	-4.15555	1.28004	-3.24642	0.00116866	0.00629271
C4B63_208g12	2.21593	-4.15322	3.922	-1.05896	0.28962	NA
C4B63_88g68	2.22808	-4.15113	3.92202	-1.05842	0.289866	NA
C4B63_47g116	60.4253	-4.15079	1.41	-2.94383	0.00324179	0.0152313
C4B63_101g1	692.952	-4.14975	2.01255	-2.06194	0.0392137	0.117039
C4B63_101g2	692.952	-4.14975	2.01255	-2.06194	0.0392137	0.117039
C4B63_26g354	692.952	-4.14975	2.01255	-2.06194	0.0392137	0.117039
C4B63_54g138	692.952	-4.14975	2.01255	-2.06194	0.0392137	0.117039
C4B63_81g64	692.952	-4.14975	2.01255	-2.06194	0.0392137	0.117039
C4B63_81g65	692.952	-4.14975	2.01255	-2.06194	0.0392137	0.117039
C4B63_81g66	692.952	-4.14975	2.01255	-2.06194	0.0392137	0.117039
C4B63_81g67	692.952	-4.14975	2.01255	-2.06194	0.0392137	0.117039
C4B63_81g68	692.952	-4.14975	2.01255	-2.06194	0.0392137	0.117039
C4B63_103g72	2.21604	-4.1493	3.92204	-1.05794	0.290081	NA
C4B63_88g26	2.21081	-4.14806	3.92205	-1.05763	0.290226	NA
C4B63_8g2779c	22.0979	-4.14773	1.72736	-2.4012	0.0163416	0.0587472
C4B63_338g2	2.21609	-4.14733	3.92206	-1.05744	0.290313	NA
C4B63_124g37	4.58658	-4.14577	3.13591	-1.32203	0.186157	NA
C4B63_12g153	80.9706	-4.14547	0.94053	-4.40759	1.04527e-05	9.22711e-05
C4B63_38g301	39.8467	-4.1446	1.71423	-2.41777	0.0156161	0.05651
C4B63_2g740	63.6699	-4.14372	1.27733	-3.24406	0.00117837	0.00633578
C4B63_14g127	63.4265	-4.14315	1.62094	-2.55602	0.0105876	0.0412193
C4B63_58g219	119.7	-4.14241	1.75519	-2.36009	0.0182705	0.0639252
C4B63_16g691c	10.9263	-4.14221	2.80687	-1.47574	0.140013	0.298219
C4B63_10g284	274.157	-4.13758	1.32704	-3.1179	0.00182147	0.00918878
C4B63_127g38	82.0646	-4.13556	0.837168	-4.93994	7.81448e-07	8.37889e-06
C4B63_7g355	44.0137	-4.13475	1.74747	-2.36614	0.0179747	0.0631173
C4B63_60g201	2.18825	-4.13439	3.9222	-1.0541	0.291836	NA
C4B63_44g146	4624.66	-4.13361	0.491167	-8.41589	3.89916e-17	1.68576e-15
C4B63_12g385	228.988	-4.13283	1.29596	-3.18902	0.00142755	0.00745856
C4B63_112g42	44.9078	-4.13244	1.38571	-2.98218	0.00286207	0.0136864
C4B63_70g116	529.417	-4.13222	0.671605	-6.15276	7.61473e-10	1.20936e-08
C4B63_560g2	26.2538	-4.12943	1.69604	-2.43475	0.0149022	0.0545407
C4B63_72g106	98.6186	-4.12883	0.782931	-5.27356	1.33801e-07	1.59034e-06
C4B63_113g38	26.2033	-4.12684	1.70378	-2.42216	0.0154284	0.0559678
C4B63_46g115	21.8793	-4.12585	2.65633	-1.55322	0.120371	0.266837
C4B63_15g32	4.52043	-4.12485	3.19868	-1.28955	0.197208	NA
C4B63_241g12	65.781	-4.12459	1.04207	-3.95808	7.55561e-05	0.00056634
C4B63_328g6	65.781	-4.12459	1.04207	-3.95808	7.55561e-05	0.00056634
C4B63_76g123c	12.9903	-4.12377	1.88234	-2.19077	0.0284688	0.0911322
C4B63_3g413	2.18362	-4.12248	3.92232	-1.05103	0.293244	NA
C4B63_61g123	15.6055	-4.12228	1.78193	-2.31338	0.0207017	0.0703506
C4B63_152g33	2.16041	-4.12144	3.92233	-1.05076	0.293368	NA
C4B63_213g45	2.16041	-4.12144	3.92233	-1.05076	0.293368	NA
C4B63_343g13	2.16041	-4.12144	3.92233	-1.05076	0.293368	NA
C4B63_8g569	2.16041	-4.12144	3.92233	-1.05076	0.293368	NA
C4B63_9g464	2.16041	-4.12144	3.92233	-1.05076	0.293368	NA
C4B63_9g91	2.16041	-4.12144	3.92233	-1.05076	0.293368	NA
C4B63_42g43	510.646	-4.12063	0.768128	-5.36451	8.11712e-08	9.8863e-07
C4B63_358g11	2.16051	-4.11736	3.92238	-1.04971	0.293852	NA
C4B63_17g101	108.694	-4.11705	1.06459	-3.86727	0.000110061	0.000780509
C4B63_84g174c	191.47	-4.11638	0.481162	-8.55508	1.17786e-17	5.56415e-16
C4B63_18g176	422.409	-4.11413	1.92179	-2.14078	0.0322915	0.100837
C4B63_277g5	2.14951	-4.11192	3.92244	-1.04831	0.294496	NA
C4B63_149g63	17.2135	-4.10967	1.76125	-2.33338	0.0196284	0.0675256
C4B63_23g243	121.512	-4.10903	1.3394	-3.06782	0.00215626	0.0106809
C4B63_58g75	30.1519	-4.1047	1.75441	-2.33965	0.0193017	0.0667122
C4B63_325g2	30.2482	-4.10387	3.47871	-1.17971	NA	NA
C4B63_54g59	32.277	-4.10185	1.78813	-2.29393	0.0217945	0.0735234
C4B63_11g270	2.13867	-4.10099	3.40148	-1.20565	0.227952	NA
C4B63_19g203	8.49164	-4.09894	2.23539	-1.83365	0.0667052	0.17432
C4B63_207g20	47.2786	-4.09684	1.64241	-2.4944	0.012617	0.0474694
C4B63_608g5	2.13877	-4.09527	3.45755	-1.18444	0.236237	NA
C4B63_82g71	25.6421	-4.09391	1.82504	-2.24318	0.024885	0.0818605
C4B63_38g78	313.576	-4.09369	1.52477	-2.68478	0.0072577	0.0301439
C4B63_7g429	26.432	-4.09331	1.75103	-2.33766	0.0194048	0.0669746
C4B63_7g313	2946.53	-4.09255	0.816869	-5.01004	5.44176e-07	5.9823e-06
C4B63_13g277	165.68	-4.09174	1.77047	-2.3111	0.0208273	0.070758
C4B63_63g111	798.626	-4.08936	1.31284	-3.11489	0.00184013	0.00926076
C4B63_42g249	16.9892	-4.08908	1.92452	-2.12473	0.0336093	0.104094
C4B63_1g929	2.12199	-4.08594	3.4801	-1.17409	0.240359	NA
C4B63_19g229	85.442	-4.08593	1.74288	-2.34436	0.0190597	0.0660922
C4B63_63g38	69.3698	-4.08562	1.42647	-2.86414	0.00418142	0.0188956
C4B63_2g542	46.7422	-4.0803	1.7029	-2.39609	0.0165709	0.0593635
C4B63_225g33	2.10516	-4.07844	3.9228	-1.03968	0.298491	NA
C4B63_110g24	29.5436	-4.07368	1.69863	-2.39821	0.0164753	0.0591701
C4B63_219g37	29.5436	-4.07368	1.69863	-2.39821	0.0164753	0.0591701
C4B63_3g108	11.5115	-4.072	3.75538	-1.08431	NA	NA
C4B63_8g512	33.7519	-4.07167	1.80234	-2.2591	0.0238772	0.0793593
C4B63_31g161	54.9209	-4.07081	1.61374	-2.52259	0.0116494	0.0446009
C4B63_4g329	106.762	-4.06918	0.760018	-5.35406	8.60031e-08	1.04404e-06
C4B63_37g169	8.39705	-4.06881	3.10918	-1.30865	NA	NA
C4B63_41g260	20.8797	-4.06814	1.98753	-2.04683	0.0406745	0.120478
C4B63_19g192	52.1796	-4.06527	1.06158	-3.82946	0.000128424	0.000895002
C4B63_143g9	2.07731	-4.0652	3.92295	-1.03626	0.300081	NA
C4B63_5g306	2.07731	-4.0652	3.92295	-1.03626	0.300081	NA
C4B63_9g2155c	527.199	-4.06415	0.50793	-8.00139	1.23018e-15	4.11527e-14
C4B63_9g2158c	527.199	-4.06415	0.50793	-8.00139	1.23018e-15	4.11527e-14
C4B63_64g135	2.07737	-4.06299	3.92298	-1.03569	0.300346	NA
C4B63_252g9	42	-4.06299	1.6724	-2.42944	0.0151223	0.0551823
C4B63_4g227	36.8502	-4.06182	1.73126	-2.34617	0.0189676	0.0658619
C4B63_2g453	44.666	-4.05999	1.26061	-3.22066	0.00127895	0.006822
C4B63_80g64	2.07748	-4.05855	3.92303	-1.03455	0.300881	NA
C4B63_1g214	2.08957	-4.05785	3.92303	-1.03437	0.300965	NA
C4B63_33g270	2.08957	-4.05785	3.92303	-1.03437	0.300965	NA
C4B63_47g96	58.6036	-4.05624	1.68755	-2.40362	0.0162335	0.0584294
C4B63_37g398	2.07758	-4.05407	3.92308	-1.03339	0.301421	NA
C4B63_27g332	2.07758	-4.05407	3.92308	-1.03339	0.301421	NA
C4B63_144g54	4.14505	-4.05097	3.91364	-1.03509	0.300627	NA
C4B63_67g14	2.07246	-4.04839	3.92314	-1.03192	0.302107	NA
C4B63_170g22	994.518	-4.04725	0.693998	-5.83179	5.48346e-09	7.52119e-08
C4B63_39g336	4378.7	-4.04692	0.681428	-5.93888	2.8698e-09	4.29482e-08
C4B63_40g187	26.4124	-4.04651	1.32759	-3.048	0.00230369	0.0113088
C4B63_9g445	226.29	-4.04617	1.36159	-2.97165	0.00296203	0.0141006
C4B63_35g353	12.2056	-4.04608	1.82042	-2.22261	0.0262422	0.0855607
C4B63_33g69	12.3935	-4.04605	1.96074	-2.06353	0.0390622	0.116871
C4B63_227g9	275.461	-4.04572	0.60405	-6.69765	2.11793e-11	4.18659e-10
C4B63_3g618	9.27366	-4.03816	3.25074	-1.24223	NA	NA
C4B63_9g338	28.8094	-4.03428	1.67037	-2.41519	0.0157268	0.0568133
C4B63_173g51	2.05023	-4.03312	3.92331	-1.02799	0.303956	NA
C4B63_138g24	41.0217	-4.02723	1.70394	-2.36348	0.0181042	0.0634485
C4B63_4g342	64.3756	-4.02711	1.41608	-2.84384	0.00445734	0.0199595
C4B63_19g167	543.651	-4.02677	1.60122	-2.51482	0.0119093	0.0453608
C4B63_36g183	4.33471	-4.02627	3.31584	-1.21425	0.224651	NA
C4B63_36g190	4.33471	-4.02627	3.31584	-1.21425	0.224651	NA
C4B63_6g595	207.195	-4.02462	1.40824	-2.85792	0.00426435	0.0191883
C4B63_330g2	14.8568	-4.02366	1.77509	-2.26674	0.0234059	0.0780163
C4B63_121g77	2.02789	-4.02277	3.42614	-1.17414	0.240338	NA
C4B63_40g124	49.0659	-4.02116	1.70023	-2.36507	0.0180268	0.0632522
C4B63_24g307	42.3495	-4.01692	1.34375	-2.98934	0.00279578	0.0134215
C4B63_255g16	107.544	-4.01218	1.1389	-3.52286	0.000426913	0.00258385
C4B63_281g14	8.11731	-4.01194	2.96253	-1.35423	0.175664	0.347334
C4B63_195g4	2.02288	-4.01181	3.92356	-1.02249	0.306549	NA
C4B63_32g330	37.9271	-4.01093	1.42327	-2.8181	0.0048309	0.0213478
C4B63_60g160	41.8495	-4.01078	2.57827	-1.55561	0.119802	0.266014
C4B63_101g5	4955.71	-4.01002	0.774747	-5.17591	2.26803e-07	2.61585e-06
C4B63_32g234	1200.16	-4.00747	0.517797	-7.73947	9.98285e-15	2.91712e-13
C4B63_32g235	1200.16	-4.00747	0.517797	-7.73947	9.98285e-15	2.91712e-13
C4B63_145g22	30.3044	-4.00719	1.74291	-2.29914	0.0214967	0.0727181
C4B63_15g47	1.99422	-4.00667	3.92362	-1.02117	0.307175	NA
C4B63_29g363	1.99422	-4.00667	3.92362	-1.02117	0.307175	NA
C4B63_3g924	1.99422	-4.00667	3.92362	-1.02117	0.307175	NA
C4B63_350g11	4.03476	-4.00453	3.91391	-1.02315	0.306236	NA
C4B63_1g594	4.22792	-4.00411	2.58226	-1.55062	0.120992	NA
C4B63_36g28	1.99433	-4.00188	3.92368	-1.01993	0.307761	NA
C4B63_5g545	16.7306	-4.00092	1.56746	-2.55249	0.0106956	0.0415406
C4B63_18g2	176.156	-3.9987	0.606519	-6.59288	4.31382e-11	8.18795e-10
C4B63_18g5	176.156	-3.9987	0.606519	-6.59288	4.31382e-11	8.18795e-10
C4B63_18g8	176.156	-3.9987	0.606519	-6.59288	4.31382e-11	8.18795e-10
C4B63_42g114	176.156	-3.9987	0.606519	-6.59288	4.31382e-11	8.18795e-10
C4B63_42g118	176.156	-3.9987	0.606519	-6.59288	4.31382e-11	8.18795e-10
C4B63_42g121	176.156	-3.9987	0.606519	-6.59288	4.31382e-11	8.18795e-10
C4B63_42g124	176.156	-3.9987	0.606519	-6.59288	4.31382e-11	8.18795e-10
C4B63_42g127	176.156	-3.9987	0.606519	-6.59288	4.31382e-11	8.18795e-10
C4B63_50g200	71.5441	-3.99687	1.28278	-3.1158	0.00183445	0.00923944
C4B63_1g1238	2.00065	-3.99613	3.92374	-1.01845	0.308465	NA
C4B63_5g220	2.00065	-3.99613	3.92374	-1.01845	0.308465	NA
C4B63_182g13	217.32	-3.99383	1.23899	-3.22346	0.00126652	0.006763
C4B63_178g46	31.6208	-3.99333	2.94307	-1.35686	NA	NA
C4B63_62g10	1.98343	-3.99184	3.49428	-1.14239	0.253292	NA
C4B63_62g17	1.98343	-3.99184	3.49428	-1.14239	0.253292	NA
C4B63_67g66	1.98343	-3.99184	3.49428	-1.14239	0.253292	NA
C4B63_12g220	2223.38	-3.98694	0.5857	-6.80713	9.95652e-12	2.04761e-10
C4B63_249g30	1.97798	-3.98611	3.45958	-1.1522	0.24924	NA
C4B63_52g918c	158.295	-3.9847	1.3092	-3.04362	0.0023375	0.0114558
C4B63_295g27	641.21	-3.98438	0.61914	-6.43534	1.23194e-10	2.21331e-09
C4B63_45g189	1.9666	-3.98334	3.92389	-1.01515	0.310034	NA
C4B63_212g18	907.914	-3.98214	0.650431	-6.12231	9.22262e-10	1.45379e-08
C4B63_259g93c	23.8585	-3.98102	1.76902	-2.2504	0.0244234	0.0807722
C4B63_216g16	1.96115	-3.97888	3.63214	-1.09547	0.273313	NA
C4B63_1g69	47.7022	-3.97734	1.69211	-2.35052	0.0187469	0.0653293
C4B63_5g412	47.7022	-3.97734	1.69211	-2.35052	0.0187469	0.0653293
C4B63_102g58	1.96676	-3.97588	3.92398	-1.01323	0.310952	NA
C4B63_3g732	1.96676	-3.97588	3.92398	-1.01323	0.310952	NA
C4B63_11g481	59.5446	-3.97498	1.76381	-2.25364	0.0242191	0.0803103
C4B63_155g3	1.96709	-3.97451	3.48934	-1.13904	0.254686	NA
C4B63_216g17	14.1874	-3.96798	1.83092	-2.1672	0.0302193	0.0956383
C4B63_26g237	30.8896	-3.9671	1.34695	-2.94526	0.00322687	0.0151805
C4B63_193g25	27.5888	-3.96707	1.74236	-2.27684	0.022796	0.0763621
C4B63_44g168	92.6386	-3.9656	1.78366	-2.22329	0.0261965	0.0854493
C4B63_409g17	1.95619	-3.9643	3.92412	-1.01024	0.312381	NA
C4B63_13g205	180.152	-3.96103	1.3621	-2.90802	0.00363725	0.0167996
C4B63_119g34	19.5697	-3.95931	2.09551	-1.88942	0.0588351	0.158574
C4B63_144g102c	4.06111	-3.95919	2.28912	-1.72957	0.083708	NA
C4B63_69g174c	4.06111	-3.95919	2.28912	-1.72957	0.083708	NA
C4B63_34g245	302.138	-3.95788	1.39995	-2.82715	0.00469638	0.0208343
C4B63_39g104	1.92797	-3.95469	3.62097	-1.09216	0.274761	NA
C4B63_27g128	1.93908	-3.95438	3.92424	-1.00768	0.313608	NA
C4B63_29g286	1.93908	-3.95438	3.92424	-1.00768	0.313608	NA
C4B63_29g325	1.93908	-3.95438	3.92424	-1.00768	0.313608	NA
C4B63_50g227	1.93908	-3.95438	3.92424	-1.00768	0.313608	NA
C4B63_68g97	1.93908	-3.95438	3.92424	-1.00768	0.313608	NA
C4B63_145g20	27.3189	-3.95225	2.03329	-1.94378	0.0519225	0.144406
C4B63_26g233	708.33	-3.94872	0.987777	-3.99758	6.39945e-05	0.000487744
C4B63_35g109	231.612	-3.94811	0.681843	-5.79034	7.02437e-09	9.51992e-08
C4B63_15g34	3.8682	-3.94692	3.28064	-1.2031	0.228939	NA
C4B63_70g131	1.91113	-3.94567	3.92435	-1.00543	0.314688	NA
C4B63_4g1549c	44.2549	-3.94538	1.3082	-3.01588	0.00256231	0.0124014
C4B63_68g89	1.91118	-3.94307	3.92438	-1.00476	0.315011	NA
C4B63_52g92	73.9105	-3.94248	1.74712	-2.25656	0.0240353	0.0797904
C4B63_165g15	1.92884	-3.94182	3.92439	-1.00444	0.315167	NA
C4B63_550g1	1.92884	-3.94182	3.92439	-1.00444	0.315167	NA
C4B63_276g3	1.92884	-3.94182	3.92439	-1.00444	0.315167	NA
C4B63_59g132	101.284	-3.94159	1.2487	-3.15656	0.00159644	0.00818765
C4B63_142g5	62.0397	-3.94147	1.21447	-3.24542	0.00117278	0.00631033
C4B63_238g17	62.0397	-3.94147	1.21447	-3.24542	0.00117278	0.00631033
C4B63_30nc3	1.91124	-3.94045	3.92441	-1.00409	0.315336	NA
C4B63_30nc6	1.91124	-3.94045	3.92441	-1.00409	0.315336	NA
C4B63_30nc9	1.91124	-3.94045	3.92441	-1.00409	0.315336	NA
C4B63_12g180	11.4248	-3.93562	1.76415	-2.23089	0.0256887	0.0840525
C4B63_3g653	1.90023	-3.93459	3.92448	-1.00258	0.316066	NA
C4B63_64g43	1.90023	-3.93459	3.92448	-1.00258	0.316066	NA
C4B63_160g10	32.0145	-3.9321	1.77139	-2.21978	0.0264335	0.0860137
C4B63_1g532	1.91173	-3.93177	3.92451	-1.00185	0.316416	NA
C4B63_207g16	397.318	-3.93081	1.17482	-3.34589	0.0008202	0.00461472
C4B63_169g26	1.89478	-3.929	3.92455	-1.00113	0.316762	NA
C4B63_76g23	276.377	-3.92319	1.18663	-3.30616	0.000945853	0.00522427
C4B63_62g18	1.88939	-3.92105	3.52115	-1.11357	0.265463	NA
C4B63_12g257	85.7097	-3.91636	1.43133	-2.73617	0.0062159	0.0264713
C4B63_11g398	1.88361	-3.91576	3.92471	-0.99772	0.318415	NA
C4B63_42g253	259.992	-3.91541	0.556476	-7.03608	1.97724e-12	4.3635e-11
C4B63_21g190	1.8895	-3.91525	3.92472	-0.997587	0.31848	NA
C4B63_27g305	1.88982	-3.9138	3.71037	-1.05483	0.291504	NA
C4B63_2g59	48.579	-3.90988	1.21062	-3.22965	0.0012394	0.00663257
C4B63_40g147	24.7767	-3.90867	2.18523	-1.78868	0.0736671	0.187091
C4B63_9g522	47.4828	-3.90859	0.986512	-3.96203	7.43162e-05	0.000558354
C4B63_66g59	1.87299	-3.9063	3.92483	-0.99528	0.3196	NA
C4B63_3g554	169.075	-3.90413	1.80102	-2.16773	0.030179	0.0955313
C4B63_35g349	1.85577	-3.90168	3.92489	-0.994088	0.32018	NA
C4B63_3g80	3.88855	-3.90079	2.56748	-1.51931	0.128685	NA
C4B63_28g83	45.3523	-3.90037	1.75653	-2.22049	0.0263853	0.0859135
C4B63_23g34	231.046	-3.90021	1.34023	-2.91011	0.00361305	0.0167207
C4B63_14g560c	358.24	-3.9002	1.37153	-2.84368	0.00445951	0.0199603
C4B63_80g70	7.47251	-3.9002	2.24695	-1.73578	0.082603	0.203595
C4B63_147g70	30.2462	-3.89945	2.05457	-1.89794	0.0577041	0.156467
C4B63_10g791c	22.7127	-3.89902	1.17446	-3.31985	0.000900646	0.00500714
C4B63_68g84	11.2058	-3.89517	2.10665	-1.84899	0.0644593	0.170044
C4B63_14g84	59.2466	-3.89402	1.24786	-3.12055	0.00180513	0.00911875
C4B63_11g37	35.3485	-3.89311	1.37917	-2.82279	0.00476082	0.0210696
C4B63_7g299	463.136	-3.89167	0.707164	-5.50321	3.72933e-08	4.75361e-07
C4B63_340g8	58.2987	-3.89126	1.34914	-2.88426	0.00392337	0.0178605
C4B63_7g409	41.314	-3.89122	1.7749	-2.19236	0.0283536	0.0908617
C4B63_85g45	1419.89	-3.88845	0.737128	-5.27513	1.32665e-07	1.57938e-06
C4B63_7g247	56.2727	-3.88799	1.73304	-2.24345	0.0248681	0.0818564
C4B63_4g468	231.192	-3.88668	1.55065	-2.50648	0.012194	0.0462903
C4B63_35g193	10.1821	-3.88581	3.82281	-1.01648	NA	NA
C4B63_5g312	1.84503	-3.88164	3.92514	-0.988918	0.322703	NA
C4B63_2g512	91.4149	-3.88159	0.786211	-4.93709	7.9298e-07	8.48408e-06
C4B63_30g190	891.149	-3.88121	0.807533	-4.80625	1.53784e-06	1.58346e-05
C4B63_7g73	139.625	-3.88082	1.35573	-2.86253	0.00420274	0.0189632
C4B63_1g282	1.83991	-3.87493	3.92523	-0.987186	0.323551	NA
C4B63_45g102	600.961	-3.87408	1.43526	-2.69922	0.00695021	0.0290874
C4B63_253g15	231.634	-3.87082	1.2977	-2.98282	0.00285605	0.0136621
C4B63_35g163	29.5461	-3.86602	1.98228	-1.95029	0.0511418	0.142784
C4B63_4g373	65.6612	-3.86454	1.327	-2.91223	0.00358856	0.0166386
C4B63_17g53	68.4381	-3.86093	1.31949	-2.92608	0.0034326	0.0160108
C4B63_30g187	541.662	-3.85917	0.98554	-3.91579	9.01076e-05	0.000663842
C4B63_10g473	74.4499	-3.8549	1.48399	-2.59766	0.00938615	0.0372368
C4B63_13g234	491.38	-3.85312	0.559758	-6.88355	5.838e-12	1.23139e-10
C4B63_13g235	491.38	-3.85312	0.559758	-6.88355	5.838e-12	1.23139e-10
C4B63_13g236	491.38	-3.85312	0.559758	-6.88355	5.838e-12	1.23139e-10
C4B63_192g20	14.5631	-3.85244	1.93552	-1.99039	0.046548	0.132536
C4B63_40g124c	733.133	-3.85236	0.659025	-5.84554	5.04926e-09	6.9709e-08
C4B63_10g445	281.313	-3.85055	0.753778	-5.10834	3.25007e-07	3.66505e-06
C4B63_133g46	1484.58	-3.84887	0.580283	-6.63275	3.29495e-11	6.36852e-10
C4B63_13g269	567.781	-3.84875	2.0085	-1.91623	0.0553355	0.151349
C4B63_107g104	1.80057	-3.84728	3.92558	-0.980053	0.32706	NA
C4B63_1g507	1.80057	-3.84728	3.92558	-0.980053	0.32706	NA
C4B63_266g5	1.80057	-3.84728	3.92558	-0.980053	0.32706	NA
C4B63_50g183	1.80057	-3.84728	3.92558	-0.980053	0.32706	NA
C4B63_5g200	1.80057	-3.84728	3.92558	-0.980053	0.32706	NA
C4B63_77g13	1.80057	-3.84728	3.92558	-0.980053	0.32706	NA
C4B63_77g19	1.80057	-3.84728	3.92558	-0.980053	0.32706	NA
C4B63_77g25	1.80057	-3.84728	3.92558	-0.980053	0.32706	NA
C4B63_87g120	1.80057	-3.84728	3.92558	-0.980053	0.32706	NA
C4B63_15g19	374.245	-3.84502	0.565915	-6.79434	1.08807e-11	2.2252e-10
C4B63_207g6	528.793	-3.84395	1.0516	-3.65534	0.000256844	0.00167005
C4B63_4g76	528.793	-3.84395	1.0516	-3.65534	0.000256844	0.00167005
C4B63_4g84	528.793	-3.84395	1.0516	-3.65534	0.000256844	0.00167005
C4B63_1g953	7.18439	-3.8427	2.2269	-1.72558	0.0844222	0.206838
C4B63_10g307	55.3375	-3.83642	1.48867	-2.57708	0.00996386	0.0391719
C4B63_27g299	1.77268	-3.83588	3.92573	-0.977112	0.328514	NA
C4B63_5g395	1.77268	-3.83588	3.92573	-0.977112	0.328514	NA
C4B63_10g272	65.2713	-3.83485	1.31459	-2.91714	0.00353259	0.0164048
C4B63_140g5	10.7571	-3.82949	2.16568	-1.76826	0.0770174	0.193505
C4B63_2g321	43.2779	-3.82756	1.7177	-2.22831	0.0258599	0.0845037
C4B63_92g112	1.77284	-3.82672	3.92585	-0.974749	0.329685	NA
C4B63_43g85	17.9626	-3.82273	2.94042	-1.30006	NA	NA
C4B63_13g174	100.85	-3.81707	1.26192	-3.02481	0.00248792	0.0121063
C4B63_161g16	1.7681	-3.81563	3.926	-0.971887	0.331107	NA
C4B63_1g1087	1.7681	-3.81563	3.926	-0.971887	0.331107	NA
C4B63_54g65	60.2876	-3.81548	0.866461	-4.40352	1.06508e-05	9.36281e-05
C4B63_1g1256	1.74494	-3.81533	3.926	-0.971812	0.331144	NA
C4B63_293g16	1.74494	-3.81533	3.926	-0.971812	0.331144	NA
C4B63_36g117	1.74494	-3.81533	3.926	-0.971812	0.331144	NA
C4B63_44g152	1.74494	-3.81533	3.926	-0.971812	0.331144	NA
C4B63_54g104	1.74494	-3.81533	3.926	-0.971812	0.331144	NA
C4B63_5g634	1.74494	-3.81533	3.926	-0.971812	0.331144	NA
C4B63_67g182	1.74494	-3.81533	3.926	-0.971812	0.331144	NA
C4B63_6g311	1.74494	-3.81533	3.926	-0.971812	0.331144	NA
C4B63_261g2	8.90708	-3.81436	2.96197	-1.28778	0.197824	0.376477
C4B63_23g234	209.397	-3.81223	0.774325	-4.92329	8.50996e-07	9.05891e-06
C4B63_97g41	164.946	-3.80927	1.38851	-2.74341	0.00608046	0.0259843
C4B63_100g8	1.74505	-3.80908	3.92608	-0.970198	0.331948	NA
C4B63_13g17	3.54737	-3.80753	2.54725	-1.49476	0.134977	NA
C4B63_60g171	76.043	-3.80689	1.22669	-3.10339	0.00191319	0.00956013
C4B63_103g60	8.86262	-3.80665	2.96204	-1.28515	0.198741	0.377467
C4B63_277g2	139.764	-3.80369	1.1915	-3.19235	0.00141119	0.00738617
C4B63_16g290	457.477	-3.80116	0.951346	-3.99556	6.45404e-05	0.000490136
C4B63_9g324	104.803	-3.80108	0.867228	-4.38303	1.17041e-05	0.000101618
C4B63_22g171	31.3467	-3.7986	1.12136	-3.38748	0.000705388	0.00402853
C4B63_351g8	31.3467	-3.7986	1.12136	-3.38748	0.000705388	0.00402853
C4B63_5g356	164.398	-3.79655	1.18951	-3.19171	0.00141435	0.00740007
C4B63_7g341	963.888	-3.7964	0.593354	-6.39821	1.57209e-10	2.74762e-09
C4B63_7g344	963.888	-3.7964	0.593354	-6.39821	1.57209e-10	2.74762e-09
C4B63_37g1436c	457.908	-3.79578	0.863596	-4.39532	1.10608e-05	9.65176e-05
C4B63_46g76	680.404	-3.79425	1.42378	-2.66492	0.00770061	0.0316633
C4B63_46g77	680.404	-3.79425	1.42378	-2.66492	0.00770061	0.0316633
C4B63_171g10c	41.2658	-3.79424	2.12157	-1.78841	0.0737104	0.187168
C4B63_32g217	655.828	-3.79391	1.45159	-2.61362	0.00895882	0.0357821
C4B63_2g229	847.721	-3.79329	0.976703	-3.88376	0.000102852	0.000733606
C4B63_84g81	228.73	-3.79072	0.930516	-4.07378	4.62557e-05	0.000363409
C4B63_196g43	1.71732	-3.78812	3.92637	-0.964791	0.334649	NA
C4B63_59g168	1.71732	-3.78812	3.92637	-0.964791	0.334649	NA
C4B63_50g144	6.96437	-3.7866	2.14695	-1.76371	0.0777803	0.194887
C4B63_8g550	35.0161	-3.78337	1.73905	-2.17554	0.0295897	0.0941093
C4B63_1g133c	17.4333	-3.78304	1.79593	-2.10645	0.0351655	0.107563
C4B63_246g6	412.322	-3.77995	0.520088	-7.26791	3.65104e-13	8.36966e-12
C4B63_84g36	412.322	-3.77995	0.520088	-7.26791	3.65104e-13	8.36966e-12
C4B63_15g457	1.72364	-3.77957	3.92648	-0.962583	0.335757	NA
C4B63_1g347	1.72364	-3.77957	3.92648	-0.962583	0.335757	NA
C4B63_8g282	55.9391	-3.77839	1.73356	-2.17955	0.0292906	0.0932983
C4B63_7g376	195.898	-3.77585	0.589676	-6.40326	1.52091e-10	2.66764e-09
C4B63_34g104	20.8242	-3.77352	1.73868	-2.17034	0.0299813	0.0950276
C4B63_21g10	45.2575	-3.77291	1.78737	-2.11087	0.0347838	0.106726
C4B63_21g11	45.2575	-3.77291	1.78737	-2.11087	0.0347838	0.106726
C4B63_21g13	45.2575	-3.77291	1.78737	-2.11087	0.0347838	0.106726
C4B63_21g14	45.2575	-3.77291	1.78737	-2.11087	0.0347838	0.106726
C4B63_21g16	45.2575	-3.77291	1.78737	-2.11087	0.0347838	0.106726
C4B63_21g20	45.2575	-3.77291	1.78737	-2.11087	0.0347838	0.106726
C4B63_130g37	8.62741	-3.7725	2.89795	-1.30178	0.192991	0.3704
C4B63_186g23	1.70653	-3.76871	3.92663	-0.959781	0.337165	NA
C4B63_67g92	1.68958	-3.76691	3.92666	-0.959319	0.337398	NA
C4B63_23g137	17.2228	-3.76375	1.78103	-2.11324	0.0345799	0.106317
C4B63_1g1096	6.82472	-3.76341	2.17541	-1.72998	0.0836338	0.205519
C4B63_33g305	3.62959	-3.76245	2.61195	-1.44047	0.149733	NA
C4B63_198g18	1.69552	-3.76226	3.62866	-1.03682	0.299821	NA
C4B63_14g146	65.6402	-3.76015	1.89195	-1.98744	0.0468733	0.133334
C4B63_8g555	741.134	-3.7598	1.35551	-2.7737	0.00554222	0.0240033
C4B63_12g327	36.8433	-3.75943	1.39935	-2.68655	0.00721939	0.0300101
C4B63_80g54c	54.3147	-3.75858	1.24243	-3.02518	0.00248484	0.0121057
C4B63_37g417	24.0748	-3.75815	1.77753	-2.11425	0.0344938	0.106145
C4B63_45g128	418.191	-3.75736	0.686802	-5.47081	4.47991e-08	5.66873e-07
C4B63_5g227	1.68975	-3.75684	3.92679	-0.956718	0.338709	NA
C4B63_18g62	24.0486	-3.75588	1.72576	-2.17636	0.0295284	0.0939949
C4B63_20g89c	13.6544	-3.7517	1.9506	-1.92336	0.0544347	0.14966
C4B63_17g123	95.1801	-3.75164	1.15447	-3.24967	0.00115541	0.00622818
C4B63_2g363	54.9697	-3.74859	1.31294	-2.8551	0.0043023	0.0193414
C4B63_113g46	50.3123	-3.7484	1.43564	-2.61096	0.00902883	0.036013
C4B63_43g142	94.1559	-3.74822	1.24048	-3.0216	0.00251444	0.0121977
C4B63_18g279	120.676	-3.74638	1.15172	-3.25285	0.00114254	0.0061723
C4B63_19g95	98.897	-3.74584	1.29642	-2.88938	0.00386005	0.0176538
C4B63_66g172	1.66185	-3.74546	3.92695	-0.953783	0.340193	NA
C4B63_18g169	179.744	-3.74419	1.16238	-3.22113	0.00127684	0.00681566
C4B63_23g147	212.255	-3.74277	1.41798	-2.6395	0.00830285	0.0336806
C4B63_15g332	1.67918	-3.74263	3.92699	-0.953052	0.340564	NA
C4B63_62g169	1.67918	-3.74263	3.92699	-0.953052	0.340564	NA
C4B63_15g255	1.66196	-3.73857	3.92705	-0.952006	0.341094	NA
C4B63_2g426	124.343	-3.73678	1.14968	-3.25029	0.00115288	0.00621906
C4B63_11g346	1.66201	-3.73509	3.9271	-0.951107	0.34155	NA
C4B63_226g23	1.66207	-3.73158	3.92715	-0.950202	0.34201	NA
C4B63_37g126	1.66207	-3.73158	3.92715	-0.950202	0.34201	NA
C4B63_38g189	1.66207	-3.73158	3.92715	-0.950202	0.34201	NA
C4B63_4g276	1.66207	-3.73158	3.92715	-0.950202	0.34201	NA
C4B63_6g232	1.66207	-3.73158	3.92715	-0.950202	0.34201	NA
C4B63_58g43	16.8355	-3.72815	1.76847	-2.10812	0.0350203	0.107229
C4B63_63g62	132.762	-3.72457	0.881764	-4.224	2.40008e-05	0.000198033
C4B63_51g81	117.72	-3.72408	1.16785	-3.18883	0.00142848	0.00745913
C4B63_71g131	1.65695	-3.72381	3.92726	-0.948197	0.343029	NA
C4B63_28g158	100.142	-3.72103	0.89698	-4.14839	3.34818e-05	0.000269495
C4B63_219g42	9.34431	-3.719	2.89889	-1.2829	0.199525	0.378714
C4B63_19g253	26.4676	-3.71839	1.43466	-2.59182	0.00954699	0.0377842
C4B63_19g255	26.4676	-3.71839	1.43466	-2.59182	0.00954699	0.0377842
C4B63_308g22	10.0338	-3.71734	2.06259	-1.80227	0.0715028	0.18304
C4B63_30g273	33.5433	-3.71646	1.72969	-2.14862	0.0316642	0.0993396
C4B63_5g83	9.98755	-3.71606	2.01049	-1.84833	0.0645544	0.170203
C4B63_36g69	3.33123	-3.71357	2.60042	-1.42807	0.153273	NA
C4B63_6g141	6.69291	-3.71354	3.05433	-1.21583	0.224051	0.410955
C4B63_110g38	20.9022	-3.71088	1.94519	-1.90772	0.0564272	0.153652
C4B63_102g76	13.2957	-3.71074	1.8089	-2.05138	0.0402298	0.119421
C4B63_117g72	6.60928	-3.71004	2.06783	-1.79417	0.0727855	0.185457
C4B63_405g4	2690.95	-3.70736	1.07555	-3.44695	0.00056695	0.00332129
C4B63_7g411	85.8562	-3.70641	1.17257	-3.16091	0.00157275	0.00809142
C4B63_16g152	59.5139	-3.7062	0.912559	-4.06132	4.87951e-05	0.000381133
C4B63_351g6	193.678	-3.70537	0.614227	-6.03258	1.61366e-09	2.49577e-08
C4B63_233g47c	123.58	-3.70536	1.06958	-3.4643	0.000531615	0.00313749
C4B63_75g392c	123.58	-3.70536	1.06958	-3.4643	0.000531615	0.00313749
C4B63_17g72	23.2763	-3.70522	1.8467	-2.0064	0.0448139	0.128789
C4B63_1g1234	1.62916	-3.7052	3.92752	-0.943394	0.34548	NA
C4B63_34g136	6.63821	-3.69994	3.0861	-1.1989	0.230565	0.419284
C4B63_43g159	179.653	-3.69978	1.39038	-2.66099	0.00779119	0.0319686
C4B63_12g292	27.1807	-3.69744	1.41034	-2.62167	0.00875005	0.0350714
C4B63_32g321	39.7337	-3.69508	1.79611	-2.05726	0.0396608	0.118088
C4B63_17g263	146.505	-3.69308	0.932692	-3.95959	7.50791e-05	0.000563513
C4B63_42g48	85.6746	-3.69159	1.31084	-2.81619	0.00485964	0.0214491
C4B63_279g16	1.60655	-3.69079	3.92773	-0.939677	0.347383	NA
C4B63_159g17	177.727	-3.69035	1.30183	-2.83474	0.00458634	0.0203951
C4B63_2g696	856.193	-3.68757	0.55246	-6.67481	2.47544e-11	4.86081e-10
C4B63_2g403	116.158	-3.68368	0.932595	-3.94992	7.81764e-05	0.000583207
C4B63_125g57	4.8833	-3.68287	3.89308	-0.946004	0.344147	0.542932
C4B63_7g369	91.7974	-3.68261	1.2682	-2.9038	0.00368661	0.0169761
C4B63_162g14	6.47061	-3.67981	2.09104	-1.7598	0.0784413	0.195879
C4B63_58g37	73.8018	-3.67949	1.28553	-2.86225	0.00420651	0.0189742
C4B63_153g117c	3.39566	-3.67931	3.48895	-1.05456	0.291626	NA
C4B63_72g269c	3.39566	-3.67931	3.48895	-1.05456	0.291626	NA
C4B63_256g16	1.60736	-3.67733	3.92792	-0.936203	0.349169	NA
C4B63_26g17	1.60736	-3.67733	3.92792	-0.936203	0.349169	NA
C4B63_43g86	1.60736	-3.67733	3.92792	-0.936203	0.349169	NA
C4B63_86g72	1.60736	-3.67733	3.92792	-0.936203	0.349169	NA
C4B63_11g38	48.2614	-3.67567	1.04278	-3.52487	0.000423692	0.00257172
C4B63_132g19	1.57876	-3.67204	3.928	-0.934836	0.349873	NA
C4B63_15g372	1.57876	-3.67204	3.928	-0.934836	0.349873	NA
C4B63_39g149	1.57876	-3.67204	3.928	-0.934836	0.349873	NA
C4B63_66g96	1.57876	-3.67204	3.928	-0.934836	0.349873	NA
C4B63_10g309	71.4826	-3.672	1.04195	-3.52415	0.000424847	0.00257767
C4B63_81g41	118.98	-3.67198	1.35801	-2.70394	0.00685228	0.0287508
C4B63_136g15	3.22013	-3.67161	3.5251	-1.04156	0.297615	NA
C4B63_35g97	54.4578	-3.67082	1.88525	-1.94713	0.0515193	0.143458
C4B63_204g30	39.9293	-3.66993	0.963947	-3.80719	0.000140555	0.000972509
C4B63_95g54	29.2829	-3.66992	1.76177	-2.08309	0.0372434	0.112499
C4B63_1g709	1.57881	-3.66824	3.92806	-0.933855	0.350379	NA
C4B63_5g742	1.57331	-3.665	3.9281	-0.93302	0.35081	NA
C4B63_83g62	1753.15	-3.66464	0.724636	-5.05721	4.25425e-07	4.7154e-06
C4B63_74g54	20.4817	-3.66232	1.71054	-2.14102	0.0322721	0.100827
C4B63_104g80	38.987	-3.66103	0.969221	-3.77729	0.000158546	0.00108682
C4B63_31g273	16.1209	-3.65698	1.93663	-1.88833	0.0589822	0.158768
C4B63_7g292	89.7014	-3.65651	1.10674	-3.30387	0.000953607	0.00526317
C4B63_124g3	3.34019	-3.65573	3.38231	-1.08084	0.27977	NA
C4B63_7g399	80.7638	-3.65486	1.78069	-2.0525	0.0401209	0.119176
C4B63_2g436	110.244	-3.65269	0.981488	-3.72158	0.000197979	0.00131624
C4B63_3g948	4.94465	-3.65266	2.42081	-1.50886	0.131335	0.284113
C4B63_56g54	37.63	-3.65259	1.34326	-2.7192	0.00654405	0.0276379
C4B63_34g336	51.505	-3.65083	1.87834	-1.94365	0.0519377	0.144406
C4B63_12g190	55.2263	-3.65017	1.16581	-3.13103	0.00174194	0.00883581
C4B63_34g1235c	141.56	-3.64795	1.83735	-1.98544	0.0470955	0.133786
C4B63_16g331	752.267	-3.64663	1.67229	-2.18062	0.0292115	0.0931629
C4B63_5g244	1.56802	-3.64616	3.92838	-0.928156	0.353326	NA
C4B63_207g18	385.391	-3.64344	1.98845	-1.8323	0.0669062	0.17466
C4B63_42g69	19.1124	-3.63979	1.76508	-2.06211	0.0391975	0.117039
C4B63_31g228	74.3978	-3.63909	1.53958	-2.36369	0.0180938	0.0634372
C4B63_101g6	588.034	-3.6385	0.567929	-6.40661	1.48792e-10	2.64749e-09
C4B63_18g254	58.2035	-3.63774	1.70028	-2.1395	0.0323951	0.101118
C4B63_1g526	1.5629	-3.6377	3.92851	-0.925973	0.35446	NA
C4B63_4g319	115.884	-3.63684	0.780109	-4.66196	3.13206e-06	3.02882e-05
C4B63_71g114	1.55152	-3.6363	3.92853	-0.925612	0.354648	NA
C4B63_13g267	63.8021	-3.63572	1.76541	-2.05942	0.0394542	0.117591
C4B63_5g351	6.29794	-3.6345	2.45741	-1.47899	0.139142	0.296833
C4B63_115g68	7.09154	-3.63373	1.97913	-1.83602	0.0663543	0.17371
C4B63_80g5	69.9297	-3.63029	1.82187	-1.99262	0.0463035	0.131967
C4B63_14g82	89.4355	-3.62885	1.138	-3.1888	0.00142867	0.00745913
C4B63_74g95	3.25732	-3.62637	2.46885	-1.46885	0.141873	NA
C4B63_47g102	143.016	-3.62549	1.35334	-2.67892	0.00738598	0.0305908
C4B63_92g56	15.7484	-3.62427	1.88145	-1.92631	0.0540651	0.148881
C4B63_37g374	167.585	-3.62277	1.0071	-3.59722	0.000321632	0.00202713
C4B63_62g91	167.585	-3.62277	1.0071	-3.59722	0.000321632	0.00202713
C4B63_242g10	707.274	-3.62217	1.23803	-2.92575	0.00343626	0.0160229
C4B63_70g90	52.6641	-3.62113	1.46972	-2.46383	0.0137462	0.051017
C4B63_84g39	18.904	-3.61875	2.76237	-1.31002	0.19019	0.366482
C4B63_111g25	15.4669	-3.61756	1.87006	-1.93447	0.053056	0.146852
C4B63_87g7	331.792	-3.61535	0.904802	-3.99573	6.44939e-05	0.000490136
C4B63_111g37	190.028	-3.61503	1.83653	-1.9684	0.0490222	0.138249
C4B63_2g802	18.8078	-3.61436	1.76654	-2.04601	0.0407553	0.120642
C4B63_120g30	1.52345	-3.6141	3.92887	-0.919884	0.357633	NA
C4B63_120g49	1.52345	-3.6141	3.92887	-0.919884	0.357633	NA
C4B63_213g19	1.52934	-3.61184	3.77046	-0.957931	0.338098	NA
C4B63_66g101	1.52934	-3.61184	3.77046	-0.957931	0.338098	NA
C4B63_60g124	40.8357	-3.61153	1.85987	-1.94182	0.0521593	0.14494
C4B63_43g199	3.09263	-3.60986	3.44682	-1.0473	0.294961	NA
C4B63_103g77	1.52356	-3.60579	3.92899	-0.91774	0.358755	NA
C4B63_146g48	1.52356	-3.60579	3.92899	-0.91774	0.358755	NA
C4B63_177g42	1.52356	-3.60579	3.92899	-0.91774	0.358755	NA
C4B63_1g1044	1.52356	-3.60579	3.92899	-0.91774	0.358755	NA
C4B63_27g282	1.52356	-3.60579	3.92899	-0.91774	0.358755	NA
C4B63_2g323	1.52356	-3.60579	3.92899	-0.91774	0.358755	NA
C4B63_360g13	1.52356	-3.60579	3.92899	-0.91774	0.358755	NA
C4B63_37g156	1.52356	-3.60579	3.92899	-0.91774	0.358755	NA
C4B63_386g19	1.52356	-3.60579	3.92899	-0.91774	0.358755	NA
C4B63_5g113	1.52356	-3.60579	3.92899	-0.91774	0.358755	NA
C4B63_18g52	15.1592	-3.60523	1.29788	-2.77779	0.00547302	0.0237593
C4B63_29g339	26.3698	-3.60486	1.48431	-2.42865	0.015155	0.0552471
C4B63_24g281	37.4297	-3.60126	1.78122	-2.0218	0.0431974	0.125337
C4B63_42g94	34.2619	-3.60087	1.79387	-2.00732	0.0447158	0.128557
C4B63_2g819	28.6919	-3.60018	1.42895	-2.51946	0.0117534	0.0448949
C4B63_49g118	74.6882	-3.59895	0.818792	-4.39543	1.10551e-05	9.65176e-05
C4B63_17g1218c	48.5085	-3.59805	1.36985	-2.62659	0.0086244	0.0346523
C4B63_14g165	32.4762	-3.59725	1.35376	-2.65724	0.00787837	0.0322686
C4B63_8g476	508.525	-3.59692	1.12323	-3.2023	0.00136337	0.00716374
C4B63_353g8	41.9095	-3.59653	1.08211	-3.32364	0.000888521	0.00494455
C4B63_85g62	220.114	-3.59577	1.04404	-3.44411	0.000572952	0.00335511
C4B63_104g49	1.49567	-3.59467	3.92917	-0.914868	0.360261	NA
C4B63_50g173	1.49567	-3.59467	3.92917	-0.914868	0.360261	NA
C4B63_20g48	45.768	-3.5942	1.30119	-2.76224	0.00574071	0.0247542
C4B63_63g282c	970.345	-3.59341	0.794932	-4.52041	6.17212e-06	5.70025e-05
C4B63_23g220	111.295	-3.59203	1.43897	-2.49625	0.0125514	0.0472709
C4B63_63g96	68.1586	-3.59011	1.79608	-1.99886	0.0456235	0.130456
C4B63_13g310	342.959	-3.58743	0.926626	-3.8715	0.000108169	0.000768936
C4B63_30g170	846	-3.58642	0.873522	-4.1057	4.03096e-05	0.000320095
C4B63_64g134	1.49577	-3.58617	3.9293	-0.912675	0.361414	NA
C4B63_5g38	1.50749	-3.58601	3.9293	-0.912634	0.361435	NA
C4B63_43g161	920.073	-3.58422	0.552284	-6.4898	8.59483e-11	1.55549e-09
C4B63_175g18	49.4985	-3.58167	1.39234	-2.57241	0.0100993	0.0396518
C4B63_1g261	40.0041	-3.58067	1.7673	-2.02607	0.0427577	0.124378
C4B63_215g13	1.49616	-3.58047	3.83144	-0.934497	0.350048	NA
C4B63_18g811c	351.457	-3.57872	1.57442	-2.27304	0.0230239	0.0769685
C4B63_1g1308	6.08882	-3.57858	2.13423	-1.67676	0.09359	0.223257
C4B63_13g957c	67.5265	-3.57752	1.31139	-2.72803	0.00637142	0.0270169
C4B63_83g49	19.3468	-3.57669	1.75802	-2.0345	0.0419011	0.123098
C4B63_305g5	1.49621	-3.57623	3.92945	-0.910109	0.362765	NA
C4B63_5g379	1.49621	-3.57623	3.92945	-0.910109	0.362765	NA
C4B63_7g348	84.1727	-3.57477	1.31696	-2.71441	0.00663936	0.0280005
C4B63_71g178	3.24747	-3.57381	3.585	-0.996878	0.318824	NA
C4B63_61g115	6.09852	-3.57316	3.02238	-1.18223	0.237113	0.426774
C4B63_48g43	21.4084	-3.57264	1.8727	-1.90775	0.0564232	0.153652
C4B63_73g1	104.052	-3.57216	1.30277	-2.74196	0.00610731	0.0260689
C4B63_2g11	512.06	-3.57155	0.424624	-8.41108	4.06254e-17	1.74618e-15
C4B63_113g43	59.1766	-3.5674	0.898012	-3.97255	7.11074e-05	0.000536152
C4B63_13g352	5047.89	-3.56684	0.585698	-6.08989	1.1299e-09	1.77166e-08
C4B63_235g7	80.1171	-3.56445	1.52986	-2.32992	0.0198102	0.06805
C4B63_7g384	57.6746	-3.56162	1.42451	-2.50025	0.0124107	0.0468661
C4B63_81g20	30.3702	-3.56112	1.76366	-2.01917	0.0434699	0.125954
C4B63_174g16	6.68731	-3.56025	2.11946	-1.6798	0.0929971	0.222213
C4B63_82g70	1044.03	-3.55986	0.9195	-3.87152	0.00010816	0.000768936
C4B63_116g56	3.14704	-3.55978	2.5291	-1.40753	0.15927	NA
C4B63_7g345	88.1622	-3.55978	1.80716	-1.96982	0.0488595	0.137948
C4B63_91g37	898.659	-3.55561	0.76474	-4.64944	3.32834e-06	3.19771e-05
C4B63_31g256	1.47398	-3.55518	3.92978	-0.904676	0.365637	NA
C4B63_7g133	226.041	-3.55239	1.42781	-2.48801	0.0128461	0.0481773
C4B63_17g104	31.775	-3.54971	1.14225	-3.10765	0.00188583	0.00946172
C4B63_46g85	57.9302	-3.54971	0.842493	-4.21334	2.51625e-05	0.000206467
C4B63_23g255	95.9944	-3.54947	1.17907	-3.0104	0.00260902	0.0126028
C4B63_136g23	11.9934	-3.54803	2.06523	-1.71799	0.0857988	0.209413
C4B63_80g21	1037.14	-3.54797	0.94382	-3.75916	0.000170485	0.00116005
C4B63_2g49	859.39	-3.54537	0.406455	-8.72267	2.71729e-18	1.33039e-16
C4B63_39g324	151.195	-3.54245	0.959687	-3.69125	0.000223152	0.00146841
C4B63_2g247	39.0402	-3.54243	1.76862	-2.00293	0.0451843	0.129601
C4B63_18g24	115.863	-3.54169	0.938458	-3.77395	0.000160686	0.00109944
C4B63_44g212	182.51	-3.54164	0.803726	-4.40653	1.0504e-05	9.26681e-05
C4B63_52g401c	35.0816	-3.54138	1.07403	-3.2973	0.000976201	0.00537183
C4B63_59g221	1.45752	-3.54048	3.93002	-0.900881	0.367652	NA
C4B63_8g554	41.8732	-3.53837	1.32584	-2.66878	0.00761284	0.0313634
C4B63_44g211	443.948	-3.53519	0.616164	-5.73741	9.61334e-09	1.28636e-07
C4B63_23g1324c	38.8243	-3.53446	1.87721	-1.88283	0.0597237	0.160332
C4B63_272g28	1.45175	-3.53384	3.93013	-0.899167	0.368563	NA
C4B63_22g169	172.986	-3.53007	0.619171	-5.70128	1.1891e-08	1.58254e-07
C4B63_23g245	84.3056	-3.52845	1.25873	-2.80318	0.00506021	0.0222349
C4B63_2g227	85.9421	-3.52711	1.28181	-2.75165	0.00592951	0.0254691
C4B63_26g308	41.5861	-3.52541	1.77866	-1.98206	0.0474722	0.134545
C4B63_50g176	3.06291	-3.5253	3.9159	-0.900251	0.367987	NA
C4B63_15g456	1.44663	-3.52437	3.93028	-0.896722	0.369867	NA
C4B63_1g185	1.44663	-3.52437	3.93028	-0.896722	0.369867	NA
C4B63_200g34	1.44663	-3.52437	3.93028	-0.896722	0.369867	NA
C4B63_200g38	1.44663	-3.52437	3.93028	-0.896722	0.369867	NA
C4B63_37g143	1.44663	-3.52437	3.93028	-0.896722	0.369867	NA
C4B63_77g49	1.44663	-3.52437	3.93028	-0.896722	0.369867	NA
C4B63_70g94	233.964	-3.52434	0.518201	-6.8011	1.03825e-11	2.13215e-10
C4B63_45g140	14.6487	-3.52378	1.34924	-2.61167	0.00901001	0.0359573
C4B63_225g41	11.8365	-3.52254	2.81623	-1.2508	0.211008	0.394632
C4B63_241g4	11.8365	-3.52254	2.81623	-1.2508	0.211008	0.394632
C4B63_17g61	17.7255	-3.52229	1.91893	-1.83555	0.066424	0.173831
C4B63_134g50	2.9387	-3.52097	3.5578	-0.989649	0.322346	NA
C4B63_134g55	2.9387	-3.52097	3.5578	-0.989649	0.322346	NA
C4B63_58g232	3.05201	-3.52073	3.55275	-0.990987	0.321692	NA
C4B63_354g7	17.6639	-3.51631	2.06898	-1.69954	0.0892176	0.21548
C4B63_34g329	305.897	-3.51558	1.24464	-2.82457	0.00473436	0.0209713
C4B63_75g66	82.756	-3.5133	1.37967	-2.54648	0.0108816	0.0421856
C4B63_122g39	1.41257	-3.51291	3.93047	-0.893765	0.371448	NA
C4B63_132g10	1.41257	-3.51291	3.93047	-0.893765	0.371448	NA
C4B63_1g784	1.41257	-3.51291	3.93047	-0.893765	0.371448	NA
C4B63_62g12	1.41257	-3.51291	3.93047	-0.893765	0.371448	NA
C4B63_62g5	1.41257	-3.51291	3.93047	-0.893765	0.371448	NA
C4B63_67g60	1.41257	-3.51291	3.93047	-0.893765	0.371448	NA
C4B63_73nc1	1.41257	-3.51291	3.93047	-0.893765	0.371448	NA
C4B63_5g752	1.41257	-3.51291	3.93047	-0.893765	0.371448	NA
C4B63_11g251	1.41263	-3.50818	3.93054	-0.892542	0.372102	NA
C4B63_63g108	314.265	-3.50499	3.72766	-0.940265	NA	NA
C4B63_9g518	99.2546	-3.50494	1.31558	-2.66417	0.00771784	0.0317253
[truncated: 17,114 more rows]

## Sheet: S3D
Table S3D: Gene IDs of the reference set (top 100 and bottom 100) and genes upregulated in the EPI and MT forms
Genes IDs - Top 100 in reference set	Genes IDs - Bottom 100 in reference set	Genes IDs - upregulated in EPI	Genes IDs - upregulated in MT
C4B63_10g131	C4B63_112g13	C4B63_2g199	C4B63_33g179
C4B63_10g459	C4B63_11g87	C4B63_2g166c	C4B63_42g264
C4B63_112g19	C4B63_12g202	C4B63_550g3	C4B63_12g166
C4B63_113g65	C4B63_12g306	C4B63_9g277	C4B63_32g41
C4B63_114g29	C4B63_12g338	C4B63_20g10	C4B63_6g313
C4B63_11g16	C4B63_12g339	C4B63_202g30	C4B63_7g240
C4B63_11g473	C4B63_14g175	C4B63_210g26	C4B63_133g60
C4B63_128g41	C4B63_14g179	C4B63_4g72	C4B63_55g55
C4B63_128g52	C4B63_15g11	C4B63_133g56	C4B63_305g8
C4B63_12g334	C4B63_16g124	C4B63_97g38	C4B63_53g141
C4B63_12g397	C4B63_17g277	C4B63_51g129	C4B63_14g22
C4B63_13g117	C4B63_17g83	C4B63_60g133	C4B63_305g4
C4B63_13g138	C4B63_18g301	C4B63_56g104	C4B63_16g75
C4B63_13g189	C4B63_18g57	C4B63_263g4	C4B63_43g83
C4B63_13g194	C4B63_19g171	C4B63_144g26	C4B63_305g1
C4B63_13g240	C4B63_19g220	C4B63_145g3	C4B63_49g216
C4B63_13g260	C4B63_1g54	C4B63_30g291	C4B63_49g199
C4B63_14g106	C4B63_1g55	C4B63_193g13	C4B63_6g306
C4B63_14g184	C4B63_21g284	C4B63_193g11	C4B63_354g1
C4B63_14g34	C4B63_22g113	C4B63_294g8	C4B63_184g16
C4B63_14g78	C4B63_23g21	C4B63_30g162	C4B63_471g7
C4B63_175g11	C4B63_23g273	C4B63_152g26	C4B63_136g6
C4B63_17g46	C4B63_24g186	C4B63_12g170	C4B63_106g1
C4B63_18g168	C4B63_24g272	C4B63_233g18	C4B63_314g17
C4B63_18g210	C4B63_25g254	C4B63_104g99	C4B63_471g4
C4B63_18g223	C4B63_25g292	C4B63_251g18	C4B63_301g1
C4B63_18g251	C4B63_25g293	C4B63_313g10	C4B63_161g36
C4B63_18g260	C4B63_25g300	C4B63_301g2	C4B63_306g1
C4B63_19g36	C4B63_25g301	C4B63_294g12	C4B63_333g6
C4B63_19g76	C4B63_26g232	C4B63_20g1	C4B63_558g9
C4B63_19g87	C4B63_26g291	C4B63_16g194	C4B63_106g63
C4B63_19g88	C4B63_26g304	C4B63_266g4	C4B63_34g324
C4B63_1g63	C4B63_26g309	C4B63_62g82	C4B63_33g165
C4B63_20g170	C4B63_26g311	C4B63_206g6	C4B63_76g18
C4B63_21g67	C4B63_28g147	C4B63_258g27	C4B63_76g131
C4B63_23g71	C4B63_2g370	C4B63_91g44	C4B63_105g61
C4B63_23g75	C4B63_2g399	C4B63_16g309	C4B63_169g33
C4B63_26g192	C4B63_2g61	C4B63_16g310	C4B63_165g36
C4B63_26g274	C4B63_2g62	C4B63_251g12	C4B63_292g29
C4B63_28g143	C4B63_2g63	C4B63_313g15	C4B63_41g277
C4B63_2g212	C4B63_30g138	C4B63_117g69	C4B63_37g103
C4B63_2g235	C4B63_31g102	C4B63_111g23	C4B63_12g165
C4B63_2g30	C4B63_31g110	C4B63_104g100	C4B63_16g72
C4B63_2g36	C4B63_31g111	C4B63_427g4	C4B63_38g295
C4B63_2g39	C4B63_31g118	C4B63_38g229	C4B63_131g47
C4B63_2g690	C4B63_35g100	C4B63_46g62	C4B63_3g234
C4B63_2g76	C4B63_35g103	C4B63_127g61	C4B63_79g2
C4B63_2g765	C4B63_35g116	C4B63_268g23	C4B63_209g3
C4B63_2g77	C4B63_40g155	C4B63_6g267	C4B63_141g33
C4B63_31g106	C4B63_40g163	C4B63_313g8	C4B63_8g186
C4B63_31g225	C4B63_41g136	C4B63_250g18	C4B63_265g3
C4B63_31g73	C4B63_42g105	C4B63_271g12	C4B63_259g21
C4B63_32g206	C4B63_43g210	C4B63_43g204	C4B63_1g533
C4B63_32g22	C4B63_45g110	C4B63_40g158	C4B63_258g31
C4B63_32g223	C4B63_45g217	C4B63_258g29	C4B63_180g6
C4B63_38g46	C4B63_45g69	C4B63_258g30	C4B63_230g17
C4B63_38g63	C4B63_45g70	C4B63_17g258	C4B63_251g20
C4B63_3g1120	C4B63_45g71	C4B63_309g13	C4B63_66g145
C4B63_3g1125	C4B63_45g80	C4B63_266g7	C4B63_118g62
C4B63_40g19	C4B63_46g32	C4B63_9g501	C4B63_1g383
C4B63_41g212	C4B63_47g43	C4B63_233g9	C4B63_119g16
C4B63_42g256	C4B63_48g123	C4B63_282g11	C4B63_293g21
C4B63_42g56	C4B63_4g481	C4B63_193g17	C4B63_50g158
C4B63_42g61	C4B63_4g518	C4B63_20g356	C4B63_225g44
C4B63_43g134	C4B63_4g520	C4B63_232g22	C4B63_65g71
C4B63_43g135	C4B63_4g523	C4B63_206g4	C4B63_392g12
C4B63_43g160	C4B63_4g529	C4B63_89g12	C4B63_2g655
C4B63_43g174	C4B63_4g533	C4B63_19g48	C4B63_24g328
C4B63_46g30	C4B63_51g178	C4B63_193g18	C4B63_219g44
C4B63_47g55	C4B63_54g53	C4B63_392g24	C4B63_144g19
C4B63_47g72	C4B63_54g6	C4B63_28g224	C4B63_442g6
C4B63_48g131	C4B63_55g23	C4B63_117g55	C4B63_150g39
C4B63_48g135	C4B63_55g68	C4B63_294g11	C4B63_11g177
C4B63_49g192	C4B63_55g69	C4B63_161g31	C4B63_219g36
C4B63_4g252	C4B63_56g44	C4B63_73g14	C4B63_23g189
C4B63_4g328	C4B63_57g99	C4B63_127g28	C4B63_480g11
C4B63_4g355	C4B63_61g75	C4B63_19g142	C4B63_480g12
C4B63_4g357	C4B63_61g76	C4B63_62g351c	C4B63_40g13
C4B63_4g534	C4B63_61g92	C4B63_6g249	C4B63_181g50
C4B63_52g28	C4B63_61g93	C4B63_225g34	C4B63_337g5
C4B63_54g172	C4B63_6g425	C4B63_18g37	C4B63_352g3
C4B63_54g173	C4B63_6g426	C4B63_61g21	C4B63_134g66
C4B63_54g47	C4B63_6g428	C4B63_137g7	C4B63_22g75
C4B63_57g98	C4B63_6g500	C4B63_431g8	C4B63_125g38
C4B63_63g12	C4B63_70g71	C4B63_236g18	C4B63_149g42
C4B63_63g16	C4B63_72g101	C4B63_13g301	C4B63_427g7
C4B63_63g33	C4B63_72g88	C4B63_30g260	C4B63_59g94
C4B63_6g230	C4B63_75g64	C4B63_234g5	C4B63_8g309
C4B63_6g537	C4B63_75g65	C4B63_30g288	C4B63_62g131
C4B63_7g223	C4B63_7g372	C4B63_49g125	C4B63_36g108
C4B63_7g302	C4B63_7g380	C4B63_19g49	C4B63_104g94
C4B63_81g59	C4B63_7g414	C4B63_44g191	C4B63_104g95
C4B63_83g24	C4B63_7g66	C4B63_261g3	C4B63_341g18
C4B63_83g73	C4B63_7g67	C4B63_193g20	C4B63_341g19
C4B63_87g29	C4B63_8g210	C4B63_34g299	C4B63_109g41
C4B63_8g483	C4B63_8g47	C4B63_19g46	C4B63_117g45
C4B63_93g64	C4B63_8g484	C4B63_191g33	C4B63_66g166
C4B63_97g19	C4B63_8g518	C4B63_58g54	C4B63_11g198
C4B63_9g263	C4B63_97g24	C4B63_19g193	C4B63_31g119
C4B63_9g461	C4B63_9g327	C4B63_20g331	C4B63_109g61
		C4B63_31g269	C4B63_27g277
		C4B63_68g85	C4B63_9g402
		C4B63_6g310	C4B63_33g167
		C4B63_277g20	C4B63_20g141
		C4B63_102g47	C4B63_157g46
		C4B63_213g39	C4B63_117g59
		C4B63_300g106c	C4B63_111g45
		C4B63_300g99c	C4B63_109g53
		C4B63_59g150	C4B63_96g56
		C4B63_28g141	C4B63_70g132
		C4B63_157g20	C4B63_4g269
		C4B63_171g23	C4B63_224g34
		C4B63_350g1	C4B63_434g18
		C4B63_61g119	C4B63_108g29
		C4B63_49g225	C4B63_67g85
		C4B63_17g44	C4B63_293g10
		C4B63_319g3	C4B63_26g53
		C4B63_97g34	C4B63_147g50
		C4B63_44g196	C4B63_68g134
		C4B63_154g18	C4B63_5g125
		C4B63_504g5	C4B63_29g223
		C4B63_82g82	C4B63_26g357
		C4B63_69g32	C4B63_27g167
		C4B63_312g7	C4B63_34g100
		C4B63_7g266	C4B63_36g130
		C4B63_182g14	C4B63_149g62
		C4B63_168g25	C4B63_358g5
		C4B63_219g46	C4B63_244g7
		C4B63_313g5	C4B63_244g8
		C4B63_286g19	C4B63_128g17
		C4B63_63g8	C4B63_118g6
		C4B63_2g163c	C4B63_32g39
		C4B63_7g244	C4B63_157g36
		C4B63_7g245	C4B63_20g203
		C4B63_104g101	C4B63_36g57
		C4B63_62g96	C4B63_1g226
		C4B63_26g152	C4B63_19g86
		C4B63_198g15	C4B63_49g196
		C4B63_77g51	C4B63_75g77
		C4B63_238g13	C4B63_14g140
		C4B63_241g9	C4B63_4g334
		C4B63_77g52	C4B63_22g167
		C4B63_140g33	C4B63_16g176
		C4B63_44g107	C4B63_211g29
		C4B63_7g72	C4B63_32g172
		C4B63_8g525	C4B63_22g96
		C4B63_558g8	C4B63_88g67
		C4B63_25g29	C4B63_49g193
		C4B63_13g35	C4B63_12g45
		C4B63_37g402	C4B63_72g84
		C4B63_131g40	C4B63_260g20
		C4B63_3g869	C4B63_301g7
		C4B63_431g7	C4B63_210g31
		C4B63_3g652	C4B63_45g114
		C4B63_61g118	C4B63_469g3
		C4B63_6g2604c	C4B63_236g2
		C4B63_15g260	C4B63_224g18
		C4B63_153g15	C4B63_145g6
		C4B63_113g23	C4B63_238g14
		C4B63_336g5	C4B63_33g156
		C4B63_15g10	C4B63_26g1224c
		C4B63_80g48	C4B63_11g370
		C4B63_36g174	C4B63_45g115
		C4B63_18g236	C4B63_91g81
		C4B63_21g117	C4B63_4g526
		C4B63_22g142	C4B63_6g127
		C4B63_166g20	C4B63_102g79
		C4B63_26g225	C4B63_33g272
		C4B63_123g36	C4B63_244g6
		C4B63_2g532	C4B63_14g10
		C4B63_260g21	C4B63_284g5
		C4B63_249g17	C4B63_23g223
		C4B63_150g43	C4B63_23g149
		C4B63_60g197	C4B63_1g246
		C4B63_210g27	C4B63_336g3
		C4B63_42g104	C4B63_155g17
		C4B63_31g49	C4B63_9g403
		C4B63_22g318	C4B63_14g246
		C4B63_30g259	C4B63_297g6
		C4B63_101g12	C4B63_197g36
		C4B63_57g135	C4B63_350g13
		C4B63_55g51	C4B63_162g31
		C4B63_27g240	C4B63_25g315
		C4B63_145g27	C4B63_2g309
		C4B63_158g46	C4B63_442g7
		C4B63_250g15	C4B63_241g19
		C4B63_326g19	C4B63_284g7
		C4B63_3g493	C4B63_76g64
		C4B63_24g298	C4B63_11g64
		C4B63_10g444	C4B63_9g391
		C4B63_12g163	C4B63_54g69
		C4B63_165g16	C4B63_310g9
		C4B63_22g179	C4B63_37g89
		C4B63_3g968	C4B63_29g292
		C4B63_11g11	C4B63_77g67
		C4B63_293g24	C4B63_23g103
		C4B63_48g81c	C4B63_24g199
		C4B63_36g204	C4B63_139g16
		C4B63_2g1402c	C4B63_30g182
		C4B63_52g295c	C4B63_14g12
		C4B63_166g12	C4B63_14g14
		C4B63_12g255	C4B63_268g20
		C4B63_219g55	C4B63_5g551
		C4B63_73g66	C4B63_15g334
		C4B63_51g225	C4B63_300g22
		C4B63_561g3	C4B63_17g62
		C4B63_41g269	C4B63_615g5
		C4B63_50g2	C4B63_162g7
		C4B63_2g736	C4B63_31g94
		C4B63_16g602c	C4B63_45g121
		C4B63_42g164	C4B63_455g9
		C4B63_98g16	C4B63_27g201
		C4B63_63g44	C4B63_24g226
		C4B63_199g12	C4B63_57g69
		C4B63_129g32	C4B63_279g14
		C4B63_26g322	C4B63_14g244
		C4B63_253g12	C4B63_9g59
		C4B63_110g49	C4B63_1g788
		C4B63_18g253	C4B63_77g53
		C4B63_5g737	C4B63_75g88
		C4B63_93g73	C4B63_18g188
		C4B63_20g708c	C4B63_200g29
		C4B63_9g290	C4B63_115g33
		C4B63_184g10	C4B63_25g207
		C4B63_28g385c	C4B63_267g9
		C4B63_64g55	C4B63_44g231
		C4B63_183g15	C4B63_35g347
		C4B63_60g132	C4B63_84g56
		C4B63_252g11	C4B63_40g109
		C4B63_17g76	C4B63_46g90
		C4B63_6g448	C4B63_406g5
		C4B63_241g7	C4B63_43g7
		C4B63_40g47	C4B63_43g8
		C4B63_39g233	C4B63_34g284
		C4B63_277g3	C4B63_391g8
		C4B63_49g136	C4B63_116g2
		C4B63_469g4	C4B63_98g34
		C4B63_3g553	C4B63_10g428
		C4B63_43g206	C4B63_52g166
		C4B63_282g17	C4B63_281g9
		C4B63_31g71	C4B63_17g109
		C4B63_21g109	C4B63_68g70
		C4B63_189g40	C4B63_589g5
		C4B63_282g24	C4B63_156g20
		C4B63_24g325	C4B63_110g42
		C4B63_15g1	C4B63_9g204
		C4B63_1g794	C4B63_57g38
		C4B63_145g8	C4B63_563g10
		C4B63_101g3	C4B63_82g94
		C4B63_61g156	C4B63_1g1312
		C4B63_10g1756c	C4B63_34g281
		C4B63_2g504	C4B63_11g175
		C4B63_3g785	C4B63_28g223
		C4B63_29g225	C4B63_32g257
		C4B63_9g213	C4B63_2g365
		C4B63_488g5	C4B63_9g393
		C4B63_19g111	C4B63_15g256
		C4B63_47g52	C4B63_127g30
		C4B63_8g249	C4B63_25g112
		C4B63_23g247	C4B63_10g293
		C4B63_29g86	C4B63_114g5
		C4B63_303g7	C4B63_32g42
		C4B63_19g190	C4B63_24g299
		C4B63_2g531	C4B63_11g376
		C4B63_195g7	C4B63_1g368
		C4B63_106g53	C4B63_14g126
		C4B63_186g7	C4B63_7g428
		C4B63_304g7	C4B63_122g9
		C4B63_35g159	C4B63_44g235
		C4B63_14g198	C4B63_198g16
		C4B63_2g534	C4B63_350g12
		C4B63_20g265	C4B63_70g84
		C4B63_51g188	C4B63_47g92
		C4B63_71g130	C4B63_1g44
		C4B63_430g6	C4B63_97g15
		C4B63_84g71	C4B63_341g11
		C4B63_1g746	C4B63_22g78
		C4B63_128g301c	C4B63_16g7
		C4B63_128g302c	C4B63_314g6
		C4B63_128g303c	C4B63_212g26
		C4B63_128g304c	C4B63_47g24
		C4B63_128g305c	C4B63_4g138
		C4B63_128g306c	C4B63_4g511
		C4B63_128g307c	C4B63_7g58
		C4B63_128g308c	C4B63_171g13
		C4B63_128g309c	C4B63_20g327
		C4B63_128g313c	C4B63_120g26
		C4B63_128g316c	C4B63_227g4
		C4B63_188g127c	C4B63_63g143
		C4B63_188g129c	C4B63_4g242
		C4B63_188g130c	C4B63_17g182
		C4B63_188g132c	C4B63_32g264
		C4B63_188g135c	C4B63_40g110
		C4B63_188g136c	C4B63_47g128
		C4B63_188g137c	C4B63_36g308
		C4B63_188g138c	C4B63_136g12
		C4B63_188g139c	C4B63_123g31
		C4B63_188g140c	C4B63_45g136
		C4B63_188g141c	C4B63_105g63
		C4B63_188g142c	C4B63_16g197
		C4B63_188g143c	C4B63_16g295
		C4B63_188g144c	C4B63_53g71
		C4B63_188g145c	C4B63_23g237
		C4B63_188g146c	C4B63_60g203
		C4B63_188g147c	C4B63_155g10
		C4B63_188g148c	C4B63_54g187
		C4B63_188g149c	C4B63_18g220
		C4B63_188g150c	C4B63_17g171
		C4B63_188g151c	C4B63_52g37
		C4B63_188g153c	C4B63_23g74
		C4B63_188g154c	C4B63_9g395
		C4B63_188g155c	C4B63_4g343
		C4B63_188g156c	C4B63_309g17
		C4B63_188g157c	C4B63_84g57
		C4B63_188g158c	C4B63_157g29
		C4B63_188g159c	C4B63_53g72
		C4B63_188g160c	C4B63_7g303
		C4B63_188g161c	C4B63_76g53
		C4B63_188g162c	C4B63_14g158
		C4B63_188g163c	C4B63_39g143
		C4B63_188g164c	C4B63_36g310
		C4B63_2g715	C4B63_40g112
		C4B63_6g153	C4B63_25g274
		C4B63_21g4	C4B63_244g5
		C4B63_106g45	C4B63_7g203
		C4B63_20g219	C4B63_102g69
		C4B63_65g41	C4B63_10g538
		C4B63_20g359	C4B63_30g214
		C4B63_73g15	C4B63_131g42
		C4B63_73g18	C4B63_4g130
		C4B63_75g95	C4B63_43g150
		C4B63_42g189	C4B63_406g6
		C4B63_443g16	C4B63_52g134
		C4B63_4g1393c	C4B63_58g227
		C4B63_336g2	C4B63_33g308
		C4B63_162g5	C4B63_44g109
		C4B63_32g270	C4B63_115g14
		C4B63_544g7	C4B63_7g232
		C4B63_127g39	C4B63_16g20
		C4B63_11g335c	C4B63_127g31
		C4B63_228g51	C4B63_301g5
		C4B63_86g1	C4B63_330g14
		C4B63_6g234	C4B63_75g84
		C4B63_12g174	C4B63_32g38
		C4B63_152g35	C4B63_70g88
		C4B63_23g42	C4B63_199g9
		C4B63_97g11	C4B63_98g6
		C4B63_87g42	C4B63_391g7
		C4B63_5g167	C4B63_45g82
		C4B63_47g111	C4B63_157g40
		C4B63_102g335c	C4B63_19g16
		C4B63_226g21	C4B63_14g138
		C4B63_50g145	C4B63_11g23
		C4B63_29g135	C4B63_45g119
		C4B63_474g6	C4B63_23g3
		C4B63_4g2209c	C4B63_20g24
		C4B63_42g116	C4B63_43g157
		C4B63_142g21	C4B63_26g198
		C4B63_18g239	C4B63_10g465
		C4B63_13g395	C4B63_23g130
		C4B63_49g181	C4B63_31g50
		C4B63_59g110
		C4B63_207g15
		C4B63_9g411
		C4B63_117g50
		C4B63_86g61
		C4B63_133g59
		C4B63_12g112
		C4B63_98g40
		C4B63_23g233
		C4B63_250g11
		C4B63_23g113
		C4B63_1g968
		C4B63_17g78
		C4B63_28g35
		C4B63_24g302
		C4B63_5g186
		C4B63_39g335
		C4B63_2g829
		C4B63_35g360
		C4B63_9g487
		C4B63_66g94
		C4B63_97g32
		C4B63_112g11
		C4B63_71g177
		C4B63_20g5
		C4B63_117g44
		C4B63_12g240
		C4B63_69g73
		C4B63_6g111
		C4B63_16g191
		C4B63_1g33
		C4B63_235g9
		C4B63_4g3139c
		C4B63_32g333
		C4B63_293g5
		C4B63_32g371
		C4B63_19g268
		C4B63_17g268
		C4B63_133g62
		C4B63_46g18
		C4B63_2g334
		C4B63_143g35
		C4B63_102g86
		C4B63_168g210c
		C4B63_168g35
		C4B63_130g85c
		C4B63_1g367
		C4B63_56g41
		C4B63_18g49
		C4B63_605g3
		C4B63_19g183
		C4B63_10g1870c
		C4B63_137g4
		C4B63_5g390
		C4B63_80g7
		C4B63_308g2
		C4B63_6g112
		C4B63_43g863c
		C4B63_12g221
		C4B63_2g516
		C4B63_48g641c
		C4B63_32g329
		C4B63_32g16
		C4B63_76g61
		C4B63_2g249
		C4B63_17g93
		C4B63_18g256
		C4B63_32g214
		C4B63_8g198
		C4B63_13g304
		C4B63_63g78
		C4B63_113g40
		C4B63_7g438
		C4B63_34g376
		C4B63_16g315
		C4B63_6g253
		C4B63_46g107
		C4B63_2g747
		C4B63_56g33
		C4B63_14g5
		C4B63_110g31
		C4B63_60g148
		C4B63_2g303
		C4B63_23g1303c
		C4B63_53g211
		C4B63_251g13
		C4B63_251g14
		C4B63_251g15
		C4B63_251g16
		C4B63_105g48
		C4B63_42g126
		C4B63_41g203
		C4B63_147g266c
		C4B63_24g1396c
		C4B63_300g21
		C4B63_304g3
		C4B63_30g119
		C4B63_116g11
		C4B63_6g593
		C4B63_2g207
		C4B63_396g12
		C4B63_1g75
		C4B63_9g279
		C4B63_9g281
		C4B63_9g283
		C4B63_9g285
		C4B63_14g47
		C4B63_21g56
		C4B63_17g245
		C4B63_7g286
		C4B63_18g39
		C4B63_123g22
		C4B63_198g14
		C4B63_219g45
		C4B63_236g21
		C4B63_2g4104c
		C4B63_42g70
		C4B63_7g403
		C4B63_7g389
		C4B63_10g518
		C4B63_219g48
		C4B63_81g19
		C4B63_253g10
		C4B63_32g231
		C4B63_354g26c
		C4B63_235g1
		C4B63_20g179
		C4B63_34g290
		C4B63_47g53
		C4B63_85g48
		C4B63_69g57
		C4B63_19g797c
		C4B63_6g2375c
		C4B63_57g131
		C4B63_38g167
		C4B63_13g241
		C4B63_45g129
		C4B63_18g25
		C4B63_9g400
		C4B63_48g798c
		C4B63_20g9
		C4B63_12g21
		C4B63_46g183
		C4B63_163g46
		C4B63_35g332
		C4B63_17g73
		C4B63_26g1318c
		C4B63_6g496
		C4B63_40g119
		C4B63_122g10c
		C4B63_275g31c
		C4B63_34g275
		C4B63_118g27
		C4B63_194g18
		C4B63_12g355
		C4B63_60g129
		C4B63_138g21
		C4B63_20g221
		C4B63_2g517
		C4B63_163g44
		C4B63_30g285
		C4B63_34g248
		C4B63_5g418
		C4B63_251g17
		C4B63_2g792
		C4B63_11g29
		C4B63_2g1505c
		C4B63_5g793
		C4B63_24g176
		C4B63_8g2646c
		C4B63_6g2366c
		C4B63_10g101
		C4B63_144g22
		C4B63_288g5
		C4B63_34g297
		C4B63_34g298
		C4B63_2g343
		C4B63_219g49
		C4B63_52g177
		C4B63_12g254
		C4B63_18g178
		C4B63_55g38
		C4B63_55g40
		C4B63_55g44
		C4B63_102g85
		C4B63_168g34
		C4B63_224g16
		C4B63_11g45
		C4B63_173g24c
		C4B63_34g1585c
		C4B63_258g28
		C4B63_7g102
		C4B63_14g220
		C4B63_236g12
		C4B63_44g190
		C4B63_32g252
		C4B63_116g34c
		C4B63_17g120
		C4B63_110g35
		C4B63_110g4
		C4B63_34g307
		C4B63_22g83
		C4B63_4g490
		C4B63_106g3
		C4B63_132g76
		C4B63_39g319
		C4B63_77g11
		C4B63_193g9
		C4B63_70g129
		C4B63_23g231
		C4B63_6g208
		C4B63_14g197
		C4B63_137g5
		C4B63_13g339
		C4B63_20g747c
		C4B63_369g5
		C4B63_132g317c
		C4B63_39g1477c
		C4B63_63g27
		C4B63_12g395
		C4B63_51g451c
		C4B63_19g79
		C4B63_133g36
		C4B63_68g115
		C4B63_42g241
		C4B63_147g165c
		C4B63_24g1292c
		C4B63_187g30
		C4B63_32g319
		C4B63_13g34
		C4B63_23g196
		C4B63_303g6
		C4B63_118g13
		C4B63_9g336
		C4B63_9g201
		C4B63_19g166
		C4B63_137g44
		C4B63_137g45
		C4B63_137g46
		C4B63_137g47
		C4B63_137g48
		C4B63_6g320
		C4B63_6g321
		C4B63_35g99
		C4B63_9g412
		C4B63_34g106
		C4B63_7g366
		C4B63_225g28
		C4B63_47g29
		C4B63_93g76
		C4B63_49g133
		C4B63_31g180
		C4B63_134g38
		C4B63_109g42
		C4B63_38g50
		C4B63_4g383
		C4B63_41g240
		C4B63_2g213
		C4B63_7g410
		C4B63_52g63
		C4B63_207g13
		C4B63_104g102
		C4B63_340g10
		C4B63_17g311
		C4B63_8g2705c
		C4B63_40g149
		C4B63_41g273
		C4B63_17g259
		C4B63_60g169
		C4B63_18g144
		C4B63_248g13
		C4B63_41g1061c
		C4B63_18g139
		C4B63_20g635c
		C4B63_141g30
		C4B63_17g54
		C4B63_113g42
		C4B63_40g165
		C4B63_224g35
		C4B63_9g233
		C4B63_25g246
		C4B63_330g3c
		C4B63_6g1078c
		C4B63_6g1083c
		C4B63_6g1087c
		C4B63_6g1094c
		C4B63_6g1099c
		C4B63_6g1208c
		C4B63_9g316
		C4B63_42g212
		C4B63_54g29
		C4B63_48g159
		C4B63_82g121
		C4B63_68g109
		C4B63_246g4
		C4B63_8g2554c
		C4B63_261g4
		C4B63_20g192
		C4B63_7g128
		C4B63_17g230
		C4B63_85g44
		C4B63_42g202
		C4B63_22g309
		C4B63_52g164
		C4B63_7g356
		C4B63_46g24
		C4B63_43g19c
		C4B63_39g360
		C4B63_54g11
		C4B63_209g14
		C4B63_17g39
		C4B63_93g67
		C4B63_25g241
		C4B63_32g43
		C4B63_8g561
		C4B63_34g287
		C4B63_34g288
		C4B63_34g289
		C4B63_30g256
		C4B63_39g334
		C4B63_259g13
		C4B63_76g52
		C4B63_78g23
		C4B63_34g243
		C4B63_14g189
		C4B63_28g30
		C4B63_22g23
		C4B63_58g38
		C4B63_58g34
		C4B63_4g119
		C4B63_5g789
		C4B63_5g791
		C4B63_18g307
		C4B63_59g112
		C4B63_206g7
		C4B63_12g290
		C4B63_45g130
		C4B63_21g31
		C4B63_19g38
		C4B63_62g350c
		C4B63_188g152c
		C4B63_26g127
		C4B63_30g258
		C4B63_369g8
		C4B63_30g257
		C4B63_369g6
		C4B63_142g10
		C4B63_13g118
		C4B63_23g1229c
		C4B63_4g178
		C4B63_26g268
		C4B63_2g81
		C4B63_78g13
		C4B63_18g161
		C4B63_97g36
		C4B63_26g204
		C4B63_61g104
		C4B63_133g44
		C4B63_78g43
		C4B63_268g8
		C4B63_25g309
		C4B63_7g298
		C4B63_31g78
		C4B63_429g2
		C4B63_39g349
		C4B63_43g208
		C4B63_73g70
		C4B63_12g1344c
		C4B63_12g1348c
		C4B63_2g185
		C4B63_2g187
		C4B63_2g193
		C4B63_2g195
		C4B63_13g276
		C4B63_13g159
		C4B63_147g273c
		C4B63_24g1404c
		C4B63_28g116
		C4B63_82g79
		C4B63_12g1688c
		C4B63_206g14
		C4B63_48g91
		C4B63_4g189
		C4B63_252g12
		C4B63_80g49
		C4B63_113g41
		C4B63_6g2300c
		C4B63_4g525
		C4B63_2g803
		C4B63_328g15
		C4B63_54g30
		C4B63_38g161
		C4B63_38g164
		C4B63_51g126
		C4B63_13g195
		C4B63_105g73
		C4B63_20g35
		C4B63_18g219
		C4B63_7g422
		C4B63_26g307
		C4B63_7g371
		C4B63_148g25
		C4B63_54g52
		C4B63_47g116
		C4B63_12g153
		C4B63_2g740
		C4B63_10g284
		C4B63_127g38
		C4B63_44g146
		C4B63_12g385
		C4B63_112g42
		C4B63_70g116
		C4B63_72g106
		C4B63_241g12
		C4B63_328g6
		C4B63_42g43
		C4B63_17g101
		C4B63_84g174c
		C4B63_23g243
		C4B63_207g20
		C4B63_38g78
		C4B63_7g313
		C4B63_63g111
		C4B63_63g38
		C4B63_4g329
		C4B63_19g192
		C4B63_9g2155c
		C4B63_9g2158c
		C4B63_2g453
		C4B63_170g22
		C4B63_39g336
		C4B63_40g187
		C4B63_9g445
		C4B63_227g9
		C4B63_4g342
		C4B63_19g167
		C4B63_6g595
		C4B63_24g307
		C4B63_255g16
		C4B63_32g330
		C4B63_101g5
		C4B63_32g234
		C4B63_32g235
		C4B63_18g2
		C4B63_18g5
		C4B63_18g8
		C4B63_42g114
		C4B63_42g118
		C4B63_42g121
		C4B63_42g124
		C4B63_42g127
		C4B63_50g200
		C4B63_12g220
		C4B63_52g918c
		C4B63_295g27
		C4B63_212g18
		C4B63_26g237
		C4B63_13g205
		C4B63_34g245
		C4B63_26g233
		C4B63_35g109
		C4B63_4g1549c
		C4B63_59g132
		C4B63_142g5
		C4B63_238g17
		C4B63_207g16
		C4B63_76g23
		C4B63_12g257
		C4B63_42g253
		C4B63_2g59
		C4B63_9g522
		C4B63_23g34
		C4B63_14g560c
		C4B63_10g791c
		C4B63_14g84
		C4B63_11g37
		C4B63_7g299
		C4B63_340g8
		C4B63_85g45
		C4B63_4g468
		C4B63_2g512
		C4B63_30g190
		C4B63_7g73
		C4B63_45g102
		C4B63_253g15
		C4B63_4g373
		C4B63_17g53
		C4B63_30g187
		C4B63_10g473
		C4B63_13g234
		C4B63_13g235
		C4B63_13g236
		C4B63_40g124c
		C4B63_10g445
		C4B63_133g46
		C4B63_15g19
		C4B63_207g6
		C4B63_4g76
		C4B63_4g84
		C4B63_10g307
		C4B63_10g272
		C4B63_13g174
		C4B63_54g65
		C4B63_23g234
		C4B63_97g41
		C4B63_60g171
		C4B63_277g2
		C4B63_16g290
		C4B63_9g324
		C4B63_22g171
		C4B63_351g8
		C4B63_5g356
		C4B63_7g341
		C4B63_7g344
		C4B63_37g1436c
		C4B63_46g76
		C4B63_46g77
		C4B63_32g217
		C4B63_2g229
		C4B63_84g81
		C4B63_246g6
		C4B63_84g36
		C4B63_7g376
		C4B63_8g555
		C4B63_12g327
		C4B63_80g54c
		C4B63_45g128
		C4B63_17g123
		C4B63_2g363
		C4B63_113g46
		C4B63_43g142
		C4B63_18g279
		C4B63_19g95
		C4B63_18g169
		C4B63_23g147
		C4B63_2g426
		C4B63_63g62
		C4B63_51g81
		C4B63_28g158
		C4B63_19g253
		C4B63_19g255
		C4B63_405g4
		C4B63_7g411
		C4B63_16g152
		C4B63_351g6
		C4B63_233g47c
		C4B63_75g392c
		C4B63_43g159
		C4B63_12g292
		C4B63_17g263
		C4B63_42g48
		C4B63_159g17
		C4B63_2g696
		C4B63_2g403
		C4B63_7g369
		C4B63_58g37
		C4B63_11g38
		C4B63_10g309
		C4B63_81g41
		C4B63_204g30
		C4B63_83g62
		C4B63_104g80
		C4B63_7g292
		C4B63_2g436
		C4B63_56g54
		C4B63_12g190
		C4B63_101g6
		C4B63_4g319
		C4B63_14g82
		C4B63_47g102
		C4B63_37g374
		C4B63_62g91
		C4B63_242g10
		C4B63_87g7
		C4B63_18g52
		C4B63_2g819
		C4B63_49g118
		C4B63_17g1218c
		C4B63_14g165
		C4B63_8g476
		C4B63_85g62
		C4B63_20g48
		C4B63_63g282c
		C4B63_23g220
		C4B63_13g310
		C4B63_30g170
		C4B63_43g161
		C4B63_175g18
		C4B63_13g957c
		C4B63_7g348
		C4B63_73g1
		C4B63_2g11
		C4B63_113g43
		C4B63_13g352
		C4B63_7g384
		C4B63_82g70
		C4B63_91g37
		C4B63_7g133
		C4B63_17g104
		C4B63_46g85
		C4B63_23g255
		C4B63_80g21
		C4B63_2g49
		C4B63_39g324
		C4B63_18g24
		C4B63_44g212
		C4B63_52g401c
		C4B63_8g554
		C4B63_44g211
		C4B63_22g169
		C4B63_23g245
		C4B63_2g227
		C4B63_70g94
		C4B63_45g140
		C4B63_34g329
		C4B63_75g66
		C4B63_9g518
		C4B63_54g48
		C4B63_48g18
		C4B63_4g118
		C4B63_45g75
		C4B63_45g76
		C4B63_39g320
		C4B63_304g8
		C4B63_18g293
		C4B63_60g176
		C4B63_9g511
		C4B63_16g302
		C4B63_16g155
		C4B63_59g131
		C4B63_17g70
		C4B63_297g15
		C4B63_18g230
		C4B63_25g137
		C4B63_61g69
		C4B63_26g205
		C4B63_57g73
		C4B63_6g236
		C4B63_8g558
		C4B63_28g89
		C4B63_3g1086
		C4B63_25g224
		C4B63_7g241
		C4B63_7g242
		C4B63_7g243
		C4B63_58g64
		C4B63_2g10
		C4B63_2g27
		C4B63_32g271
		C4B63_25g117
		C4B63_13g247
		C4B63_148g32
		C4B63_32g215
		C4B63_64g115
		C4B63_4g450
		C4B63_6g585
		C4B63_16g89
		C4B63_14g35
		C4B63_43g184
		C4B63_21g57
		C4B63_70g74
		C4B63_31g80
		C4B63_6g419
		C4B63_76g58
		C4B63_6g148
		C4B63_2g759
		C4B63_2g760
		C4B63_2g53
		C4B63_40g35
		C4B63_8g195
		C4B63_47g113
		C4B63_20g321
		C4B63_13g1005c
		C4B63_11g40
		C4B63_24g215
		C4B63_10g285
		C4B63_78g25
		C4B63_17g240
		C4B63_9g333
		C4B63_41g242
		C4B63_49g162
		C4B63_4g459
		C4B63_42g42
		C4B63_61g125
		C4B63_17g57
		C4B63_42g60
		C4B63_75g438c
		C4B63_7g259
		C4B63_16g30
		C4B63_70g111
		C4B63_16g306
		C4B63_13g242
		C4B63_44g219
		C4B63_9g508
		C4B63_16g162
		C4B63_19g249
		C4B63_2g1604c
		C4B63_32g211
		C4B63_212g19
		C4B63_38g156
		C4B63_58g119
		C4B63_8g212
		C4B63_143g49
		C4B63_143g50
		C4B63_143g51
		C4B63_19g200
		C4B63_45g238
		C4B63_59g129
		C4B63_21g75
		C4B63_84g160c
		C4B63_2g22
		C4B63_39g347
		C4B63_18g157
		C4B63_26g1213c
		C4B63_2g26
		C4B63_23g197
		C4B63_55g174
		C4B63_122g20
		C4B63_7g396
		C4B63_253g9
		C4B63_7g377
		C4B63_7g81
		C4B63_2g702
		C4B63_2g704
		C4B63_2g706
		C4B63_26g317
		C4B63_18g287
		C4B63_14g97
		C4B63_16g117
		C4B63_41g81
		C4B63_70g100
		C4B63_17g67
		C4B63_19g43
		C4B63_282g15
		C4B63_6g397
		C4B63_58g67
		C4B63_20g2
		C4B63_26g230
		C4B63_18g342
		C4B63_32g56
		C4B63_7g273
		C4B63_18g248
		C4B63_16g169
		C4B63_282g128c
		C4B63_13g152
		C4B63_12g317
		C4B63_78g45
		C4B63_23g229
		C4B63_6g219
		C4B63_63g35
		C4B63_2g293
		C4B63_101g31
		C4B63_54g79
		C4B63_63g43
		C4B63_209g7
		C4B63_20g515c
		C4B63_25g296
		C4B63_12g197
		C4B63_42g52
		C4B63_175g10
		C4B63_157g168c
		C4B63_171g57c
		C4B63_39g350
		C4B63_63g10
		C4B63_11g26
		C4B63_56g86
		C4B63_7g296
		C4B63_18g263
		C4B63_8g522
		C4B63_18g13
		C4B63_9g323
		C4B63_32g1132c
		C4B63_19g90
		C4B63_101g35
		C4B63_37g386
		C4B63_19g198
		C4B63_10g523
		C4B63_13g142
		C4B63_230g16
		C4B63_9g247
		C4B63_2g354
		C4B63_137g37
		C4B63_2g421
		C4B63_110g48
		C4B63_10g102
		C4B63_7g233
		C4B63_51g207
		C4B63_81g30
		C4B63_63g110
		C4B63_46g14
		C4B63_26g208
		C4B63_112g17
		C4B63_34g124
		C4B63_43g163
		C4B63_38g251
		C4B63_6g19
		C4B63_6g550
		C4B63_6g556
		C4B63_6g562
		C4B63_151g36
		C4B63_2g518
		C4B63_51g117
		C4B63_17g35
		C4B63_7g157
		C4B63_7g161
		C4B63_7g165
		C4B63_7g169
		C4B63_7g173
		C4B63_81g62
		C4B63_605g1
		C4B63_4g255
		C4B63_12g216
		C4B63_12g217
		C4B63_2g377
		C4B63_28g98
		C4B63_22g311
		C4B63_95g29
		C4B63_14g70
		C4B63_25g290
		C4B63_7g316
		C4B63_44g114
		C4B63_29g224
		C4B63_8g556
		C4B63_58g70
		C4B63_60g173
		C4B63_92g53
		C4B63_18g164
		C4B63_13g219
		C4B63_6g497
		C4B63_48g137
		C4B63_42g242
		C4B63_51g842c
		C4B63_32g19
		C4B63_57g95
		C4B63_4g199
		C4B63_160g6
		C4B63_45g125
		C4B63_18g304
		C4B63_168g33
		C4B63_97g21
		C4B63_101g10
		C4B63_101g11
		C4B63_40g46
		C4B63_2g189
		C4B63_2g191
		C4B63_8g521
		C4B63_29g4
		C4B63_2g443
		C4B63_8g46
		C4B63_19g1437c
		C4B63_30g133
		C4B63_31g105
		C4B63_4g86
		C4B63_51g101
		C4B63_42g203
		C4B63_31g181
		C4B63_17g254
		C4B63_63g102
		C4B63_1g64
		C4B63_42g47
		C4B63_54g906c
		C4B63_14g187
		C4B63_79g21
		C4B63_133g167c
		C4B63_25g248
		C4B63_24g1406c
		C4B63_13g313
		C4B63_28g407c
		C4B63_63g4
		C4B63_42g76
		C4B63_149g26
		C4B63_10g1811c
		C4B63_48g3
		C4B63_48g4
		C4B63_84g38
		C4B63_95g34
		C4B63_40g87
		C4B63_7g417
		C4B63_6g416
		C4B63_233g19
		C4B63_75g49
		C4B63_38g86
		C4B63_9g270
		C4B63_63g50
		C4B63_44g193
		C4B63_14g66
		C4B63_18g171
		C4B63_7g347
		C4B63_19g27
		C4B63_80g43
		C4B63_75g59
		C4B63_85g39
		C4B63_51g97
		C4B63_27g210
		C4B63_6g284
		C4B63_10g150
		C4B63_15g18
		C4B63_40g90
		C4B63_113g39
		C4B63_34g239
		C4B63_41g241
		C4B63_110g3
		C4B63_110g34
		C4B63_23g146
		C4B63_81g104
		C4B63_81g105
		C4B63_20g1357c
		C4B63_20g1361c
		C4B63_20g1365c
		C4B63_20g1368c
		C4B63_20g1371c
		C4B63_20g1374c
		C4B63_20g1377c
		C4B63_20g1381c
		C4B63_20g1385c
		C4B63_20g1388c
		C4B63_20g1391c
		C4B63_20g1396c
		C4B63_20g1400c
		C4B63_34g315
		C4B63_2g95
		C4B63_13g1488c
		C4B63_13g1491c
		C4B63_28g292c
		C4B63_184g8
		C4B63_84g22
		C4B63_28g102
		C4B63_52g143
		C4B63_2g798
		C4B63_34g392
		C4B63_85g60
		C4B63_23g240
		C4B63_40g80
		C4B63_31g84
		C4B63_12g313
		C4B63_25g206
		C4B63_6g98
		C4B63_112g25
		C4B63_10g167
		C4B63_30g261
		C4B63_44g215
		C4B63_34g1244c
		C4B63_2g210
		C4B63_2g791
		C4B63_195g5
		C4B63_70g63
		C4B63_137g16
		C4B63_79g87
		C4B63_11g484
		C4B63_63g100
		C4B63_28g69
		C4B63_148g62c
		C4B63_17g1078c
		C4B63_12g39
		C4B63_18g838c
		C4B63_247g120c
		C4B63_40g189
		C4B63_54g19
		C4B63_113g47
		C4B63_206g148c
		C4B63_47g388c
		C4B63_4g359
		C4B63_44g237
		C4B63_18g298
		C4B63_165g12
		C4B63_26g271
		C4B63_41g251
		C4B63_23g800c
		C4B63_2g1532c
		C4B63_10g431
		C4B63_2g445
		C4B63_333g14
		C4B63_333g16
		C4B63_2g810
		C4B63_18g183
		C4B63_207g2
		C4B63_2g165c
		C4B63_28g39
		C4B63_80g11
		C4B63_22g22
		C4B63_40g27
		C4B63_153g40
		C4B63_4g486
		C4B63_48g164
		C4B63_10g122
		C4B63_10g124
		C4B63_232g18
		C4B63_12g314
		C4B63_30g180
		C4B63_12g6
		C4B63_9g225
		C4B63_149g19
		C4B63_65g17
		C4B63_263g7
		C4B63_1g57
		C4B63_56g83
		C4B63_6g490
		C4B63_14g87
		C4B63_2g357
		C4B63_4g467
		C4B63_6g160
		C4B63_4g476
		C4B63_149g22
		C4B63_9g462
		C4B63_38g68
		C4B63_38g87
		C4B63_34g304
		C4B63_10g477
		C4B63_20g216
		C4B63_23g190
		C4B63_31g226
		C4B63_18g288
		C4B63_19g186
		C4B63_22g175
		C4B63_30g283
		C4B63_61g135
		C4B63_6g575
		C4B63_41g139
		C4B63_32g225
		C4B63_193g16
		C4B63_4g217
		C4B63_44g192
		C4B63_18g72
		C4B63_63g47
		C4B63_28g67
		C4B63_2g446
		C4B63_48g101
		C4B63_11g67
		C4B63_12g20
		C4B63_37g390
		C4B63_25g201
		C4B63_20g186
		C4B63_19g245
		C4B63_25g317
		C4B63_10g515
		C4B63_22g25
		C4B63_23g89c
		C4B63_2g430
		C4B63_128g44
		C4B63_93g75
		C4B63_6g444
		C4B63_9g436
		C4B63_63g52
		C4B63_7g96
		C4B63_170g17
		C4B63_170g18
		C4B63_170g19
		C4B63_170g20
		C4B63_170g21
		C4B63_54g23
		C4B63_87g8
		C4B63_9g408
		C4B63_23g207
		C4B63_76g50
		C4B63_12g389
		C4B63_18g217
		C4B63_34g110
		C4B63_63g26
		C4B63_44g134
		C4B63_32g268
		C4B63_206g13
		C4B63_47g109
		C4B63_249g16
		C4B63_49g106
		C4B63_114g4
		C4B63_76g63
		C4B63_25g968c
		C4B63_61g73
		C4B63_61g82
		C4B63_6g104
		C4B63_9g524
		C4B63_20g42
		C4B63_12g259
		C4B63_22g743c
		C4B63_147g59
		C4B63_24g257
		C4B63_10g517
		C4B63_14g145
		C4B63_310g14
		C4B63_40g127
		C4B63_28g49
		C4B63_85g86
		C4B63_24g319
		C4B63_12g232
		C4B63_70g105
		C4B63_2g223
		C4B63_8g2697c
		C4B63_2g362
		C4B63_52g64
		C4B63_34g1224c
		C4B63_34g1225c
		C4B63_34g1229c
		C4B63_34g1232c
		C4B63_30g181
		C4B63_14g191
		C4B63_112g84c
		C4B63_30g940c
		C4B63_28g168
		C4B63_53g163
		C4B63_14g107
		C4B63_39g357
		C4B63_61g107
		C4B63_75g56
		C4B63_6g220
		C4B63_20g153
		C4B63_38g299
		C4B63_42g84
		C4B63_13g978c
		C4B63_2g197
		C4B63_52g146
		C4B63_55g287c
		C4B63_10g507
		C4B63_16g319
		C4B63_207g9
		C4B63_17g106
		C4B63_17g69
		C4B63_13g192
		C4B63_163g21
		C4B63_134g37
		C4B63_39g348
		C4B63_2g708
		C4B63_58g71
		C4B63_38g157
		C4B63_52g312c
		C4B63_52g313c
		C4B63_39g353
		C4B63_81g93
		C4B63_47g37
		C4B63_122g16
		C4B63_19g205
		C4B63_10g490
		C4B63_57g113
		C4B63_4g515
		C4B63_4g188
		C4B63_4g462
		C4B63_8g510
		C4B63_83g35
		C4B63_18g338
		C4B63_7g103
		C4B63_2g350
		C4B63_89g66
		C4B63_188g52
		C4B63_2g67
		C4B63_7g146
		C4B63_396g6
		C4B63_8g57
		C4B63_40g156
		C4B63_4g336
		C4B63_6g101
		C4B63_4g267
		C4B63_26g202
		C4B63_18g18
		C4B63_21g41
		C4B63_79g20
		C4B63_48g166
		C4B63_39g329
		C4B63_9g222
		C4B63_6g113
		C4B63_54g176
		C4B63_42g244
		C4B63_13g218
		C4B63_183g14
		C4B63_35g73
		C4B63_42g240
		C4B63_17g274
		C4B63_20g322
		C4B63_30g168
		C4B63_52g176
		C4B63_32g256
		C4B63_6g411
		C4B63_20g45
		C4B63_45g106
		C4B63_76g16
		C4B63_2g728
		C4B63_142g11
		C4B63_20g157
		C4B63_10g522
		C4B63_20g319
		C4B63_63g28
		C4B63_12g330
		C4B63_13g270
		C4B63_20g19
		C4B63_11g18
		C4B63_22g773c
		C4B63_42g103
		C4B63_59g550c
		C4B63_42g184
		C4B63_30g144
		C4B63_137g34
		C4B63_6g384
		C4B63_58g47
		C4B63_46g91
		C4B63_48g160
		C4B63_42g248
		C4B63_19g723c
		C4B63_37g366
		C4B63_9g257
		C4B63_18g229
		C4B63_2g799
		C4B63_9g1798c
		C4B63_282g12
		C4B63_6g394
		C4B63_57g83
		C4B63_4g106
		C4B63_42g51
		C4B63_11g8
		C4B63_47g34
		C4B63_25g294
		C4B63_102g56
		C4B63_168g14
		C4B63_18g272
		C4B63_2g724
		C4B63_116g14
		C4B63_2g452
		C4B63_127g35
		C4B63_58g142
		C4B63_30g129
		C4B63_230g12
		C4B63_20g187
		C4B63_31g219
		C4B63_26g263
		C4B63_70g68
		C4B63_2g417
		C4B63_85g69
		C4B63_45g239
		C4B63_9g437
		C4B63_4g466
		C4B63_13g258
		C4B63_9g2133c
		C4B63_41g1149c
		C4B63_43g211
		C4B63_4g116
		C4B63_60g149
		C4B63_28g113
		C4B63_11g491
		C4B63_306g10
		C4B63_57g111
		C4B63_109g39
		C4B63_34g120
		C4B63_46g189
		C4B63_13g336
		C4B63_26g240
		C4B63_84g21
		C4B63_52g161
		C4B63_274g16
		C4B63_12g175
		C4B63_4g473
		C4B63_48g736c
		C4B63_24g317
		C4B63_19g195
		C4B63_47g82
		C4B63_61g139
		C4B63_16g113
		C4B63_19g140
		C4B63_6g129
		C4B63_22g181
		C4B63_10g311
		C4B63_84g79
		C4B63_25g185
		C4B63_133g55
		C4B63_28g29
		C4B63_20g172
		C4B63_13g271
		C4B63_18g224
		C4B63_19g26
		C4B63_42g55
		C4B63_44g123
		C4B63_41g250
		C4B63_2g823
		C4B63_42g247
		C4B63_43g168
		C4B63_101g25
		C4B63_101g32
		C4B63_16g160
		C4B63_9g494
		C4B63_20g225
		C4B63_28g84
		C4B63_14g110
		C4B63_6g420
		C4B63_42g178
		C4B63_4g64
		C4B63_23g97
		C4B63_102g44
		C4B63_9g248
		C4B63_19g260
		C4B63_21g79
		C4B63_4g452
		C4B63_16g166
		C4B63_8g519
		C4B63_168g37
		C4B63_43g6
		C4B63_39g342
		C4B63_11g59
		C4B63_11g62
		C4B63_11g20
		C4B63_2g431
		C4B63_18g212
		C4B63_31g76
		C4B63_20g208
		C4B63_3g1107
		C4B63_11g34
		C4B63_2g456
		C4B63_78g40
		C4B63_34g292
		C4B63_6g532
		C4B63_7g361
		C4B63_17g179
		C4B63_10g402
		C4B63_348g22
		C4B63_22g293
		C4B63_40g104
		C4B63_85g85
		C4B63_54g73
		C4B63_57g81
		C4B63_4g347
		C4B63_52g163
		C4B63_63g83
		C4B63_7g400
		C4B63_113g36
		C4B63_42g195
		C4B63_49g921c
		C4B63_28g114
		C4B63_2g72
		C4B63_52g138
		C4B63_20g59
		C4B63_28g64
		C4B63_51g92
		C4B63_5g774
		C4B63_97g31
		C4B63_11g74
		C4B63_9g483
		C4B63_28g129
		C4B63_42g173
		C4B63_361g13
		C4B63_17g216
		C4B63_19g185
		C4B63_28g58
		C4B63_12g201
		C4B63_2g181
		C4B63_6g586
		C4B63_3g1101
		C4B63_6g235
		C4B63_9g491
		C4B63_10g416
		C4B63_10g420
		C4B63_10g424
		C4B63_48g116
		C4B63_1g25
		C4B63_42g220
		C4B63_2g43
		C4B63_10g401
		C4B63_348g21
		C4B63_22g94
		C4B63_42g81
		C4B63_45g133
		C4B63_17g88
		C4B63_18g250
		C4B63_76g57
		C4B63_2g423
		C4B63_293g4
		C4B63_87g36
		C4B63_30g130
		C4B63_9g449
		C4B63_58g50
		C4B63_8g486
		C4B63_4g322
		C4B63_59g124
		C4B63_24g190
		C4B63_76g17
		C4B63_55g169
		C4B63_4g226
		C4B63_42g67
		C4B63_23g235
		C4B63_59g114
		C4B63_87g12
		C4B63_63g58
		C4B63_43g129
		C4B63_2g387
		C4B63_7g74
		C4B63_55g66
		C4B63_43g187
		C4B63_56g76
		C4B63_63g85
		C4B63_10g436
		C4B63_41g218
		C4B63_12g26
		C4B63_45g221
		C4B63_42g82
		C4B63_7g398
		C4B63_25g305
		C4B63_18g204

## Sheet: S3E
TableS3E: Codon occupancy at the ribosome A site for all codons in EPI and MT forms.
codon	site A - EPI R1	site A - EPI R2	site A - EPI R3	site A - EPI average	site A - MT R1	site A - MT R2	site A - MT R3	site A - MT average	EPI/MT	MT/EPI	t-Test
TTT	20.6797	22.3628	22.3744	21.8056	28.1932	34.2617	11.2933	24.5827	0.887032	1.12736	0.731458
TTC	26.7226	37.595	37.4956	33.9377	25.8803	16.6054	12.2491	18.2449	1.86012	0.537599	0.172402
TTA	12.1661	11.3971	10.8728	11.4787	10.2086	19.5481	25.4748	18.4105	0.623485	1.60389	0.286919
TTG	20.6209	16.9699	14.7719	17.4542	21.6533	22.8061	16.1555	20.205	0.863857	1.1576	0.217168
CTT	21.8509	18.4439	15.4427	18.5792	15.9509	19.8984	16.3737	17.4077	1.0673	0.936945	0.669932
CTC	10.8185	8.70065	9.88051	9.79988	11.8435	8.9683	8.18684	9.66622	1.01383	0.986361	0.884116
CTA	7.8077	10.4743	13.3464	10.5428	5.38342	3.57331	5.98429	4.98034	2.11689	0.472392	0.0716394
CTG	12.4495	11.8046	15.3728	13.209	20.1779	14.7837	9.71408	14.8919	0.886992	1.12741	0.709418
ATT	15.102	13.051	12.7035	13.6188	15.1135	19.2678	5.66222	13.3478	1.0203	0.980101	0.950028
ATC	16.3908	15.0164	14.3666	15.2579	14.1165	14.7136	21.5372	16.7891	0.908799	1.10035	0.64774
ATA	17.8561	11.8765	13.3184	14.3503	34.414	24.5927	37.7447	32.2505	0.444965	2.24737	0.0351273
ATG	20.1182	29.6853	29.0126	26.272	26.1196	41.8637	29.4435	32.4756	0.808978	1.23613	0.208985
GTT	18.6689	10.774	17.9303	15.7911	10.9662	19.6181	5.53755	12.0406	1.31148	0.762498	0.619289
GTC	14.7651	15.1123	13.5281	14.4685	12.9601	15.0289	20.5191	16.1693	0.894809	1.11756	0.592011
GTA	11.5832	9.88711	9.1538	10.208	9.57052	9.28359	1.25712	6.70374	1.52274	0.656712	0.257218
GTG	16.2518	16.4665	13.9473	15.5552	14.6748	23.3666	14.4828	17.5081	0.888459	1.12554	0.523476
TCT	15.6903	11.0256	8.04975	11.5885	23.0091	17.4812	5.95312	15.4811	0.748559	1.3359	0.324551
TCC	59.2422	66.717	67.8779	64.6124	23.368	14.2932	41.9939	26.5517	2.43345	0.410939	0.0389452
TCA	20.4658	17.1377	21.4381	19.6805	15.7116	13.7677	30.8773	20.1189	0.978211	1.02227	0.931553
TCG	13.0003	8.08945	8.1336	9.74113	10.3681	8.653	4.57133	7.86413	1.23868	0.807312	0.27188
CCT	10.134	11.6728	6.93173	9.57949	9.41101	12.4365	22.0671	14.6382	0.654417	1.52808	0.422487
CCC	12.7437	11.0975	10.3976	11.4129	9.96929	7.25171	5.99468	7.73856	1.47481	0.678052	0.0164973
CCA	13.1608	15.7954	15.0514	14.6692	16.8282	12.2613	21.319	16.8028	0.873017	1.14545	0.542399
CCG	15.3373	7.40634	11.5016	11.4151	9.25151	10.6849	14.5452	11.4938	0.993149	1.0069	0.981941
ACT	16.8347	16.9579	19.2719	17.6882	10.1288	10.1594	15.0127	11.767	1.5032	0.665245	0.0191516
ACC	10.6153	9.69536	9.88051	10.0637	8.97237	13.4875	7.09596	9.85193	1.0215	0.978956	0.926392
ACA	20.1289	19.6664	20.2781	20.0244	24.4048	23.5768	23.5008	23.8275	0.840393	1.18992	0.00652675
ACG	15.3106	11.6129	15.6243	14.1826	8.81286	12.4015	6.70116	9.30516	1.52416	0.656098	0.236613
GCT	9.2195	7.83778	7.56062	8.20597	8.45396	15.4843	8.31152	10.7499	0.76335	1.31001	0.429339
GCC	11.4121	20.685	16.966	16.3544	30.7453	16.255	29.9838	25.6614	0.637314	1.56909	0.32053
GCA	21.7065	19.4027	17.3992	19.5028	15.9509	20.494	20.0619	18.8356	1.03542	0.965789	0.820411
GCG	11.3479	8.70065	5.84166	8.63007	6.77912	9.91417	4.35316	7.01548	1.23015	0.812911	0.435725
TAT	8.36386	9.82719	6.76403	8.31836	15.7515	10.86	11.6153	12.7423	0.652815	1.53183	0.138879
TAC	12.1608	11.0496	11.0964	11.4356	6.22084	10.9301	3.54278	6.89791	1.65783	0.603198	0.182165
TAA	7.57239	7.50222	9.25162	8.10875	10.2484	10.4046	12.4465	11.0332	0.734942	1.36065	0.00262672
TAG	3.88246	3.97881	5.50625	4.45584	3.03067	3.22298	20.3632	8.87229	0.50222	1.99116	0.486629
CAT	15.2785	15.5198	17.9442	16.2475	11.8834	11.4206	4.6025	9.30215	1.74664	0.572529	0.162527
CAC	13.8292	11.3252	12.5218	12.5588	19.3006	20.8092	25.6202	21.91	0.573198	1.7446	0.0512584
CAA	26.5889	57.549	38.9491	41.029	52.0796	31.6693	62.0766	48.6085	0.84407	1.18474	0.695141
CAG	16.5245	22.6624	30.9273	23.3714	25.1226	20.7042	33.7136	26.5135	0.881492	1.13444	0.41153
AAT	13.7758	11.2413	15.4706	13.4959	13.0797	14.9238	6.24403	11.4158	1.18221	0.845875	0.638228
AAC	11.7811	12.1761	10.4116	11.4563	18.4233	24.1724	32.8824	25.1593	0.455348	2.19612	0.0983816
AAA	17.7598	18.9952	15.3448	17.3666	29.4294	26.1692	47.9782	34.5256	0.503008	1.98804	0.160253
AAG	10.1821	10.8818	9.83859	10.3008	18.7822	24.4877	20.3424	21.2041	0.485795	2.05848	0.0174338
GAT	27.5195	31.9863	42.4289	33.9782	28.1932	13.4524	17.797	19.8142	1.71484	0.583145	0.204339
GAC	17.6154	15.0883	16.4489	16.3842	10.2086	11.0002	9.73486	10.3145	1.58846	0.629541	0.026628
GAA	25.4017	30.5122	23.5064	26.4735	21.5337	20.7042	20.2697	20.8358	1.27057	0.787047	0.114632
GAG	14.7758	8.73661	9.67088	11.0611	7.6963	13.8378	19.023	13.519	0.818187	1.22221	0.667161
TGT	13.8186	11.1095	11.7392	12.2224	10.2883	13.9779	7.13751	10.4679	1.16761	0.856452	0.530338
TGC	14.5512	10.4264	11.879	12.2855	18.5429	12.997	6.97128	12.8371	0.957035	1.04489	0.860099
TGA	22.0862	33.6042	36.7829	30.8244	18.503	23.0163	18.0672	19.8622	1.55192	0.644364	0.129011
TGG	19.5995	15.0164	12.7454	15.7871	16.1104	16.0799	7.80244	13.3309	1.18425	0.844417	0.307472
CGT	8.77029	12.1042	10.4395	10.438	17.6656	15.2041	2.96098	11.9435	0.873946	1.14424	0.783194
CGC	12.1821	9.53956	8.48299	10.0682	8.09507	9.17849	11.0024	9.42531	1.06821	0.936144	0.768717
CGA	10.9147	11.6967	9.16777	10.5931	13.9969	13.9779	8.24918	12.0747	0.877298	1.13986	0.349183
CGG	9.28367	5.11733	6.13514	6.84538	7.41716	7.4619	1.45452	5.44452	1.2573	0.795358	0.563433
AGT	12.8025	13.7221	13.5141	13.3462	8.89261	11.1403	7.75049	9.26113	1.4411	0.693914	0.0474154
AGC	15.7544	11.2413	12.9131	13.303	13.8773	8.44281	11.4076	11.2425	1.18327	0.845115	0.0330753
AGA	11.2356	12.8952	11.0544	11.7284	8.05519	10.2295	10.0777	9.45412	1.24056	0.806088	0.0760096
AGG	10.749	6.61537	9.11187	8.8254	6.65949	10.5448	5.46482	7.55635	1.16794	0.856205	0.674013
GGT	12.4709	11.0376	12.983	12.1638	15.5521	12.0161	17.8698	15.146	0.803107	1.24516	0.118457
GGC	8.89329	7.29848	9.74076	8.64418	15.8711	11.2454	19.6983	15.6049	0.553939	1.80525	0.056887
GGA	20.7278	16.6583	12.9411	16.7757	15.6319	17.271	5.17392	12.6922	1.32173	0.756584	0.240289
GGG	12.9469	9.76726	8.56684	10.427	4.46624	11.6658	6.70116	7.61106	1.36998	0.729939	0.451279

## Sheet: S3F
Table S3F: TE values from EPI and MT forms.
Gene IDs	TE EPI	TE MT
C4B63_1g1002	0.425196	0.0431851
C4B63_1g1003	0.351236	2.15611
C4B63_1g1004	0.135373	2.55501
C4B63_1g1005	0.114426	0.832349
C4B63_1g1025	0.247122	0.318057
C4B63_1g1030	0.260531	0.136045
C4B63_1g1031	0.115863	0.036043
C4B63_1g1032	0.272804	0.142291
C4B63_1g1033	73.5296	968.076
C4B63_1g1034	0.216961	1.68563
C4B63_1g1035	0.210035	0.0511123
C4B63_1g1037	0.322273	1.5889
C4B63_1g104	0.197865	1
C4B63_1g1043	0.218742	0.261502
C4B63_1g1044	0.447347	0.253734
C4B63_1g1045	0.126676	0.875091
C4B63_1g105	0.592994	0.833806
C4B63_1g1051	0.199932	0.0971874
C4B63_1g1052	0.240249	0.131959
C4B63_1g1054	0.260683	0.507206
C4B63_1g1058	0.287992	0.139542
C4B63_1g106	4.58998	4.94167
C4B63_1g1073	0.307079	0.234168
C4B63_1g1074	0.548579	0.129385
C4B63_1g1075	0.310171	0.689016
C4B63_1g1077	1.35963	0.120004
C4B63_1g1078	0.38131	0.701355
C4B63_1g1079	0.186478	0.403688
C4B63_1g108	0.897005	4.08534
C4B63_1g1081	0.347128	0.403688
C4B63_1g1082	0.215428	0.104312
C4B63_1g1084	0.656923	5.54911
C4B63_1g1085	0.294088	2.53308
C4B63_1g1086	0.338371	1
C4B63_1g1087	1.07474	1
C4B63_1g1088	0.897005	1
C4B63_1g1089	0.0803089	0.232016
C4B63_1g109	0.546849	1
C4B63_1g1090	10.1874	0.828428
C4B63_1g1091	0.221429	0.787715
C4B63_1g1092	0.693824	1
C4B63_1g1093	1	0.503836
C4B63_1g1094	0.026652	0.194556
C4B63_1g1095	0.318092	4.09561
C4B63_1g1096	1.15893	0.0157123
C4B63_1g1097	0.110092	0.361532
C4B63_1g1099	8.57404	1.16318
C4B63_1g110	4.98332	4.34631
C4B63_1g1100	0.940413	1.24929
C4B63_1g1101	0.452394	0.473634
C4B63_1g1102	0.269088	1.04028
C4B63_1g1103	0.0338336	0.127971
C4B63_1g1104	0.233487	0.079492
C4B63_1g111	0.164784	0.191767
C4B63_1g1110	0.178594	0.132651
C4B63_1g112	0.0601683	40.4386
C4B63_1g1120	0.431408	1.09783
C4B63_1g1121	1	1
C4B63_1g1122	0.213809	0.121165
C4B63_1g1127	0.89339	0.985282
C4B63_1g1128	0.190177	0.919933
C4B63_1g1130	0.0714807	0.326017
C4B63_1g1131	0.0780839	0.120004
C4B63_1g1134	0.321822	0.367325
C4B63_1g1145	0.124346	0.986703
C4B63_1g1146	0.347388	4.66548
C4B63_1g1147	0.313989	0.101532
C4B63_1g1148	0.52033	3.39971
C4B63_1g1151	0.125431	0.327348
C4B63_1g1152	0.643445	0.0678728
C4B63_1g1153	1.33238	0.146423
C4B63_1g1156	0.0957625	0.349486
C4B63_1g1157	0.0514741	3.9854
C4B63_1g1159	0.744653	0.306475
C4B63_1g1161	0.311393	2.07984
C4B63_1g1163	0.206957	28.0095
C4B63_1g1165	0.0557948	0.127755
C4B63_1g1166	0.09242	0.169781
C4B63_1g1169	1.31333	2.04104
C4B63_1g1170	0.856843	0.231181
C4B63_1g1173	0.257198	3.37974
C4B63_1g1176	1.73515	0.188918
C4B63_1g1179	0.339626	0.503836
C4B63_1g1180	0.144749	0.670068
C4B63_1g1184	1.36359	0.403688
C4B63_1g1185	0.428309	0.389112
C4B63_1g1186	1.24957	0.348116
C4B63_1g1187	0.379492	0.317798
C4B63_1g118c	1.57658	0.294518
C4B63_1g1190	0.233435	1.51705
C4B63_1g1191	0.331834	0.555184
C4B63_1g1192	1.19351	0.670068
C4B63_1g1193	0.147105	0.255444
C4B63_1g1198	0.361333	1.14057
C4B63_1g1200	0.124056	0.237059
C4B63_1g1215	0.178472	0.507206
C4B63_1g1219	0.04438	0.462247
C4B63_1g121c	3.11213	4.37289
C4B63_1g1231	0.953812	1
C4B63_1g1232	0.357742	1.24937
C4B63_1g1233	0.266438	3.02846
C4B63_1g1234	0.615117	0.152277
C4B63_1g1235	0.813245	1
C4B63_1g1236	0.344659	6.79611
C4B63_1g1237	0.481621	3.74959
C4B63_1g1238	0.163276	0.169185
C4B63_1g1239	0.14892	0.154914
C4B63_1g1241	0.794757	0.129901
C4B63_1g1243	0.435694	5.56986
C4B63_1g1244	0.122404	0.0975624
C4B63_1g1253	0.483156	2.66142
C4B63_1g1254	1.85849	0.152891
C4B63_1g1255	0.094633	0.587154
C4B63_1g1256	0.616941	1
C4B63_1g1257	0.145198	1
C4B63_1g1261	0.248428	0.0753895
C4B63_1g1262	0.220648	0.0725256
C4B63_1g1263	1.20936	0.421016
C4B63_1g1265	0.468873	0.0422859
C4B63_1g127	0.0514662	0.654295
C4B63_1g1281	1.04932	0.587889
C4B63_1g1282	3.63174	10.3711
C4B63_1g1283	0.235048	0.061483
C4B63_1g1285	0.13387	0.09125
C4B63_1g128c	0.527055	1.65871
C4B63_1g1301	1.14432	0.209648
C4B63_1g1302	0.502359	1.53198
C4B63_1g1304	4.17742	5.79941
C4B63_1g1306	0.425023	0.508102
C4B63_1g1307	0.724963	0.629714
C4B63_1g1308	1.02979	0.0369701
C4B63_1g130c	0.217125	0.0966034
C4B63_1g1310	0.187233	0.891129
C4B63_1g1311	0.114534	0.0500371
C4B63_1g1312	0.112794	1.33907
C4B63_1g1314	0.125006	0.0874271
C4B63_1g1315	0.289413	0.262654
C4B63_1g1316	0.0722172	0.48466
C4B63_1g1319	0.866424	0.701013
C4B63_1g1320	0.366647	0.0189295
C4B63_1g1321	0.401241	0.169564
C4B63_1g1322	0.392199	1
C4B63_1g1323	0.130972	0.360153
C4B63_1g1324	0.133986	0.259722
C4B63_1g1327	0.263998	0.0187704
C4B63_1g1330	0.274374	0.100646
C4B63_1g1331	0.472778	6.22729
C4B63_1g1332	1.9122	1.08855
C4B63_1g1333	0.310872	0.185398
C4B63_1g133c	0.529378	0.497309
C4B63_1g1342	0.379417	0.292281
C4B63_1g1343	0.220958	6.01305
C4B63_1g1344	0.36679	0.29271
C4B63_1g1346	0.116286	0.826287
C4B63_1g135c	1.92166	0.227342
C4B63_1g1387	0.428217	0.896247
C4B63_1g1388	0.502218	0.982475
C4B63_1g1389	0.421736	1.11478
C4B63_1g1394	1.04138	10.72
C4B63_1g1395	0.335407	0.0393232
C4B63_1g1397	0.384053	0.0575186
C4B63_1g1399	0.22984	0.0254546
C4B63_1g1400	0.667985	0.232097
C4B63_1g1401	0.0757497	0.138189
C4B63_1g1402	0.795429	1.19132
C4B63_1g1403	0.0963953	0.0993461
C4B63_1g1404	3.09541	1.95609
C4B63_1g1405	0.0358831	0.0748715
C4B63_1g158	0.571603	1.89217
C4B63_1g159	0.298513	0.118698
C4B63_1g162	0.980124	0.130473
C4B63_1g163	0.672105	1.35639
C4B63_1g164	0.663748	2.89365
C4B63_1g166	0.127164	8.63624
C4B63_1g173	0.429517	0.0196577
C4B63_1g175	0.134989	0.0876157
C4B63_1g176	0.870417	1.94441
C4B63_1g178	0.251172	0.131284
C4B63_1g179	1.07132	1
C4B63_1g183	0.070055	0.289961
C4B63_1g185	0.308325	0.113649
C4B63_1g19	1.27121	0.293741
C4B63_1g195	0.315222	2.5076
C4B63_1g196	0.336694	4.97505
C4B63_1g197	0.42552	0.472493
C4B63_1g199	0.142376	0.280749
C4B63_1g20	0.378088	0.156052
C4B63_1g200	0.44335	0.642704
C4B63_1g201	0.252883	1.83322
C4B63_1g21	0.385046	0.278809
C4B63_1g214	4.0759	0.232097
C4B63_1g215	1	1
C4B63_1g218	0.228653	0.603456
C4B63_1g22	0.349624	0.49439
C4B63_1g220	0.440582	2.67521
C4B63_1g221	0.159933	0.243681
C4B63_1g222	1.04791	56.5337
C4B63_1g223	0.227378	0.198924
C4B63_1g224	0.180216	0.42664
C4B63_1g225	0.0346574	0.289187
C4B63_1g226	0.0228068	0.765814
C4B63_1g227	0.691601	0.403688
C4B63_1g228	0.460168	1
C4B63_1g229	0.178823	0.705682
C4B63_1g23	2.05506	1.0294
C4B63_1g230	0.586023	0.175626
C4B63_1g232	0.232913	0.683114
C4B63_1g239	1.00634	4.30652
C4B63_1g24	1.47172	0.301188
C4B63_1g240	0.174541	1.77727
C4B63_1g241	0.474285	25.6188
C4B63_1g242	0.644092	1
C4B63_1g243	0.104304	0.163008
C4B63_1g244	0.181721	4.77097
C4B63_1g246	0.0584737	2.18538
C4B63_1g247	0.778928	0.979762
C4B63_1g248	0.200437	0.705682
C4B63_1g25	1.18919	0.438668
C4B63_1g26	0.393711	1.99234
C4B63_1g260	10.1637	0.232097
C4B63_1g261	0.545121	0.0220892
C4B63_1g264	2.48706	1.06301
C4B63_1g279	0.421573	0.547232
C4B63_1g28	0.349484	0.269027
C4B63_1g281	0.362052	0.820159
C4B63_1g282	0.670363	0.14586
C4B63_1g283	1.16213	0.18939
C4B63_1g284	0.104992	0.552615
C4B63_1g285	0.918591	7.62477
C4B63_1g29	1.3147	4.08726
C4B63_1g30	0.513635	0.390414
C4B63_1g300	0.159645	0.492983
C4B63_1g302	0.0668754	7.42648
C4B63_1g303	0.0166242	0.0956633
C4B63_1g305	0.701555	1.40256
C4B63_1g31	0.102287	0.235953
C4B63_1g32	0.355394	0.137976
C4B63_1g33	0.411777	0.0588059
C4B63_1g3329c	1	1
C4B63_1g34	10.3256	7.7271
C4B63_1g341	0.30022	2.72232
C4B63_1g343	0.43501	1
C4B63_1g344	0.530147	0.242822
C4B63_1g345	1	1
C4B63_1g346	0.0812794	0.459922
C4B63_1g347	0.702414	0.336752
C4B63_1g35	0.571765	0.216005
C4B63_1g350	0.609769	0.485156
C4B63_1g351	0.110901	0.59738
C4B63_1g352	0.193584	0.0259323
C4B63_1g36	1.95589	1.27071
C4B63_1g367	2.14452	0.0534808
C4B63_1g368	0.0750266	2.26269
C4B63_1g37	0.782254	0.877019
C4B63_1g38	0.240255	0.846117
C4B63_1g381	0.51527	2.75061
C4B63_1g382	0.156184	0.323432
C4B63_1g383	0.111555	4.25225
C4B63_1g384	0.762099	0.159697
C4B63_1g386	1.33188	0.134409
C4B63_1g387	1.50074	6.69658
C4B63_1g388	0.873574	1.37782
C4B63_1g389	0.388344	0.339769
C4B63_1g39	1.25394	1.76681
C4B63_1g390	0.105322	1
C4B63_1g393	0.316908	0.137231
C4B63_1g397	0.790707	0.0494917
C4B63_1g40	0.281149	0.650689
C4B63_1g400	0.574	0.316469
C4B63_1g402	0.0497987	0.00654493
C4B63_1g403	0.405899	0.503836
C4B63_1g404	0.438429	0.167706
C4B63_1g405	0.176778	0.0492129
C4B63_1g406	0.222223	0.0674009
C4B63_1g419	1.20016	3.14967
C4B63_1g42	0.290854	0.14962
C4B63_1g43	0.377147	0.630378
C4B63_1g434	3.9419	0.204652
C4B63_1g435	0.37818	5.94636
C4B63_1g436	0.0190276	0.100259
C4B63_1g44	0.138271	0.95953
C4B63_1g45	0.32299	0.157015
C4B63_1g46	0.276931	0.414719
C4B63_1g468	0.195771	0.391455
C4B63_1g471	1.21116	1.04987
C4B63_1g473	0.0996047	0.802291
C4B63_1g475	0.0132278	0.0598897
C4B63_1g476	1.26145	1.83958
C4B63_1g477	0.0167483	0.1635
C4B63_1g478	0.422928	0.051161
C4B63_1g48	0.304809	0.197699
C4B63_1g480	0.593261	0.443633
C4B63_1g482	0.213806	1.58637
C4B63_1g488	0.631564	0.207231
C4B63_1g49	0.425847	0.290278
C4B63_1g490	0.513264	0.134648
C4B63_1g491	0.55233	2.02845
C4B63_1g492	0.246515	1
C4B63_1g493	0.0199893	0.157146
C4B63_1g495	0.884819	1.63988
C4B63_1g497	0.143396	0.17914
C4B63_1g498	0.34439	0.105466
C4B63_1g50	0.345243	0.278078
C4B63_1g506	0.763314	7.94007
C4B63_1g507	0.297724	0.0716058
C4B63_1g508	0.167544	0.847761
C4B63_1g509	1.82625	3.85946
C4B63_1g51	0.665783	0.671049
C4B63_1g510	0.0966889	0.0826828
C4B63_1g511	0.334245	0.204101
C4B63_1g512	0.040963	1.44877
C4B63_1g513	1.66845	11.4826
C4B63_1g514	0.641598	0.614714
C4B63_1g516	0.538073	8.38481
C4B63_1g517	0.746394	0.604635
C4B63_1g518	0.25462	0.403688
C4B63_1g519	0.820054	0.26925
C4B63_1g52	0.545663	1.55061
C4B63_1g520	0.368814	0.507206
C4B63_1g521	0.292148	0.0383949
C4B63_1g522	987.839	389.565
C4B63_1g523	0.29617	0.122677
C4B63_1g525	0.119736	0.080906
C4B63_1g526	0.448868	0.12754
C4B63_1g527	0.29159	0.214347
C4B63_1g528	1.09372	0.880505
C4B63_1g529	0.966341	1.08658
C4B63_1g53	0.658548	2.51995
C4B63_1g530	0.396094	0.670068
C4B63_1g531	1	4.42815
C4B63_1g532	0.307109	0.288856
C4B63_1g533	0.152504	3.20712
C4B63_1g535	0.0779499	0.226227
C4B63_1g536	0.0773058	0.170937
C4B63_1g537	0.0350858	1
C4B63_1g54	1.93347	0.715254
C4B63_1g543	0.988141	4.77097
C4B63_1g544	0.297321	0.512026
C4B63_1g546	0.569226	0.87072
C4B63_1g547	0.706105	1
C4B63_1g548	0.519308	0.403688
C4B63_1g549	0.279946	0.403688
C4B63_1g55	1.17606	0.150652
C4B63_1g550	0.0845335	2.20308
C4B63_1g552	1.8191	0.403688
C4B63_1g553	0.160254	0.159284
C4B63_1g555	0.307553	0.0982549
C4B63_1g556	0.504636	2.12767
C4B63_1g558	0.243113	0.309162
C4B63_1g56	0.277775	0.423774
C4B63_1g561	1.11448	0.670068
C4B63_1g562	0.236305	0.0565765
C4B63_1g564	0.569254	1.41753
C4B63_1g565	0.0545064	0.403688
C4B63_1g566	1.63946	0.472899
C4B63_1g57	1.53306	0.446246
C4B63_1g576	0.0993222	1.47145
C4B63_1g58	0.484479	0.322611
C4B63_1g582	0.191093	0.0289812
C4B63_1g585	0.161804	2.22439
C4B63_1g59	0.682645	0.82637
C4B63_1g591	0.242363	0.073152
C4B63_1g592	0.0734545	0.136086
C4B63_1g594	0.501401	0.0408682
C4B63_1g596	0.607342	0.49469
C4B63_1g597	0.199707	0.400915
C4B63_1g599	1.71749	1.34613
C4B63_1g60	0.39533	0.464712
C4B63_1g600	0.763286	0.310965
C4B63_1g601	0.137456	0.202327
C4B63_1g602	0.356192	0.0801603
C4B63_1g604	0.179413	0.04513
C4B63_1g605	0.286547	0.391926
C4B63_1g606	0.681514	0.254586
C4B63_1g607	0.355144	0.253913
C4B63_1g61	3.26835	4.20884
C4B63_1g62	2.58645	1.95626
C4B63_1g622	0.138807	0.213825
C4B63_1g623	0.0619552	0.184112
C4B63_1g625	1	3.05689
C4B63_1g626	0.415619	0.670068
C4B63_1g628	1.01923	2.62606
C4B63_1g629	0.273918	0.152891
C4B63_1g63	0.266328	0.21212
C4B63_1g64	0.789811	0.235316
C4B63_1g65	0.266194	0.198565
C4B63_1g654	0.779931	0.469181
C4B63_1g655	0.812656	0.0985101
C4B63_1g658	0.0841053	0.0278806
C4B63_1g659	0.118869	0.42303
C4B63_1g660	0.23229	0.315331
C4B63_1g661	0.385606	0.366025
C4B63_1g662	0.0525496	4.58693
C4B63_1g664	0.239481	0.0601068
C4B63_1g665	1.42863	1.2836
C4B63_1g666	0.371153	1.93029
C4B63_1g669	0.158617	0.110269
C4B63_1g67	0.76134	0.77715
C4B63_1g670	0.878315	0.3968
C4B63_1g671	0.0230113	1.28792
C4B63_1g674	0.454261	1.05852
C4B63_1g675	3.79486	0.670068
C4B63_1g676	0.22968	0.0790602
C4B63_1g68	0.305948	0.344546
C4B63_1g69	0.85587	0.188918
C4B63_1g691	1.22621	3.20267
C4B63_1g693	0.310861	0.11291
C4B63_1g694	0.206997	0.18618
C4B63_1g70	2.44168	3.04337
C4B63_1g701	0.101241	0.470457
C4B63_1g702	0.290741	2.90891
C4B63_1g707	0.278117	1.7744
C4B63_1g708	0.454334	0.375571
C4B63_1g709	0.062631	0.00855662
C4B63_1g712	1.43795	7.7486
C4B63_1g713	0.795288	0.0356373
C4B63_1g714	1.31856	14.0876
C4B63_1g715	2.27038	0.60984
C4B63_1g72	0.410695	2.53594
C4B63_1g727	0.568389	0.0718248
C4B63_1g729	0.349564	2.08647
C4B63_1g73	0.623428	1.10259
C4B63_1g731	0.21583	0.503836
C4B63_1g732	0.855015	1.167
C4B63_1g74	2.14582	4.51002
C4B63_1g746	1.46648	0.134409
C4B63_1g747	0.0674189	5.56986
C4B63_1g748	0.288121	0.462207
C4B63_1g75	0.177459	0.0267388
C4B63_1g751	0.93534	74.6566
C4B63_1g752	0.122368	0.12754
C4B63_1g753	31.6021	1
C4B63_1g756	0.238959	0.198948
C4B63_1g758	0.919605	1.83508
C4B63_1g759	1.04026	2.02845
C4B63_1g76	0.795884	0.743919
C4B63_1g77	0.394764	0.423508
C4B63_1g779	0.680228	2.68183
C4B63_1g78	0.416892	0.337895
C4B63_1g780	0.195223	0.729659
C4B63_1g781	0.136818	0.0287234
C4B63_1g782	0.156836	0.657624
C4B63_1g783	0.188709	1
C4B63_1g784	1.27112	0.403688
C4B63_1g786	0.318453	0.1046
C4B63_1g788	0.0608587	0.729235
C4B63_1g789	0.351835	5.62155
C4B63_1g79	0.28997	0.240453
C4B63_1g790	1.07067	0.951709
C4B63_1g791	0.0525077	1.20292
C4B63_1g792	0.0736074	0.45509
C4B63_1g793	0.1702	1.68563
C4B63_1g794	0.545331	0.031016
C4B63_1g797	0.507353	0.696233
C4B63_1g806	0.436789	0.291678
C4B63_1g809	1.28452	0.288856
C4B63_1g81	0.252715	0.209949
C4B63_1g810	0.337161	0.18939
C4B63_1g811	0.813245	0.291074
C4B63_1g812	0.0946405	0.200457
C4B63_1g813	0.758953	0.091528
C4B63_1g817	0.221094	0.523906
C4B63_1g818	0.180886	2.38555
C4B63_1g819	0.41153	5.22243
C4B63_1g82	0.376451	2.58766
C4B63_1g832	1.49003	0.12754
C4B63_1g833	0.295878	0.0730111
C4B63_1g836	0.238709	0.137687
C4B63_1g839	0.736949	3.42703
C4B63_1g84	0.257682	0.107113
C4B63_1g848	0.550503	0.208645
C4B63_1g849	1.1969	0.188918
C4B63_1g85	0.426928	1.21413
C4B63_1g86	0.238216	0.0848509
C4B63_1g872	0.290583	0.151363
C4B63_1g873	0.471035	0.255444
C4B63_1g874	0.229826	0.524516
C4B63_1g89	0.14949	0.419614
C4B63_1g896	0.451394	0.253498
C4B63_1g90	1	73.3743
C4B63_1g900	0.505484	1.21359
C4B63_1g901	0.0868439	2.13049
C4B63_1g91	0.157753	0.0889956
C4B63_1g912	0.251816	0.167048
C4B63_1g913	0.275463	0.0856819
C4B63_1g915	0.416678	0.120004
C4B63_1g917	0.506122	0.748294
C4B63_1g92	1.19417	0.136755
C4B63_1g927	0.221964	1
C4B63_1g929	0.280902	0.0998633
C4B63_1g930	0.632057	0.400187
C4B63_1g931	0.182859	0.0590348
C4B63_1g933	0.0888036	0.0622579
C4B63_1g935	0.0642018	0.2378
C4B63_1g939	0.0847037	0.144746
C4B63_1g94	0.149235	2.3031
C4B63_1g941	0.269028	1.10213
C4B63_1g942	0.905752	0.503836
C4B63_1g943	0.415549	1.95609
C4B63_1g945	1.70222	0.61125
C4B63_1g946	2.00041	6.12725
C4B63_1g95	0.261039	0.352841
C4B63_1g951	1.03768	3.86826
C4B63_1g953	0.159062	0.0305642
C4B63_1g954	0.485005	1
C4B63_1g956	0.99969	1.0144
C4B63_1g957	0.19642	0.84434
C4B63_1g959	0.316111	0.126066
C4B63_1g96	0.882376	1.28312
C4B63_1g960	2.33663	1.17229
C4B63_1g962	0.293258	1.70565
C4B63_1g963	0.101929	0.0189404
C4B63_1g964	0.306145	0.315186
C4B63_1g965	0.0987465	0.361489
C4B63_1g968	0.956924	0.0455613
C4B63_1g97	0.130243	0.3498
C4B63_1g970	0.533089	2.31341
C4B63_1g979	0.161149	0.226227
C4B63_1g980	7.80311	18.6593
C4B63_1g981	0.332112	2.6233
C4B63_1g983	0.308726	0.504854
C4B63_1g985	0.871516	2.75125
C4B63_1g986	0.202809	0.120004
C4B63_1g987	0.508034	0.0763301
C4B63_1g988	0.112818	0.0728708
C4B63_1g991	0.936699	0.204101
C4B63_1g993	0.0741864	0.78229
C4B63_1g996	0.722769	1.52238
C4B63_1g997	0.325729	0.411834
C4B63_1g998	0.255543	0.127326
C4B63_1g999	0.361655	9.05686
C4B63_1nc1	0.803895	2.37126
C4B63_1nc2	1	1
C4B63_1nc3	1	1
C4B63_1nc4	1	1
C4B63_1nc5	30.7056	33.4125
C4B63_1nc6	2.90552	0.851896
C4B63_2g10	0.629152	0.124088
C4B63_2g100	0.926142	2.26429
C4B63_2g101	0.50756	0.110071
C4B63_2g102	0.492176	7.60703
C4B63_2g103	0.257484	1.83261
C4B63_2g105	3.39892	2.22906
C4B63_2g106	0.692143	1.14997
C4B63_2g107	0.369991	1.07635
C4B63_2g1088c	0.508579	0.564295
C4B63_2g11	0.759319	0.170454
C4B63_2g1123c	1.41462	1.31971
C4B63_2g1132c	0.634075	0.902175
C4B63_2g12	0.294672	0.236905
C4B63_2g13	0.459914	0.350225
C4B63_2g1360c	1.03071	0.696379
C4B63_2g1402c	0.204736	0.0262123
C4B63_2g149	0.586068	0.17313
C4B63_2g15	0.322564	0.483554
C4B63_2g150	0.631444	0.631742
C4B63_2g1505c	1.65881	0.216035
C4B63_2g151	0.300854	0.456047
C4B63_2g152	0.409236	0.283443
C4B63_2g153	0.239272	0.135958
C4B63_2g1532c	0.824254	0.488438
C4B63_2g154	2.6275	0.922897
C4B63_2g155	2.04643	0.129467
C4B63_2g156	1.94911	3.16826
C4B63_2g157	0.361242	0.31681
C4B63_2g158	8.07869	2.4864
C4B63_2g159	6.19474	3.59026
C4B63_2g160	0.53102	0.445568
C4B63_2g1604c	1.05805	0.26672
C4B63_2g161	0.901713	1.73265
C4B63_2g162	0.511321	1.40343
C4B63_2g1622c	0.493345	0.123514
C4B63_2g163	0.658055	0.278577
C4B63_2g1634c	2.00136	1.8487
C4B63_2g163c	1.55622	0.0130644
C4B63_2g164	0.701321	0.994555
C4B63_2g165	0.561412	0.392716
C4B63_2g165c	2.29327	3.55207
C4B63_2g166	0.609557	0.773919
C4B63_2g166c	3.19587	0.00553271
C4B63_2g168	0.439912	0.292616
C4B63_2g169	0.357259	0.238309
C4B63_2g17	0.724484	0.851112
C4B63_2g170	0.270127	0.12399
C4B63_2g171	0.311132	0.44108
C4B63_2g172	0.339034	0.0778565
C4B63_2g174	2.61415	2.85142
C4B63_2g176	0.661632	0.787015
C4B63_2g177	0.927211	1.27863
C4B63_2g178	0.298228	0.253962
C4B63_2g179	0.408424	0.159665
C4B63_2g18	1.08102	0.752396
C4B63_2g180	0.33415	0.214064
C4B63_2g181	0.690696	0.604105
C4B63_2g1815c	0.862516	1.13964
C4B63_2g183	21.1137	1
C4B63_2g185	2.32906	1.29047
C4B63_2g187	2.32906	1.29047
C4B63_2g189	1.98074	3.63034
C4B63_2g19	0.895294	0.189568
C4B63_2g191	1.98074	3.63034
C4B63_2g193	2.32906	1.29047
C4B63_2g195	2.32906	1.29047
C4B63_2g197	2.19357	4.75126
C4B63_2g199	2.22993	0.0115354
C4B63_2g2	0.169299	0.197523
C4B63_2g20	0.255139	0.652897
C4B63_2g201	21.1137	1
C4B63_2g203	0.359692	0.15343
C4B63_2g205	0.529544	1.88422
C4B63_2g207	0.362335	0.0472901
C4B63_2g208	0.624923	0.432694
C4B63_2g208c	0.818326	2.30343
C4B63_2g209	0.896419	0.66502
C4B63_2g21	0.42513	0.094928
C4B63_2g210	0.848801	0.109574
C4B63_2g211	2.0688	1.20046
C4B63_2g212	0.278214	0.54715
C4B63_2g213	0.717728	0.0661343
C4B63_2g214	0.539066	0.923197
C4B63_2g215	0.46642	1.10625
C4B63_2g216	0.44291	0.419391
C4B63_2g217	2.77484	4.92111
C4B63_2g218	2.16762	2.91112
C4B63_2g219	1.14284	0.287997
C4B63_2g22	1.02286	0.198074
C4B63_2g220	1.18595	0.38932
C4B63_2g223	5.23853	1.75142
C4B63_2g224	0.624053	0.773357
C4B63_2g225	0.299925	0.0899136
C4B63_2g226	0.692719	0.575776
C4B63_2g227	0.355533	0.0507122
C4B63_2g228	0.636994	0.211752
C4B63_2g229	1.7688	0.469793
C4B63_2g23	0.431595	1.10468
C4B63_2g230	0.41609	0.0742202
C4B63_2g231	0.318081	0.203515
C4B63_2g232	2.36123	7.87748
C4B63_2g235	1.30102	1.02932
C4B63_2g236	0.459598	0.250153
C4B63_2g237	0.400863	1.03971
C4B63_2g238	0.307361	0.154497
C4B63_2g2388c	0.492433	0.628705
C4B63_2g239	0.288962	0.179934
C4B63_2g2395c	0.341844	0.252247
C4B63_2g24	0.791881	2.61588
C4B63_2g240	0.232868	0.596681
C4B63_2g241	0.378605	0.32859
C4B63_2g242	0.589689	0.050726
C4B63_2g243	0.856752	1.18147
C4B63_2g244	0.682699	0.133305
C4B63_2g245	0.489011	1.3496
C4B63_2g246	0.621118	0.236202
C4B63_2g247	0.314196	0.0812615
C4B63_2g248	0.272495	0.252077
C4B63_2g249	0.476699	0.0291131
C4B63_2g249c	0.413675	0.491848
C4B63_2g25	0.960041	0.715618
C4B63_2g250	0.196035	0.0794497
C4B63_2g251	0.742267	1.25351
C4B63_2g252	0.270796	0.878757
C4B63_2g253	0.437325	0.216824
C4B63_2g254	1.64976	10.6978
C4B63_2g255	0.275281	0.645911
C4B63_2g256	0.093915	0.792329
C4B63_2g257	0.58622	2.30485
C4B63_2g26	0.296659	0.0769109
C4B63_2g27	0.392629	0.0983052
C4B63_2g278	0.268879	11.0259
C4B63_2g279	0.0820269	0.587889
C4B63_2g28	0.409949	0.231425
C4B63_2g280	0.0846597	0.949419
C4B63_2g282	0.279413	0.129585
C4B63_2g284	0.599821	0.507206
C4B63_2g288	0.362643	0.100136
C4B63_2g289	1.21746	1.21385
C4B63_2g29	0.336456	0.236924
C4B63_2g291	0.726529	0.486113
C4B63_2g292	0.568386	0.549931
C4B63_2g293	0.603636	1.09175
C4B63_2g294	1.12238	2.18055
C4B63_2g295	0.299142	0.463912
C4B63_2g296	1.01579	0.646229
C4B63_2g297	0.53038	0.133222
C4B63_2g298	0.408946	4.49694
C4B63_2g299	0.435518	0.561715
C4B63_2g3	0.459802	0.370782
C4B63_2g30	0.97309	1.7834
C4B63_2g300	0.627457	0.343661
C4B63_2g301	0.646838	1.65728
C4B63_2g302	1.68979	3.07627
C4B63_2g303	1.27902	0.223469
C4B63_2g304	1.31061	0.376116
C4B63_2g305	0.859035	0.905528
C4B63_2g306	0.203517	0.252907
C4B63_2g308	0.437299	0.325876
C4B63_2g309	0.457646	2.95613
C4B63_2g31	0.720194	1.19851
C4B63_2g310	0.864608	0.40305
C4B63_2g311	1.50804	3.77771
C4B63_2g312	0.377375	0.154676
C4B63_2g313	0.396721	0.352128
C4B63_2g316	0.584003	6.32772
C4B63_2g317	0.363664	0.492609
C4B63_2g318	9.95628	4.23397
C4B63_2g319	3.96504	3.86665
C4B63_2g32	0.407459	0.45066
C4B63_2g320	0.834235	0.901244
C4B63_2g321	0.337191	0.0840571
C4B63_2g322	0.688527	3.72622
C4B63_2g323	0.246854	0.0189196
C4B63_2g324	0.128073	0.123822
C4B63_2g325	0.405885	1.07335
C4B63_2g326	0.216053	0.583042
C4B63_2g328	0.394769	0.124178
C4B63_2g329	0.341065	0.835305
C4B63_2g33	1.74717	1.82268
C4B63_2g331	0.889415	2.85355
C4B63_2g332	0.588358	0.206881
C4B63_2g333	0.567856	0.936728
C4B63_2g334	0.530139	0.0394768
C4B63_2g335	0.706487	2.86784
C4B63_2g336	0.500242	0.351602
C4B63_2g337	0.49074	1.16671
C4B63_2g338	0.344119	0.554513
C4B63_2g339	0.628946	1.23466
C4B63_2g340	0.470146	0.486122
C4B63_2g341	0.343472	0.136603
C4B63_2g342	0.428444	0.221344
C4B63_2g343	1.63434	0.0775165
C4B63_2g345	0.27688	0.0730872
C4B63_2g346	0.1636	0.50092
C4B63_2g347	0.489926	0.641549
C4B63_2g348	0.515938	0.815775
C4B63_2g349	0.659944	0.092614
C4B63_2g350	0.650369	0.532222
C4B63_2g351	0.206251	0.506421
C4B63_2g352	0.482526	0.43088
C4B63_2g353	0.586627	1.22581
C4B63_2g354	1.25147	0.698215
C4B63_2g355	0.656496	1.36789
C4B63_2g356	0.668804	1.43016
C4B63_2g357	1.10178	0.506421
C4B63_2g358	0.613725	0.10666
C4B63_2g359	0.893809	0.268864
C4B63_2g36	0.616581	1.34751
C4B63_2g360	0.359905	0.080968
C4B63_2g361	0.219943	0.187175
C4B63_2g362	0.675164	0.315502
C4B63_2g363	0.341496	0.033037
C4B63_2g364	0.220824	0.347229
C4B63_2g365	0.282562	2.83931
C4B63_2g366	0.549413	0.1493
C4B63_2g367	1.57779	1.31108
C4B63_2g368	0.37762	0.437348
C4B63_2g369	0.645111	0.604714
C4B63_2g370	1.24207	0.906639
C4B63_2g371	1.8446	0.190828
C4B63_2g372	0.234453	0.169739
C4B63_2g373	1.45246	1.87039
C4B63_2g376	1.53389	0.521759
C4B63_2g377	0.727144	0.298859
C4B63_2g378	0.658637	0.596915
C4B63_2g38	1.89039	2.01328
C4B63_2g380	0.980753	1.2921
C4B63_2g381	0.344858	0.212639
C4B63_2g382	0.331892	0.129107
C4B63_2g383	0.678007	0.26882
C4B63_2g384	0.180465	0.0224262
C4B63_2g385	0.27503	0.71437
C4B63_2g386	0.233964	0.0804432
C4B63_2g387	0.948944	0.49684
C4B63_2g388	0.496273	0.438087
C4B63_2g389	0.369665	0.30345
C4B63_2g39	0.33846	0.383213
C4B63_2g390	0.500016	0.680382
C4B63_2g391	0.340713	1.07494
C4B63_2g392	1.53682	1.52485
C4B63_2g393	2.41752	3.31811
C4B63_2g394	0.572872	1.39512
C4B63_2g395	1.4774	0.335337
C4B63_2g396	1.32278	1.36699
C4B63_2g397	0.623869	0.32505
C4B63_2g398	1.00796	0.953259
C4B63_2g399	4.52128	6.20764
C4B63_2g39c	0.33829	0.866252
C4B63_2g4	0.374975	0.323771
C4B63_2g400	1.33769	1.00819
C4B63_2g4014c	0.417045	0.296745
C4B63_2g403	0.280764	0.0606105
C4B63_2g405	1.90593	9.09564
C4B63_2g407	0.883096	1.31745
C4B63_2g408	0.269294	0.039348
C4B63_2g409	0.407544	0.215442
C4B63_2g41	1.07655	1.38713
C4B63_2g410	0.523825	1.04202
C4B63_2g4104c	0.650887	0.0781349
C4B63_2g411	0.344918	0.297596
C4B63_2g412	2.3702	4.19232
C4B63_2g4137c	0.553576	0.428306
C4B63_2g415	1.18971	1.21486
C4B63_2g416	0.376321	0.140774
C4B63_2g417	0.639239	0.362922
C4B63_2g418	1.01783	0.64405
C4B63_2g4188c	1.19289	1.39588
C4B63_2g419	0.977475	1.16281
C4B63_2g42	0.332455	0.495808
C4B63_2g420	0.389426	0.902537
C4B63_2g421	2.00928	0.361875
C4B63_2g422	0.566374	0.215987
C4B63_2g423	1.60295	0.494829
C4B63_2g425	2.70241	5.4237
C4B63_2g426	0.758638	0.073205
C4B63_2g427	0.959349	1.13748
C4B63_2g428	0.504284	0.36378
C4B63_2g43	0.993103	0.870616
C4B63_2g430	1.44021	2.48894
C4B63_2g431	0.721314	0.241878
C4B63_2g432	0.37776	0.257206
C4B63_2g433	8.82316	7.47186
C4B63_2g434	0.875223	0.762015
C4B63_2g435	0.479977	0.664906
C4B63_2g436	0.640129	0.175413
C4B63_2g437	1.27503	2.45702
C4B63_2g438	0.300074	0.237483
C4B63_2g439	0.426667	0.779571
C4B63_2g44	0.386752	0.174339
C4B63_2g441	0.694156	0.928922
C4B63_2g442	0.556182	0.454227
C4B63_2g443	1.56406	0.85311
C4B63_2g444	0.919898	1.11252
C4B63_2g445	1.02421	0.919136
C4B63_2g446	0.789835	0.525463
C4B63_2g447	1.04633	1.76378
C4B63_2g448	0.602035	0.244749
C4B63_2g449	0.849211	0.37481
C4B63_2g45	0.344916	0.589403
C4B63_2g450	1.86173	1.17467
C4B63_2g451	1.45733	0.724948
C4B63_2g452	2.72655	0.72554
C4B63_2g453	0.214027	0.0512785
C4B63_2g454	0.956926	2.34334
C4B63_2g455	2.22534	1.00741
C4B63_2g456	0.808863	0.854893
C4B63_2g46	0.542801	1.78295
C4B63_2g4640c	0.403798	0.626585
C4B63_2g47	0.710769	0.284112
C4B63_2g48	0.259965	0.257379
C4B63_2g484	0.687932	0.489481
C4B63_2g485	0.942056	1.04526
C4B63_2g486	0.602347	0.421859
C4B63_2g49	1.24321	0.227068
C4B63_2g5	1.12724	3.34268
C4B63_2g50	7.70801	4.51302
C4B63_2g502	0.279459	0.220199
C4B63_2g503	0.576725	0.879775
C4B63_2g504	0.219646	0.0232078
C4B63_2g505	0.229134	0.422599
C4B63_2g506	0.2012	0.251193
C4B63_2g507	7.35989	7.7709
C4B63_2g509	0.87022	0.628642
C4B63_2g510	0.865927	0.342955
C4B63_2g511	0.28046	0.578594
C4B63_2g512	0.455174	0.0703926
C4B63_2g513	0.841759	1.27035
C4B63_2g514	1.00688	1.19913
C4B63_2g516	0.279164	0.00603353
C4B63_2g517	0.620344	0.0394703
C4B63_2g518	0.769837	0.232413
C4B63_2g52	0.410009	0.578959
C4B63_2g520	0.339605	0.253338
C4B63_2g521	0.31095	0.150215
C4B63_2g522	0.413068	0.176329
C4B63_2g523	0.332676	0.267374
C4B63_2g524	0.523738	0.5289
C4B63_2g525	1.02519	0.945791
C4B63_2g527	0.818164	0.750901
C4B63_2g528	1.78714	1.01804
C4B63_2g529	0.475024	0.377339
C4B63_2g53	0.382555	0.122245
C4B63_2g530	2.46147	1.73445
C4B63_2g531	0.47703	0.0231684
C4B63_2g532	0.313699	0.0325531
C4B63_2g533	0.366376	0.444808
C4B63_2g534	0.261145	0.0081645
C4B63_2g536	1.42807	0.969783
C4B63_2g54	0.79701	1.60355
C4B63_2g541	0.676374	0.187894
C4B63_2g542	0.452927	0.0663224
C4B63_2g543	0.218988	0.161722
C4B63_2g544	0.201274	0.293514
C4B63_2g547	0.802105	1.35473
C4B63_2g548	1.12392	3.23331
C4B63_2g549	0.751862	3.32722
C4B63_2g55	0.298879	0.144488
C4B63_2g551	1.78006	1.25538
C4B63_2g552	1.76603	1.0795
C4B63_2g553	1.22276	1.59678
C4B63_2g556	0.251539	0.0810867
C4B63_2g557	0.388913	0.692288
C4B63_2g558	0.921277	0.965551
C4B63_2g559	0.347565	0.251208
C4B63_2g56	1.00393	0.883816
C4B63_2g560	0.289646	0.287177
C4B63_2g561	0.559332	0.427315
C4B63_2g562	0.33742	0.304602
C4B63_2g563	0.491295	0.485713
C4B63_2g564	1.22852	1.26582
C4B63_2g565	0.425718	0.754891
C4B63_2g566	2.90366	1.32014
C4B63_2g567	0.609396	1.19414
C4B63_2g568	0.898992	0.680722
C4B63_2g569	1.67355	3.02799
C4B63_2g57	1.13873	0.883816
C4B63_2g58	0.512844	0.702876
C4B63_2g59	0.31022	0.0454715
C4B63_2g594	1.93154	2.39028
C4B63_2g595	1	10.3073
C4B63_2g60	0.646269	1.13516
C4B63_2g61	1.09037	0.790706
C4B63_2g62	0.819607	0.552969
C4B63_2g63	0.41768	0.0863441
C4B63_2g630	1.53829	1.47804
C4B63_2g631	0.0846597	0.949419
C4B63_2g633	0.17287	0.327472
C4B63_2g64	0.664112	1.151
C4B63_2g643	0.248469	0.339769
C4B63_2g644	0.410064	0.196736
C4B63_2g645	0.0820269	0.587889
C4B63_2g646	0.0846597	0.949419
C4B63_2g648	2.03451	2.62429
C4B63_2g652	0.2335	0.599138
C4B63_2g653	0.349325	1.21956
C4B63_2g655	0.260068	5.35653
C4B63_2g656	0.107431	0.129385
C4B63_2g66	1.34208	0.635794
C4B63_2g660	0.507925	4.47744
C4B63_2g661	0.153087	0.28203
C4B63_2g67	0.734553	0.373402
C4B63_2g68	0.190938	0.0196277
C4B63_2g687	0.55387	0.622625
C4B63_2g688	0.310715	0.419217
C4B63_2g689	0.517901	0.69546
C4B63_2g69	0.603863	0.169925
C4B63_2g690	1.5421	1.54018
C4B63_2g691	0.339448	0.785662
C4B63_2g692	0.939513	1.40026
C4B63_2g693	0.312823	0.279389
C4B63_2g694	0.420784	0.432359
C4B63_2g695	0.186022	0.0840655
C4B63_2g696	0.722038	0.172312
C4B63_2g697	0.382485	0.175421
C4B63_2g698	0.313977	0.349807
C4B63_2g699	0.266179	0.132224
C4B63_2g7	0.460799	0.19053
C4B63_2g70	0.501799	0.444278
C4B63_2g700	1.77755	2.71474
C4B63_2g701	0.211318	0.270272
C4B63_2g702	3.74055	2.17828
C4B63_2g703	0.211318	0.270272
C4B63_2g704	3.74055	2.17828
C4B63_2g705	0.211318	0.270272
C4B63_2g706	3.74055	2.17828
C4B63_2g707	0.211318	0.270272
C4B63_2g708	2.07409	1.48613
C4B63_2g71	0.390645	1.53589
C4B63_2g710	0.750377	0.386554
C4B63_2g711	1.01486	0.967978
C4B63_2g712	0.643703	1.51819
C4B63_2g713	1.13462	0.791298
C4B63_2g714	0.317848	0.0622503
C4B63_2g715	0.82478	0.0224222
C4B63_2g716	0.746251	0.380127
C4B63_2g717	0.75144	0.7651
C4B63_2g718	1.3077	3.26839
C4B63_2g719	0.205286	0.196834
C4B63_2g72	1.12922	0.390768
C4B63_2g720	0.218543	0.156139
C4B63_2g721	0.437551	1.06974
C4B63_2g722	0.30675	0.509831
C4B63_2g723	0.748258	1.6404
C4B63_2g724	0.393818	0.150583
C4B63_2g725	0.327501	0.253702
C4B63_2g726	1.22088	0.507425
C4B63_2g727	0.349063	0.210053
C4B63_2g728	0.579256	0.297212
C4B63_2g729	1.81955	1.04176
C4B63_2g73	0.242534	0.452808
C4B63_2g731	0.367954	0.244072
C4B63_2g732	0.327526	0.550287
C4B63_2g733	0.51217	0.867192
C4B63_2g735	0.306338	0.231425
C4B63_2g736	0.285715	0.0372767
C4B63_2g737	0.736786	0.364134
C4B63_2g738	0.311394	0.0954938
C4B63_2g739	0.289862	0.141144
C4B63_2g74	1.59608	0.952978
C4B63_2g740	0.4421	0.116993
C4B63_2g741	0.226033	0.0360683
C4B63_2g742	0.305741	0.257375
C4B63_2g744	0.564408	1.1322
C4B63_2g745	0.229195	0.347678
C4B63_2g746	0.69913	0.419783
C4B63_2g747	0.28692	0.0115238
C4B63_2g748	2.10991	2.80871
C4B63_2g749	0.306438	0.17948
C4B63_2g75	0.448307	0.273787
C4B63_2g750	1.07948	0.78376
C4B63_2g751	0.274557	0.275726
C4B63_2g752	1.61522	3.99431
C4B63_2g753	0.250532	0.216924
C4B63_2g754	0.446351	0.208727
C4B63_2g755	0.502065	0.607558
C4B63_2g756	0.306707	0.112952
C4B63_2g757	2.81013	3.00025
C4B63_2g759	0.838368	0.196647
C4B63_2g76	0.955435	2.3594
C4B63_2g760	0.838368	0.196647
C4B63_2g761	1.23425	1.35767
C4B63_2g762	0.64154	0.259382
C4B63_2g763	1.00703	0.726098
C4B63_2g765	1.93829	4.56602
C4B63_2g766	0.441806	0.739272
C4B63_2g767	0.634216	0.712756
C4B63_2g768	1.15879	1.03416
C4B63_2g769	0.466833	0.915176
C4B63_2g77	0.77594	5.83426
C4B63_2g770	0.952238	1.96167
C4B63_2g771	0.407311	0.856501
C4B63_2g773	0.772111	0.388806
C4B63_2g774	0.34516	0.365952
C4B63_2g775	0.483522	0.26958
C4B63_2g776	0.300342	0.108186
C4B63_2g777	0.485519	0.352159
C4B63_2g778	0.558822	0.528651
C4B63_2g779	1.05294	0.497539
C4B63_2g78	0.337744	0.116711
C4B63_2g780	0.53786	1.09109
C4B63_2g782	4.25056	2.62422
C4B63_2g783	0.449899	0.724468
C4B63_2g784	1.10578	1.55303
C4B63_2g785	1.08245	0.536626
C4B63_2g786	3.7719	2.2058
C4B63_2g787	0.558982	1.67894
C4B63_2g788	0.670624	2.91084
C4B63_2g789	0.491203	0.167972
C4B63_2g79	0.481286	0.937654
C4B63_2g790	0.358076	0.26916
C4B63_2g791	0.647957	0.283399
C4B63_2g792	0.385976	0.042001
C4B63_2g793	0.490429	0.207463
C4B63_2g795	1.52239	1.66085
C4B63_2g797	0.214009	0.205746
C4B63_2g798	0.619029	0.252211
C4B63_2g799	0.755808	0.289435
C4B63_2g8	0.304137	0.393344
C4B63_2g80	0.396715	0.390553
C4B63_2g800	0.536536	0.636728
C4B63_2g801	0.783273	0.372263
C4B63_2g802	0.664884	0.159286
C4B63_2g803	0.176891	0.0231638
C4B63_2g804	0.577928	0.116209
C4B63_2g805	0.512472	0.357498
C4B63_2g806	0.298104	0.210955
C4B63_2g807	0.464332	0.821063
C4B63_2g808	0.398109	0.272347
C4B63_2g809	0.623187	0.592768
C4B63_2g81	0.556875	0.0575321
C4B63_2g810	0.492562	0.21438
C4B63_2g811	0.282859	0.137509
C4B63_2g812	0.295315	0.47453
C4B63_2g813	1.01256	1.29705
C4B63_2g814	0.487069	0.710865
C4B63_2g815	2.52615	2.03606
C4B63_2g816	1.11457	0.672829
C4B63_2g817	1.41595	0.225554
C4B63_2g818	0.347797	0.0664813
C4B63_2g819	0.278562	0.0300805
C4B63_2g82	1.75217	1.59856
C4B63_2g821	1.68864	3.14048
C4B63_2g822	0.72694	1.66081
C4B63_2g823	0.621148	0.232594
C4B63_2g824	0.489329	0.225901
C4B63_2g825	0.273932	0.359152
C4B63_2g826	0.741214	0.414894
C4B63_2g827	0.567655	1.22432
C4B63_2g828	0.317486	0.185978
C4B63_2g829	0.976479	0.0403944
C4B63_2g83	0.548728	1.62307
C4B63_2g830	0.581414	0.705252
C4B63_2g831	0.323478	0.208385
C4B63_2g832	0.293303	0.326631
C4B63_2g833	0.396666	0.47995
C4B63_2g85	0.961042	0.476116
C4B63_2g87	0.671125	0.65145
C4B63_2g88	3.27312	2.84981
C4B63_2g883	1.47016	1.62609
C4B63_2g89	0.884561	0.282937
C4B63_2g9	0.437082	0.266456
C4B63_2g90	1.46883	2.40404
C4B63_2g91	0.548632	0.284242
C4B63_2g92	0.387629	0.73367
C4B63_2g93	0.217083	0.485791
C4B63_2g94	0.694608	1.15862
C4B63_2g95	0.442139	0.176874
C4B63_2g96	1.2023	1.36966
C4B63_2g97	0.611745	0.388574
C4B63_2g98	0.382385	0.863082
C4B63_2g99	0.233828	0.181508
C4B63_2nc1	0.452552	9.62321
C4B63_2nc10	0.227004	11.828
C4B63_2nc100	1	1
C4B63_2nc101	4.53056	5.72686
C4B63_2nc102	2.46718	26.9446
C4B63_2nc103	1.32334	47.3283
C4B63_2nc104	0.715021	16.8234
C4B63_2nc105	0.727225	337.151
C4B63_2nc106	0.359513	0.849658
C4B63_2nc107	11.1849	134.659
C4B63_2nc108	0.433168	49.3409
C4B63_2nc109	1	1
C4B63_2nc11	0.508815	8.84959
C4B63_2nc110	4.53056	5.72686
C4B63_2nc111	2.46718	26.9446
C4B63_2nc112	1.32334	47.3283
C4B63_2nc113	0.715021	16.8234
C4B63_2nc114	0.727225	337.151
C4B63_2nc115	0.359513	0.849658
C4B63_2nc116	11.1849	134.659
C4B63_2nc117	0.433168	49.3409
C4B63_2nc118	2.46718	26.9446
C4B63_2nc119	1.37442	58.2546
C4B63_2nc12	12.4823	15.1096
C4B63_2nc120	1	1
C4B63_2nc121	1	7854.07
C4B63_2nc122	0.813245	1.47728
C4B63_2nc123	0.926545	8.43452
C4B63_2nc124	1	1
C4B63_2nc125	4.53056	5.72686
C4B63_2nc126	2.46718	26.9446
C4B63_2nc127	1.32334	47.3283
C4B63_2nc128	0.715021	16.8234
C4B63_2nc129	0.727225	337.151
C4B63_2nc13	0.902392	190.132
C4B63_2nc130	0.359513	0.849658
C4B63_2nc131	11.1849	134.659
C4B63_2nc132	0.433168	49.3409
C4B63_2nc133	1	1
C4B63_2nc134	21.744	26.3735
C4B63_2nc135	2.46718	26.9446
C4B63_2nc136	1.32334	47.3283
C4B63_2nc137	0.715021	16.8234
C4B63_2nc138	0.727225	337.151
C4B63_2nc139	0.240665	1.80297
C4B63_2nc14	0.856751	9.56713
C4B63_2nc140	11.1849	134.659
C4B63_2nc141	0.433168	49.3409
C4B63_2nc142	0.926545	8.43452
C4B63_2nc143	0.926545	8.43452
C4B63_2nc144	1	1
C4B63_2nc145	4.53056	5.72686
C4B63_2nc146	2.46718	26.9446
C4B63_2nc147	1.32334	47.3283
C4B63_2nc148	1.03213	34.8114
C4B63_2nc149	0.727225	337.151
C4B63_2nc15	0.227004	11.828
C4B63_2nc150	0.359513	0.849658
C4B63_2nc151	11.1849	134.659
C4B63_2nc152	0.433168	49.3409
C4B63_2nc153	1	1
C4B63_2nc154	21.744	26.3735
C4B63_2nc155	2.46718	26.9446
C4B63_2nc156	1.32334	47.3283
C4B63_2nc157	0.715021	16.8234
C4B63_2nc158	0.727225	337.151
C4B63_2nc159	0.359513	0.849658
C4B63_2nc16	0.508815	8.84959
C4B63_2nc160	11.1849	134.659
C4B63_2nc161	0.433168	49.3409
C4B63_2nc162	1	1
C4B63_2nc163	21.744	26.3735
C4B63_2nc164	2.46718	26.9446
C4B63_2nc165	1.32334	47.3283
C4B63_2nc166	0.715021	16.8234
C4B63_2nc167	0.727225	337.151
C4B63_2nc168	0.359513	0.849658
C4B63_2nc169	11.1849	134.659
C4B63_2nc17	12.4823	15.1096
C4B63_2nc170	0.433168	49.3409
C4B63_2nc171	1	1
C4B63_2nc172	21.744	26.3735
C4B63_2nc173	2.46718	26.9446
C4B63_2nc174	1.32334	47.3283
C4B63_2nc175	0.715021	16.8234
C4B63_2nc176	0.727225	337.151
C4B63_2nc177	0.359513	0.849658
C4B63_2nc178	11.1849	134.659
C4B63_2nc179	0.433168	49.3409
C4B63_2nc18	0.902392	190.132
C4B63_2nc180	0.926545	8.43452
C4B63_2nc181	16.1678	97.6112
C4B63_2nc182	4321.02	17998.1
C4B63_2nc19	0.856751	9.56713
C4B63_2nc2	12.4823	15.1096
C4B63_2nc20	0.227004	11.828
C4B63_2nc21	0.508815	8.84959
C4B63_2nc22	12.4823	15.1096
C4B63_2nc23	0.902392	190.132
C4B63_2nc24	0.856751	9.56713
C4B63_2nc25	0.227004	11.828
C4B63_2nc26	0.508815	8.84959
C4B63_2nc27	12.4823	15.1096
C4B63_2nc28	1	1
C4B63_2nc29	0.251162	13.4819
C4B63_2nc3	0.902392	190.132
C4B63_2nc30	39.1436	263.866
C4B63_2nc31	0.17962	1.58741
C4B63_2nc32	15.0724	76.575
C4B63_2nc33	2.75918	60.4295
C4B63_2nc34	0.251162	13.4819
C4B63_2nc35	39.1436	263.866
C4B63_2nc36	0.576587	16.8862
C4B63_2nc37	15.0724	76.575
C4B63_2nc38	2.75918	60.4295
C4B63_2nc39	0.251162	13.4819
C4B63_2nc4	0.856751	9.56713
C4B63_2nc40	39.1436	263.866
C4B63_2nc41	0.576587	16.8862
C4B63_2nc42	15.0724	76.575
C4B63_2nc43	2.75918	60.4295
C4B63_2nc44	0.14371	12.1382
C4B63_2nc45	39.1436	263.866
C4B63_2nc46	0.576587	16.8862
C4B63_2nc47	2.75918	60.4295
C4B63_2nc48	0.229993	2.24999
C4B63_2nc49	0.509766	44.698
C4B63_2nc5	0.227004	11.828
C4B63_2nc50	1	1
C4B63_2nc51	21.744	26.3735
C4B63_2nc52	2.46718	26.9446
C4B63_2nc53	1.32334	47.3283
C4B63_2nc54	0.715021	16.8234
C4B63_2nc55	0.727225	337.151
C4B63_2nc56	0.359513	0.849658
C4B63_2nc57	11.1849	134.659
C4B63_2nc58	0.433168	49.3409
C4B63_2nc59	0.509766	44.698
C4B63_2nc6	0.508815	8.84959
C4B63_2nc60	1	1
C4B63_2nc61	21.744	26.3735
C4B63_2nc62	2.46718	26.9446
C4B63_2nc63	1.32334	47.3283
C4B63_2nc64	0.715021	16.8234
C4B63_2nc65	0.727225	337.151
C4B63_2nc66	0.359513	0.849658
C4B63_2nc67	11.1849	134.659
C4B63_2nc68	0.433168	49.3409
C4B63_2nc69	0.509766	44.698
C4B63_2nc7	12.4823	15.1096
C4B63_2nc70	1	1
C4B63_2nc71	21.744	26.3735
C4B63_2nc72	2.46718	26.9446
C4B63_2nc73	1.32334	47.3283
C4B63_2nc74	0.715021	16.8234
C4B63_2nc75	0.727225	337.151
C4B63_2nc76	0.359513	0.849658
C4B63_2nc77	11.1849	134.659
C4B63_2nc78	7.95854	13.0173
C4B63_2nc79	0.509766	44.698
C4B63_2nc8	0.902392	190.132
C4B63_2nc80	1	1
C4B63_2nc81	21.744	26.3735
C4B63_2nc82	111.034	40.2974
C4B63_2nc83	1.32334	47.3283
C4B63_2nc84	0.715021	16.8234
C4B63_2nc85	0.727225	337.151
C4B63_2nc86	0.359513	0.849658
C4B63_2nc87	11.1849	134.659
C4B63_2nc88	0.926545	8.43452
C4B63_2nc89	0.926545	8.43452
C4B63_2nc9	0.856751	9.56713
C4B63_2nc90	1	1
C4B63_2nc91	21.744	26.3735
C4B63_2nc92	111.034	40.2974
C4B63_2nc93	1.32334	47.3283
C4B63_2nc94	0.715021	16.8234
C4B63_2nc95	0.727225	337.151
C4B63_2nc96	0.359513	0.849658
C4B63_2nc97	11.1849	134.659
C4B63_2nc98	0.926545	8.43452
C4B63_2nc99	0.926545	8.43452
C4B63_3g1000	0.33394	22.5051
C4B63_3g1001	1.48664	1.37267
C4B63_3g1002	2.74193	0.503408
C4B63_3g1003	1.00143	10.0323
C4B63_3g1005	1.06471	8.76067
C4B63_3g1018	0.225738	0.152891
C4B63_3g1021	0.183091	0.224886
C4B63_3g1022	0.111134	3.48116
C4B63_3g1024	0.145445	1
C4B63_3g1026	1	1
C4B63_3g1027	0.373329	7.29183
C4B63_3g1031	0.311914	1
C4B63_3g1032	0.2939	0.203996
C4B63_3g1033	0.691838	3.06361
[truncated: 17,807 more rows]
