# Supplementary material for: Integrating tRNA gene epigenomics and expression with codon usage unravels an intricate connection with translatome dynamics in Trypanosoma cruzi
Source: mBio. 2025 Aug 11;16(9):e01622-25. doi: 10.1128/mbio.01622-25 (PMC12421993; doi:10.1128/mbio.01622-25)
Supplement: Table S4 — Translated transcript expression values, GM-tECA, and percentage of anticodon:codon base pairing for all CDSs in T. cruzi. [file mbio.01622-25-s0005.xlsx]

## Sheet: EPI
Table S4. Table containing the translated transcripts expression values (TPM), GM-tECA and percentage of anticodon:codon base pairing for all CDSs in T. cruzi in EPI and MT forms
GeneID	protein expression (Ribo-seq) - EPI	Expression Level	GM-tECA values	% of Wobble base paring only (G:U)	% of Watson and Crick base pairing only	% Wobble base pairing only (Inosine)	% of Watson and Crick and Wobble base pairing (G:U)	Life Form
C4B63_2g165c	656.486	Very high	1.40053	0.032967	0.395604	0.120879	0.467742	EPI
C4B63_51g126	644.638	Very high	1.27698	0.0709534	0.286031	0.152993	0.467811	EPI
C4B63_303g6	454.685	Very high	1.2498	0.0446429	0.232143	0.214286	0.447761	EPI
C4B63_41g128	385.276	Very high	1.18432	0.15534	0.213592	0.106796	0.491936	EPI
C4B63_34g275	332.216	Very high	0.939268	0.0801887	0.216981	0.146226	0.416667	EPI
C4B63_34g1244c	305.413	Very high	1.08089	0.0654206	0.186916	0.224299	0.37931	EPI
C4B63_58g100	248.413	Very high	1.21614	0.044186	0.27907	0.181395	0.455645	EPI
C4B63_333g18	246.909	Very high	1.00832	0.080402	0.21608	0.145729	0.364583	EPI
C4B63_275g6	216.566	Very high	1.14723	0.04	0.257143	0.16	0.504505	EPI
C4B63_34g216	200.479	Very high	0.825975	0.0828026	0.191083	0.203822	0.4	EPI
C4B63_101g12	189.503	Very high	1.30486	0.0865922	0.326816	0.156425	0.419192	EPI
C4B63_113g41	186.471	Very high	1.06549	0.113095	0.261905	0.0952381	0.493333	EPI
C4B63_6g310	172.356	Very high	1.41061	0.028436	0.260663	0.146919	0.557377	EPI
C4B63_54g11	171.863	Very high	0.794578	0.00952381	0.333333	0.219048	0.393443	EPI
C4B63_22g172	164.343	Very high	1.09275	0.0678733	0.325792	0.160634	0.460177	EPI
C4B63_51g127	164.343	Very high	1.09275	0.0678733	0.325792	0.160634	0.460177	EPI
C4B63_101g5	163.941	Very high	1.2657	0.0603774	0.29434	0.158491	0.485916	EPI
C4B63_35g73	163.607	Very high	1.56967	0.0377359	0.320755	0.138365	0.505263	EPI
C4B63_34g1237c	162.191	Very high	1.07815	0.0654206	0.17757	0.224299	0.385965	EPI
C4B63_275g7	162.067	Very high	1.15303	0.0228571	0.274286	0.182857	0.486486	EPI
C4B63_34g1223c	155.227	Very high	0.8939	0.0805369	0.194631	0.241611	0.363636	EPI
C4B63_207g13	148.757	Very high	1.17765	0.0957447	0.315603	0.120567	0.45625	EPI
C4B63_19g183	141.818	Very high	1.12278	0.101695	0.338983	0.163842	0.368421	EPI
C4B63_133g61	136.687	Very high	1.55908	0.0193548	0.309677	0.0967742	0.542553	EPI
C4B63_212g19	135.906	Very high	1.30903	0.0526316	0.242915	0.117409	0.496894	EPI
C4B63_7g233	133.746	Very high	1.06493	0.0538922	0.311377	0.227545	0.387097	EPI
C4B63_333g14	124.018	Very high	1.09447	0.0701357	0.323529	0.158371	0.464286	EPI
C4B63_333g16	124.018	Very high	1.09447	0.0701357	0.323529	0.158371	0.464286	EPI
C4B63_57g131	123.859	Very high	1.28403	0.105145	0.290828	0.12528	0.408696	EPI
C4B63_137g5	121.443	Very high	1.39043	0.0283688	0.248227	0.255319	0.423529	EPI
C4B63_2g163c	118.281	Very high	1.40053	0.043956	0.384615	0.120879	0.47541	EPI
C4B63_12g334	117.225	Very high	1.48114	0.121212	0.242424	0.0909091	0.453333	EPI
C4B63_49g106	113.729	Very high	1.46828	0.06	0.313333	0.14	0.343434	EPI
C4B63_137g38	111.539	Very high	1.33919	0.0569106	0.288618	0.186992	0.496894	EPI
C4B63_6g2366c	107.82	Very high	1.02894	0.124031	0.209302	0.178295	0.392857	EPI
C4B63_113g23	103.065	Very high	1.61331	0.0833333	0.262821	0.0961538	0.588889	EPI
C4B63_34g1226c	101.568	Very high	1.17244	0.0666667	0.180952	0.247619	0.385965	EPI
C4B63_18g232	94.0272	High	1.125	0.0668524	0.289694	0.164345	0.4375	EPI
C4B63_13g352	91.2213	High	1.03316	0.129707	0.263598	0.171548	0.309013	EPI
C4B63_39g336	87.9014	High	1.3337	0.0549199	0.327231	0.162471	0.40081	EPI
C4B63_75g438c	87.6244	High	1.30451	0.0606061	0.272727	0.204545	0.513158	EPI
C4B63_4g86	86.7681	High	1.34572	0.060241	0.246988	0.168675	0.466667	EPI
C4B63_13g978c	86.2784	High	1.22949	0.111111	0.285714	0.190476	0.368421	EPI
C4B63_47g72	85.7783	High	1.32224	0.0629371	0.298368	0.142191	0.423077	EPI
C4B63_333g13	85.3435	High	1.27762	0.0709534	0.286031	0.152993	0.472103	EPI
C4B63_333g15	85.3435	High	1.27762	0.0709534	0.286031	0.152993	0.472103	EPI
C4B63_24g1406c	85.1525	High	1.3459	0.0393701	0.165354	0.204724	0.492754	EPI
C4B63_52g312c	82.6257	High	1.65253	0.0877193	0.350877	0.114035	0.367647	EPI
C4B63_52g313c	82.6257	High	1.65253	0.0877193	0.350877	0.114035	0.367647	EPI
C4B63_2g189	82.5605	High	1.01932	0.102902	0.282322	0.163588	0.385	EPI
C4B63_2g191	82.5605	High	1.01932	0.102902	0.282322	0.163588	0.385	EPI
C4B63_14g70	81.4667	High	1.08588	0.0888889	0.22716	0.185185	0.359184	EPI
C4B63_202g23	81.0239	High	0.887771	0.0782313	0.319728	0.183673	0.36129	EPI
C4B63_202g26	81.0239	High	0.887771	0.0782313	0.319728	0.183673	0.36129	EPI
C4B63_12g221	80.9214	High	1.37859	0.0996714	0.272727	0.134721	0.420382	EPI
C4B63_13g242	78.3964	High	1.04683	0.0931677	0.329192	0.248447	0.325843	EPI
C4B63_2g765	78.3033	High	1.0395	0.164216	0.210784	0.115196	0.435754	EPI
C4B63_113g24	77.6912	High	1.53115	0.0447154	0.288618	0.121951	0.569444	EPI
C4B63_55g53	77.6631	High	1.77603	0.035533	0.228426	0.13198	0.59542	EPI
C4B63_93g76	76.8493	High	0.90449	0.0693642	0.294798	0.208093	0.381443	EPI
C4B63_52g64	76.725	High	0.955677	0.128028	0.321799	0.134948	0.306306	EPI
C4B63_23g1229c	76.3673	High	1.30749	0.0784314	0.27451	0.176471	0.413793	EPI
C4B63_48g91	76.1345	High	1.34869	0.0452675	0.251029	0.144033	0.510067	EPI
C4B63_207g15	75.8473	High	1.12822	0.0957447	0.301418	0.124114	0.464516	EPI
C4B63_19g166	75.4457	High	1.05529	0.167665	0.245509	0.107784	0.381579	EPI
C4B63_8g2646c	74.484	High	1.36136	0.02	0.25	0.17	0.464286	EPI
C4B63_26g150	74.3568	High	0.978256	0.09375	0.3	0.0875	0.444444	EPI
C4B63_83g62	74.0966	High	1.10068	0.036036	0.220721	0.238739	0.438462	EPI
C4B63_85g44	72.8594	High	1.20069	0.0544555	0.207921	0.217822	0.5	EPI
C4B63_13g117	72.22	High	1.24207	0.133929	0.316964	0.102679	0.351852	EPI
C4B63_2g166c	71.587	High	1.41917	0.0326087	0.391304	0.119565	0.476191	EPI
C4B63_7g210	71.3574	High	1.17214	0.128319	0.238938	0.163717	0.464	EPI
C4B63_28g30	70.6827	High	1.36368	0.060241	0.240964	0.174699	0.477778	EPI
C4B63_405g4	70.6615	High	1.25691	0.103344	0.316109	0.103344	0.373494	EPI
C4B63_396g6	69.9801	High	1.02446	0.102902	0.282322	0.163588	0.378109	EPI
C4B63_49g192	69.8902	High	1.03632	0.126126	0.318318	0.117117	0.353333	EPI
C4B63_42g47	69.8356	High	1.0088	0.116162	0.20202	0.131313	0.417582	EPI
C4B63_8g2697c	69.7515	High	0.886772	0.0733945	0.211009	0.247706	0.275	EPI
C4B63_85g45	69.0202	High	1.19658	0.0544555	0.207921	0.222772	0.495495	EPI
C4B63_7g313	68.3896	High	0.929807	0.132626	0.297082	0.135278	0.325301	EPI
C4B63_6g537	67.2548	High	0.995647	0.116183	0.307054	0.13278	0.381818	EPI
C4B63_78g25	66.8431	High	1.61317	0.134715	0.261658	0.0647668	0.535316	EPI
C4B63_12g1688c	65.5771	High	1.09084	0.0272727	0.272727	0.227273	0.484849	EPI
C4B63_21g56	65.542	High	1.16633	0.125	0.200581	0.171512	0.488235	EPI
C4B63_63g282c	65.2156	High	1.22726	0.0985916	0.253521	0.183099	0.351351	EPI
C4B63_34g297	64.8469	High	1.30466	0.0588235	0.308823	0.147059	0.426667	EPI
C4B63_34g298	64.8469	High	1.30466	0.0588235	0.308823	0.147059	0.426667	EPI
C4B63_43g134	64.4972	High	1.46627	0.159236	0.324841	0.11465	0.4125	EPI
C4B63_80g21	62.7915	High	1.12658	0.0588235	0.30719	0.124183	0.394366	EPI
C4B63_43g163	61.9036	High	0.911165	0.0693642	0.294798	0.202312	0.381443	EPI
C4B63_133g58	60.9334	High	1.38587	0.0422741	0.28863	0.170554	0.487981	EPI
C4B63_16g155	60.7281	High	1.03162	0.0774193	0.245161	0.2	0.477124	EPI
C4B63_2g696	60.6822	High	0.972691	0.0791367	0.230216	0.172662	0.402985	EPI
C4B63_6g2300c	60.6737	High	1.02768	0.0625	0.258929	0.241071	0.389831	EPI
C4B63_42g60	60.4443	High	0.798547	0.108108	0.308108	0.135135	0.287671	EPI
C4B63_54g29	59.9247	High	1.30497	0.045977	0.237548	0.229885	0.441718	EPI
C4B63_22g738c	59.3203	High	0.92589	0.107143	0.285714	0.178571	0.347826	EPI
C4B63_58g70	58.8824	High	1.18112	0.0806794	0.305733	0.138004	0.41502	EPI
C4B63_7g341	58.3448	High	1.08241	0.0628931	0.27044	0.213837	0.395349	EPI
C4B63_7g344	58.3448	High	1.08241	0.0628931	0.27044	0.213837	0.395349	EPI
C4B63_40g124c	57.7827	High	1.4306	0.0769231	0.230769	0.207692	0.616438	EPI
C4B63_63g44c	56.7966	High	1.08369	0.185484	0.33871	0.112903	0.216667	EPI
C4B63_2g759	56.3187	High	1.11242	0.037234	0.202128	0.265957	0.473214	EPI
C4B63_2g760	56.3187	High	1.11242	0.037234	0.202128	0.265957	0.473214	EPI
C4B63_37g1436c	55.8708	High	1.59429	0.043956	0.164835	0.142857	0.54	EPI
C4B63_13g156	54.6465	High	1.281	0.0685579	0.268321	0.164303	0.473563	EPI
C4B63_47g34	54.5179	High	0.955813	0.122642	0.242138	0.147799	0.340278	EPI
C4B63_4g486	54.4898	High	0.992026	0.0959752	0.216718	0.173375	0.337748	EPI
C4B63_113g42	53.9645	High	1.03206	0.191126	0.235495	0.0921502	0.304348	EPI
C4B63_55g287c	53.643	High	1.36365	0.131579	0.27193	0.0789474	0.318182	EPI
C4B63_4g64	53.2225	High	1.16138	0.10828	0.302548	0.117834	0.412698	EPI
C4B63_18g326	52.9697	High	1.2198	0.125	0.321429	0.142857	0.285714	EPI
C4B63_13g195	52.6566	High	1.48217	0.06	0.3	0.2	0.511628	EPI
C4B63_48g159	52.5616	High	1.15048	0.0406091	0.284264	0.182741	0.457143	EPI
C4B63_23g196	51.9737	High	1.21553	0.103448	0.237548	0.141763	0.482014	EPI
C4B63_32g234	51.9449	High	1.19492	0.0678733	0.21267	0.239819	0.470149	EPI
C4B63_32g235	51.9449	High	1.19492	0.0678733	0.21267	0.239819	0.470149	EPI
C4B63_51g97	51.7713	High	0.938287	0.0621762	0.253886	0.3057	0.300885	EPI
C4B63_6g104	51.5425	High	1.10968	0.147887	0.330986	0.147887	0.324675	EPI
C4B63_279g12	51.408	High	1.05544	0.0940594	0.331683	0.153465	0.35	EPI
C4B63_28g292c	51.2523	High	0.89608	0.0462963	0.222222	0.268518	0.26087	EPI
C4B63_44g146	50.669	High	1.00926	0.0945946	0.243243	0.187961	0.391304	EPI
C4B63_20g319	50.3789	High	1.10271	0.054054	0.238739	0.162162	0.496	EPI
C4B63_2g49	50.3304	High	1.03311	0.054878	0.195122	0.237805	0.483517	EPI
C4B63_45g75	50.1643	High	1.15071	0.0618892	0.143322	0.214984	0.472222	EPI
C4B63_45g76	50.1643	High	1.15071	0.0618892	0.143322	0.214984	0.472222	EPI
C4B63_292g27	49.9472	High	1.18532	0.0897436	0.288461	0.147436	0.447059	EPI
C4B63_2g1505c	49.4816	High	0.984139	0.0595238	0.297619	0.261905	0.340425	EPI
C4B63_18g144	49.381	High	1.22169	0.0582011	0.253968	0.248677	0.366337	EPI
C4B63_4g178	49.244	High	1.3189	0.0607477	0.247664	0.168224	0.495327	EPI
C4B63_70g95	49.102	High	1.15426	0.0714286	0.234127	0.194444	0.529412	EPI
C4B63_48g736c	48.0977	High	1.41533	0.134328	0.410448	0.119403	0.246575	EPI
C4B63_19g692c	47.9191	High	1.22165	0.133333	0.355556	0.0777778	0.340909	EPI
C4B63_11g29	47.5866	High	1.10936	0.125899	0.255396	0.143885	0.477941	EPI
C4B63_56g86	47.3737	High	1.09417	0.117264	0.263844	0.156352	0.339744	EPI
C4B63_26g257	46.9317	High	1.25688	0.0603015	0.331658	0.190955	0.451923	EPI
C4B63_38g86	46.9218	High	1.14261	0.0497238	0.243094	0.19337	0.390476	EPI
C4B63_32g206	46.8458	High	1.01272	0.161663	0.293303	0.124711	0.35567	EPI
C4B63_19g43	46.4934	High	1.01975	0.123867	0.238671	0.0996979	0.387097	EPI
C4B63_9g2133c	46.3752	High	1.21705	0.0849057	0.283019	0.113208	0.578125	EPI
C4B63_149g19	45.8833	High	1.15934	0.137168	0.269912	0.106195	0.283019	EPI
C4B63_6g130	45.6114	High	1.69619	0.0497738	0.262443	0.113122	0.552448	EPI
C4B63_2g185	45.5386	High	1.02403	0.102902	0.279683	0.163588	0.38806	EPI
C4B63_2g187	45.5386	High	1.02403	0.102902	0.279683	0.163588	0.38806	EPI
C4B63_2g193	45.5386	High	1.02403	0.102902	0.279683	0.163588	0.38806	EPI
C4B63_2g195	45.5386	High	1.02403	0.102902	0.279683	0.163588	0.38806	EPI
C4B63_48g18	45.1406	High	1.15884	0.0514019	0.247664	0.238318	0.444444	EPI
C4B63_54g87c	45.075	High	0.807097	0.0190476	0.333333	0.219048	0.393443	EPI
C4B63_83g73	44.7739	High	1.60778	0.0736842	0.3	0.147368	0.504505	EPI
C4B63_47g64	44.7617	High	1.06617	0.0181818	0.290909	0.245454	0.434783	EPI
C4B63_392g17	44.4008	High	1.31505	0.102564	0.34359	0.107692	0.444444	EPI
C4B63_101g3	44.3844	High	1.17068	0.0576923	0.298077	0.168269	0.472973	EPI
C4B63_49g162	44.0358	High	1.197	0.05	0.244444	0.211111	0.377193	EPI
C4B63_397g3	44.0115	High	1.3719	0.0566667	0.313333	0.153333	0.491713	EPI
C4B63_14g189	43.9054	High	0.927479	0.0621762	0.259067	0.310881	0.300885	EPI
C4B63_17g54	43.8837	High	1.04875	0.0592885	0.193676	0.158103	0.451389	EPI
C4B63_57g98	43.6901	High	1.3151	0.076555	0.279904	0.177034	0.437229	EPI
C4B63_38g68	43.6226	High	1.04665	0.0375587	0.258216	0.234742	0.457143	EPI
C4B63_38g87	43.6226	High	1.04665	0.0375587	0.258216	0.234742	0.457143	EPI
C4B63_6g220	43.5795	High	1.05563	0.100917	0.247706	0.165138	0.473118	EPI
C4B63_242g10	43.058	High	1.42966	0.06	0.266667	0.14	0.414141	EPI
C4B63_38g161	42.9598	High	1.20836	0.046875	0.270833	0.208333	0.453704	EPI
C4B63_38g164	42.9598	High	1.20836	0.046875	0.270833	0.208333	0.453704	EPI
C4B63_12g216	42.8654	High	1.12512	0.0736842	0.2	0.168421	0.479592	EPI
C4B63_12g217	42.8654	High	1.12512	0.0736842	0.2	0.168421	0.479592	EPI
C4B63_41g212	42.853	High	1.20859	0.0928144	0.275449	0.137725	0.438503	EPI
C4B63_12g232	42.8471	High	1.15684	0.108108	0.253638	0.141372	0.389908	EPI
C4B63_12g1344c	42.6345	High	0.956676	0.0342466	0.260274	0.191781	0.417582	EPI
C4B63_12g1348c	42.6345	High	0.956676	0.0273973	0.267123	0.191781	0.413044	EPI
C4B63_46g99c	42.4043	High	1.19569	0.0849057	0.292453	0.122642	0.5625	EPI
C4B63_2g708	42.3935	High	1.09909	0.0901639	0.221311	0.163934	0.455357	EPI
C4B63_27g1015c	42.356	High	1.12895	0.214953	0.317757	0.0747664	0.305556	EPI
C4B63_20g321	42.0522	High	1.08965	0.0405405	0.225225	0.238739	0.434109	EPI
C4B63_2g1634c	41.8393	High	1.06435	0.10084	0.294118	0.142857	0.440678	EPI
C4B63_19g1437c	41.7738	High	1.05769	0.0789474	0.280702	0.140351	0.393443	EPI
C4B63_84g90	41.6032	High	1.39009	0.0709876	0.234568	0.123457	0.602151	EPI
C4B63_11g40	41.4773	High	1.07248	0.133333	0.294815	0.167407	0.301587	EPI
C4B63_129g44	41.1613	High	0.876279	0.121019	0.286624	0.171975	0.384615	EPI
C4B63_30g190	41.1593	High	1.39079	0.03	0.185	0.24	0.519685	EPI
C4B63_7g143	41.0493	High	0.91267	0.111842	0.25	0.177632	0.367089	EPI
C4B63_40g129	40.8246	High	0.879065	0.0187793	0.295775	0.276995	0.375	EPI
C4B63_18g288	40.8168	High	1.35913	0.0473282	0.267176	0.155725	0.525672	EPI
C4B63_9g2155c	40.7164	High	1.18948	0.0300752	0.293233	0.210526	0.444444	EPI
C4B63_9g2158c	40.7164	High	1.18948	0.0300752	0.293233	0.210526	0.444444	EPI
C4B63_11g67	40.6743	High	1.09228	0.109551	0.286517	0.143258	0.414201	EPI
C4B63_133g62	40.6146	High	1.47152	0.0504587	0.270642	0.160551	0.544	EPI
C4B63_286g89c	40.4877	High	1.08369	0.185484	0.33871	0.104839	0.220339	EPI
C4B63_38g98	40.4653	High	1.17046	0.0794702	0.284768	0.119205	0.447059	EPI
C4B63_114g4	40.254	High	1.02388	0.0394737	0.25	0.19079	0.469136	EPI
C4B63_76g63	40.254	High	1.02388	0.0394737	0.25	0.19079	0.469136	EPI
C4B63_22g743c	40.2353	High	1.03125	0.0769231	0.307692	0.2	0.391304	EPI
C4B63_4g189	39.9587	High	1.16953	0.135204	0.270408	0.114796	0.362637	EPI
C4B63_54g30	39.6134	High	1.29626	0.0421456	0.245211	0.229885	0.432927	EPI
C4B63_187g86c	39.5696	High	1.06347	0.154546	0.263636	0.190909	0.333333	EPI
C4B63_2g518	39.4824	High	1.14858	0.0773994	0.25387	0.188855	0.421687	EPI
C4B63_2g433	39.2863	High	1.13605	0.0612745	0.227941	0.156863	0.488281	EPI
C4B63_63g35	39.2362	High	0.958212	0.110487	0.254682	0.17603	0.292887	EPI
C4B63_52g151	38.7991	High	1.46347	0.06	0.293333	0.2	0.54023	EPI
C4B63_133g46	38.7503	High	1.0442	0.138554	0.243976	0.138554	0.346154	EPI
C4B63_85g83	38.5808	High	1.08752	0.101485	0.242574	0.141089	0.429268	EPI
C4B63_2g235	38.4873	High	1.30941	0.112299	0.342246	0.13369	0.424242	EPI
C4B63_19g89	38.0979	High	0.817088	0.134715	0.181347	0.134715	0.390244	EPI
C4B63_10g439	37.9493	High	1.1145	0.0787402	0.284777	0.137795	0.42823	EPI
C4B63_8g476	37.792	High	0.992274	0.0469799	0.214765	0.194631	0.4875	EPI
C4B63_87g8	37.6772	High	1.08955	0.142132	0.274112	0.114213	0.39899	EPI
C4B63_32g23	37.304	High	1.95208	0.0588235	0.370588	0.129412	0.475247	EPI
C4B63_81g104	37.1441	High	1.48483	0.0492813	0.273101	0.164271	0.441379	EPI
C4B63_81g105	37.1441	High	1.48483	0.0492813	0.273101	0.164271	0.441379	EPI
C4B63_75g59	36.7505	High	1.24852	0.04	0.212	0.26	0.451389	EPI
C4B63_13g241	36.5554	High	1.0571	0.0931677	0.329192	0.242236	0.329545	EPI
C4B63_304g8	36.5169	High	0.860698	0.0463576	0.238411	0.198676	0.506494	EPI
C4B63_70g48	36.4482	High	1.26929	0.0798479	0.288973	0.148289	0.388889	EPI
C4B63_46g140c	36.3089	High	1.35074	0.0724638	0.318841	0.130435	0.493976	EPI
C4B63_20g208	35.7277	High	1.2453	0.0821918	0.335616	0.143836	0.405405	EPI
C4B63_85g60	35.5752	High	0.9368	0.0948012	0.256881	0.134557	0.39726	EPI
C4B63_13g34	35.2145	High	1.01289	0.214286	0.244898	0.0714286	0.391304	EPI
C4B63_2g11	35.1603	High	1.26653	0.0629371	0.251748	0.258741	0.395349	EPI
C4B63_7g103	35.1393	High	0.792574	0.127388	0.242038	0.152866	0.314286	EPI
C4B63_49g921c	34.9402	High	1.18055	0.113402	0.360825	0.154639	0.409091	EPI
C4B63_20g45	34.7762	High	1.00961	0.0855263	0.282895	0.230263	0.309278	EPI
C4B63_295g27	34.7284	High	1.18557	0.0621762	0.217617	0.248705	0.508621	EPI
C4B63_212g18	34.4671	High	1.30904	0.0526316	0.242915	0.117409	0.490683	EPI
C4B63_34g1211c	34.4377	High	1.04013	0.0666667	0.333333	0.183333	0.397059	EPI
C4B63_63g102	34.2158	High	1.16278	0.112132	0.286765	0.117647	0.433476	EPI
C4B63_12g330	34.1826	High	1.07379	0.106178	0.212355	0.138996	0.42562	EPI
C4B63_26g274	34.0542	High	1.16974	0.0764331	0.280255	0.0955414	0.402299	EPI
C4B63_170g22	33.733	High	1.36543	0.0512821	0.25641	0.190476	0.391892	EPI
C4B63_19g723c	33.6651	High	1.20685	0.0879121	0.230769	0.0989011	0.45098	EPI
C4B63_10g1811c	33.6288	High	1.02323	0.115942	0.282609	0.130435	0.507692	EPI
C4B63_3g4692c	33.5688	High	1.04038	0.141892	0.29054	0.121622	0.305556	EPI
C4B63_113g29	33.4662	High	1.54515	0.0553977	0.265625	0.127841	0.572816	EPI
C4B63_113g30	33.4662	High	1.54515	0.0553977	0.265625	0.127841	0.572816	EPI
C4B63_70g572c	32.9452	High	0.950938	0.157895	0.225564	0.0827068	0.433962	EPI
C4B63_7g72	32.8732	High	0.852971	0.160858	0.203753	0.115281	0.452229	EPI
C4B63_19g167	32.8316	High	1.04466	0.167665	0.245509	0.107784	0.381579	EPI
C4B63_6g129	32.5363	High	1.61699	0.0698254	0.234414	0.107232	0.573276	EPI
C4B63_10g122	32.4707	High	1.2263	0.0388889	0.255556	0.233333	0.409091	EPI
C4B63_10g124	32.4707	High	1.2263	0.0388889	0.255556	0.233333	0.409091	EPI
C4B63_54g906c	32.3256	High	1.20756	0.0666667	0.391667	0.0916667	0.345454	EPI
C4B63_63g111	32.3136	High	0.988689	0.0991735	0.227273	0.132231	0.378947	EPI
C4B63_45g102	32.227	High	1.07671	0.031579	0.289474	0.247368	0.383178	EPI
C4B63_51g114	32.06	High	1.17487	0.11157	0.299587	0.146694	0.50505	EPI
C4B63_11g8	31.79	High	1.05639	0.145214	0.227723	0.132013	0.414815	EPI
C4B63_32g225	31.774	High	0.94956	0.116233	0.314629	0.104208	0.289916	EPI
C4B63_13g271	31.6847	High	1.25747	0.0456989	0.287634	0.177419	0.40201	EPI
C4B63_78g23	31.5302	High	1.46218	0.261261	0.324324	0.129129	0.273256	EPI
C4B63_70g49	31.507	High	1.24838	0.0906863	0.303922	0.144608	0.357466	EPI
C4B63_13g234	31.4685	High	1.05235	0.0849673	0.20915	0.235294	0.453333	EPI
C4B63_13g235	31.4685	High	1.05235	0.0849673	0.20915	0.235294	0.453333	EPI
C4B63_13g236	31.4685	High	1.05235	0.0849673	0.20915	0.235294	0.453333	EPI
C4B63_137g34	31.2874	High	1.3383	0.0373563	0.295977	0.178161	0.478873	EPI
C4B63_104g78	31.0512	High	1.5112	0.0992556	0.305211	0.0942928	0.493776	EPI
C4B63_255g21	31.0512	High	1.5112	0.0992556	0.305211	0.0942928	0.493776	EPI
C4B63_78g46	31.0232	High	1.25153	0.158192	0.276836	0.0847458	0.408602	EPI
C4B63_40g189	31.0042	High	1.07579	0.0204082	0.314286	0.265306	0.394366	EPI
C4B63_31g225	30.9876	High	1.05196	0.140288	0.309352	0.0899281	0.314286	EPI
C4B63_76g59	30.8428	High	1.01844	0.0394737	0.25	0.19079	0.4875	EPI
C4B63_13g269	30.4289	High	1.08955	0.031579	0.28421	0.247368	0.398148	EPI
C4B63_54g173	30.3243	High	1.26602	0.133663	0.356436	0.0990099	0.344444	EPI
C4B63_80g7	30.258	High	1.24008	0.0769231	0.265385	0.207692	0.375887	EPI
C4B63_295g16	30.1721	High	1.25688	0.0552764	0.336683	0.190955	0.451923	EPI
C4B63_295g18	30.1721	High	1.25688	0.0552764	0.336683	0.190955	0.451923	EPI
C4B63_295g20	30.1721	High	1.25688	0.0552764	0.336683	0.190955	0.451923	EPI
C4B63_295g22	30.1721	High	1.25688	0.0552764	0.336683	0.190955	0.451923	EPI
C4B63_26g263	30.1603	High	1.1855	0.0621762	0.222798	0.243523	0.517241	EPI
C4B63_13g1488c	30.1472	High	1.10393	0.04	0.232	0.32	0.410256	EPI
C4B63_13g1491c	30.1472	High	1.10393	0.04	0.232	0.32	0.410256	EPI
C4B63_162g32	30.1063	High	1.18556	0.0849057	0.292453	0.122642	0.546875	EPI
C4B63_137g40	30.0344	High	1.4381	0.0414938	0.315353	0.149378	0.49359	EPI
C4B63_48g641c	29.7386	High	1.37922	0.122222	0.277778	0.144444	0.409091	EPI
C4B63_52g63	29.6579	High	1.16991	0.15508	0.28877	0.112299	0.546667	EPI
C4B63_18g233	29.5219	High	1.13453	0.0668524	0.286908	0.16156	0.439791	EPI
C4B63_202g30	29.4143	High	0.989064	0.0932203	0.288136	0.11017	0.412698	EPI
C4B63_7g342	29.2717	High	0.937351	0.140212	0.227513	0.137566	0.37013	EPI
C4B63_38g46	29.1667	High	1.07195	0.12	0.295385	0.0861539	0.345029	EPI
C4B63_58g35	29.0033	High	0.742001	0.188679	0.339623	0.0754717	0.177778	EPI
C4B63_55g51	28.9668	High	1.58036	0.0250696	0.233983	0.103064	0.598291	EPI
C4B63_20g170	28.9559	High	1.11402	0.107527	0.272401	0.189964	0.366197	EPI
C4B63_14g560c	28.5776	High	1.42121	0.0692308	0.238461	0.207692	0.608108	EPI
C4B63_62g350c	28.4952	High	1.60267	0.0549451	0.153846	0.131868	0.54	EPI
C4B63_375g42c	28.3221	High	1.02062	0.0827586	0.186207	0.206897	0.479452	EPI
C4B63_19g103	28.3201	High	1.17658	0.0982143	0.276786	0.107143	0.484849	EPI
C4B63_58g125	28.2787	High	1.42297	0.0869565	0.280936	0.16388	0.427778	EPI
C4B63_55g36	28.1098	High	1.74662	0.0266667	0.223333	0.126667	0.620513	EPI
C4B63_8g556	27.9649	High	1.24523	0.0495868	0.268595	0.190083	0.4375	EPI
C4B63_2g223	27.8627	High	0.955251	0.0471698	0.235849	0.169811	0.357798	EPI
C4B63_18g164	27.8052	High	1.11503	0.137056	0.248731	0.139594	0.347826	EPI
C4B63_24g1404c	27.7997	High	1.34048	0.0393701	0.165354	0.220472	0.485714	EPI
C4B63_147g273c	27.7997	High	1.34048	0.0393701	0.165354	0.220472	0.485714	EPI
C4B63_123g23	27.6193	High	1.00493	0.204082	0.209184	0.112245	0.320513	EPI
C4B63_69g74	27.6193	High	1.00493	0.204082	0.209184	0.112245	0.320513	EPI
C4B63_12g242	27.5241	High	1.23466	0.115385	0.269231	0.126374	0.473118	EPI
C4B63_47g388c	27.4259	High	0.81374	0.0121951	0.280488	0.280488	0.433962	EPI
C4B63_206g148c	27.4259	High	0.81374	0.0121951	0.280488	0.280488	0.433962	EPI
C4B63_39g320	27.3938	High	0.948362	0.029703	0.316832	0.247525	0.344262	EPI
C4B63_28g114	27.3517	High	1.04672	0.0717132	0.243028	0.231076	0.398551	EPI
C4B63_38g143	27.3429	High	1.26255	0.155	0.31	0.09	0.344086	EPI
C4B63_42g42	27.1732	High	0.847815	0.136986	0.278539	0.0821918	0.307692	EPI
C4B63_10g490	27.1422	High	1.27551	0.138743	0.256545	0.10733	0.439024	EPI
C4B63_46g14	27.117	High	0.935801	0.155594	0.256993	0.129371	0.287611	EPI
C4B63_28g407c	27.0981	High	1.3414	0.132231	0.214876	0.173554	0.526316	EPI
C4B63_54g49	26.9665	High	1.08706	0.056701	0.309278	0.180412	0.40367	EPI
C4B63_9g235	26.8989	High	1.2633	0.122302	0.309352	0.143885	0.352	EPI
C4B63_8g555	26.7903	High	1.2471	0.0495868	0.268595	0.190083	0.433071	EPI
C4B63_39g1477c	26.6317	High	1.17637	0.0697674	0.360465	0.197674	0.346939	EPI
C4B63_132g317c	26.6317	High	1.17637	0.0697674	0.360465	0.197674	0.346939	EPI
C4B63_23g1365c	26.611	High	1.37468	0.115385	0.298077	0.0961538	0.470588	EPI
C4B63_81g19	26.3993	High	1.44785	0.0533808	0.259786	0.16548	0.455357	EPI
C4B63_9g333	26.3637	High	0.884063	0.145161	0.319355	0.145161	0.319444	EPI
C4B63_42g61	26.2853	High	1.0143	0.106742	0.308989	0.123595	0.445946	EPI
C4B63_9g287	26.1416	High	1.47261	0.0495238	0.31619	0.131429	0.486486	EPI
C4B63_42g70	26.1382	High	1.209	0.106667	0.235556	0.137778	0.466667	EPI
C4B63_8g2554c	25.8114	High	1.00506	0.0536913	0.208054	0.194631	0.481013	EPI
C4B63_32g211	25.4422	High	1.03825	0.0670732	0.182927	0.22561	0.5	EPI
C4B63_4g172	25.3205	High	0.84982	0.15445	0.314136	0.104712	0.277228	EPI
C4B63_17g52	25.3107	High	1.05818	0.0632411	0.189723	0.162055	0.447552	EPI
C4B63_138g31	25.2927	High	1.23103	0.0147059	0.259804	0.171569	0.535433	EPI
C4B63_17g70	25.2243	High	1.17598	0.0614525	0.27933	0.240224	0.425743	EPI
C4B63_297g15	25.2243	High	1.17598	0.0614525	0.27933	0.240224	0.425743	EPI
C4B63_39g344	25.21	High	1.22485	0.0534351	0.259542	0.175572	0.510204	EPI
C4B63_25g294	25.163	High	1.58251	0.0301508	0.291457	0.165829	0.471074	EPI
C4B63_20g1412c	25.1467	High	1.25701	0.106195	0.283186	0.132743	0.431372	EPI
C4B63_12g2035c	24.9554	High	1.1789	0.173913	0.347826	0.108696	0.338028	EPI
C4B63_101g10	24.8438	High	1.29635	0.0865922	0.329609	0.156425	0.423469	EPI
C4B63_101g11	24.8438	High	1.29635	0.0865922	0.329609	0.156425	0.423469	EPI
C4B63_19g101	24.8255	High	1.25869	0.120482	0.295181	0.0963855	0.44186	EPI
C4B63_9g247	24.7463	High	1.31983	0.0964912	0.210526	0.140351	0.529412	EPI
C4B63_403g6	24.7357	High	1.16123	0.125532	0.303192	0.0882979	0.406593	EPI
C4B63_32g1409c	24.6482	High	1.05532	0.154546	0.272727	0.190909	0.333333	EPI
C4B63_550g3	24.5442	High	1.2787	0.0995851	0.26556	0.165975	0.481482	EPI
C4B63_24g1533c	24.3962	High	1.55748	0.0813954	0.255814	0.0697674	0.54	EPI
C4B63_8g61	24.3137	High	1.19276	0.105426	0.221705	0.150388	0.474432	EPI
C4B63_6g316	24.2818	High	1.40095	0.0466165	0.290226	0.169925	0.487685	EPI
C4B63_21g68	24.1945	High	1.05576	0.110599	0.258064	0.184332	0.362069	EPI
C4B63_4g534	24.1844	High	1.23625	0.0769231	0.277592	0.123746	0.436047	EPI
C4B63_51g844c	24.142	High	1.03031	0.0983607	0.295082	0.106557	0.419355	EPI
C4B63_18g811c	24.1117	High	1.14062	0.0972222	0.263889	0.152778	0.391304	EPI
C4B63_13g189	24.0732	High	0.948656	0.167785	0.318792	0.0872483	0.288732	EPI
C4B63_3g1107	24.0728	High	1.22249	0.0769231	0.265385	0.211538	0.380282	EPI
C4B63_34g1240c	24.0222	High	1.08197	0.0660377	0.188679	0.226415	0.385965	EPI
C4B63_38g38	23.9723	High	1.01744	0.103723	0.292553	0.156915	0.36612	EPI
C4B63_38g39	23.9723	High	1.01744	0.103723	0.292553	0.156915	0.36612	EPI
C4B63_6g2375c	23.9221	High	1.11812	0.104167	0.256944	0.145833	0.373134	EPI
C4B63_9g494	23.8844	High	1.20484	0.146104	0.275974	0.116883	0.386207	EPI
C4B63_9g412	23.7648	High	0.874106	0.0596027	0.231788	0.205298	0.506667	EPI
C4B63_2g229	23.753	High	1.06264	0.158228	0.243671	0.148734	0.413534	EPI
C4B63_19g185	23.6619	High	1.19585	0.152174	0.277778	0.103865	0.434555	EPI
C4B63_76g16	23.6528	High	0.941265	0.194444	0.236111	0.0868056	0.347458	EPI
C4B63_25g228	23.516	High	1.1455	0.096	0.24	0.148	0.496296	EPI
C4B63_43g19c	23.2847	High	1.0119	0.041958	0.300699	0.223776	0.385542	EPI
C4B63_21g239c	23.2582	High	1.01446	0.105769	0.259615	0.134615	0.381818	EPI
C4B63_75g47	23.1422	High	1.50342	0.0420712	0.255663	0.161812	0.518135	EPI
C4B63_75g48	23.1422	High	1.50342	0.0420712	0.255663	0.161812	0.518135	EPI
C4B63_46g76	23.1306	High	1.36543	0.0512821	0.25641	0.186813	0.394558	EPI
C4B63_46g77	23.1306	High	1.36543	0.0512821	0.25641	0.186813	0.394558	EPI
C4B63_6g588	23.057	High	1.15395	0.128866	0.283505	0.113402	0.40625	EPI
C4B63_14g241	23.0185	High	1.03638	0.121951	0.260163	0.156504	0.399123	EPI
C4B63_35g99	23.0028	High	1.52763	0.0521327	0.303318	0.137441	0.512	EPI
C4B63_97g21	22.966	High	1.25538	0.0116959	0.175439	0.210526	0.558559	EPI
C4B63_18g260	22.9237	High	1.14479	0.15443	0.281013	0.101266	0.419512	EPI
C4B63_207g18	22.8452	High	1.35135	0.060241	0.246988	0.162651	0.47191	EPI
C4B63_6g301	22.8123	High	0.710592	0.024055	0.243986	0.261168	0.440559	EPI
C4B63_23g197	22.7401	High	1.1648	0.118467	0.202091	0.142857	0.476821	EPI
C4B63_76g22	22.5461	High	1.30265	0.110512	0.207547	0.105121	0.563725	EPI
C4B63_87g12	22.5262	High	1.0814	0.120155	0.306202	0.135659	0.421488	EPI
C4B63_2g318	22.5212	High	1.10933	0.104762	0.231746	0.101587	0.4	EPI
C4B63_2g1604c	22.4781	High	1.00662	0.0476191	0.297619	0.285714	0.326531	EPI
C4B63_40g149	22.4526	High	1.07884	0.0204082	0.314286	0.253061	0.4	EPI
C4B63_63g33	22.4474	High	1.19883	0.0901961	0.282353	0.141177	0.410072	EPI
C4B63_42g242	22.3494	High	1.22098	0.089404	0.284768	0.162252	0.376623	EPI
C4B63_45g134	22.2905	High	1.09413	0.101942	0.34466	0.169903	0.369369	EPI
C4B63_7g209	22.2459	High	1.20846	0.133333	0.248485	0.157576	0.417582	EPI
C4B63_2g174	22.2422	High	1.03766	0.1	0.270909	0.145454	0.368231	EPI
C4B63_19g91	22.2405	High	1.22854	0.153846	0.282051	0.124542	0.363636	EPI
C4B63_10g284	22.18	High	1.06843	0.115385	0.276923	0.2	0.366667	EPI
C4B63_84g81	22.1564	High	1.40978	0.12381	0.285714	0.0952381	0.48	EPI
C4B63_26g202	22.1552	High	1.04934	0.0476191	0.166667	0.166667	0.485714	EPI
C4B63_31g181	22.1051	High	1.24986	0.116625	0.225806	0.156328	0.437209	EPI
C4B63_2g517	22.1046	High	1.14156	0.0773994	0.25387	0.188855	0.420732	EPI
C4B63_30g170	22.0611	High	1.30895	0.0303951	0.12766	0.212766	0.490196	EPI
C4B63_97g18	22.0436	High	1.17119	0.125	0.258414	0.105769	0.380615	EPI
C4B63_76g58	22.019	High	0.862395	0.100961	0.182692	0.0865385	0.462963	EPI
C4B63_18g216	21.9276	High	0.929675	0.0456853	0.314721	0.15736	0.40367	EPI
C4B63_133g44	21.8827	High	1.11084	0.0444444	0.244444	0.211111	0.368421	EPI
C4B63_32g214	21.8033	High	0.972919	0.101485	0.257426	0.185644	0.384615	EPI
C4B63_101g9	21.7317	High	1.29635	0.0893855	0.326816	0.156425	0.425641	EPI
C4B63_261g7	21.7306	High	1.17535	0.0794702	0.278146	0.125828	0.458823	EPI
C4B63_84g67	21.6426	High	0.769159	0.123529	0.270588	0.158824	0.333333	EPI
C4B63_2g4188c	21.6405	High	1.36867	0.0842105	0.273684	0.126316	0.464286	EPI
C4B63_51g451c	21.5844	High	1.22706	0.070922	0.212766	0.156028	0.5	EPI
C4B63_32g1132c	21.4222	High	1.30453	0.0559441	0.251748	0.258741	0.413793	EPI
C4B63_18g293	21.4022	High	1.36142	0.0396947	0.274809	0.154198	0.52439	EPI
C4B63_11g16	21.3002	High	1.1044	0.108974	0.301282	0.166667	0.413333	EPI
C4B63_4g475	21.0936	High	1.05187	0.0596027	0.178808	0.211921	0.410256	EPI
C4B63_11g305c	21.0833	High	1.53375	0.118056	0.333333	0.0833333	0.439394	EPI
C4B63_35g125	21.0113	High	0.816016	0.0645161	0.230415	0.16129	0.443478	EPI
C4B63_18g282	20.9845	High	0.803264	0.0591398	0.263441	0.22043	0.428571	EPI
C4B63_12g195	20.9124	High	1.23971	0.117155	0.288703	0.108787	0.379061	EPI
C4B63_12g220	20.8324	High	1.38228	0.0996714	0.271632	0.133625	0.423404	EPI
C4B63_17g90	20.8172	High	1.06702	0.115242	0.245353	0.128253	0.433071	EPI
C4B63_3g1104	20.7825	High	1.1826	0.0980392	0.283088	0.14951	0.398678	EPI
C4B63_2g50	20.6824	High	1.30612	0.119565	0.307971	0.0978261	0.388535	EPI
C4B63_23g89c	20.6264	High	1.29442	0.121739	0.191304	0.208696	0.359375	EPI
C4B63_246g6	20.6121	High	1.20915	0.0621762	0.217617	0.248705	0.504274	EPI
C4B63_84g36	20.6121	High	1.20915	0.0621762	0.217617	0.248705	0.504274	EPI
C4B63_17g25	20.5553	High	0.825469	0.206667	0.26	0.106667	0.372881	EPI
C4B63_52g164	20.5286	High	1.06571	0.0927152	0.284768	0.112583	0.355932	EPI
C4B63_4g145	20.508	High	1.42002	0.08159	0.230126	0.110879	0.484849	EPI
C4B63_233g19	20.5058	High	1.23751	0.0686275	0.264706	0.161765	0.398058	EPI
C4B63_75g49	20.5058	High	1.23751	0.0686275	0.264706	0.161765	0.398058	EPI
C4B63_13g270	20.4341	High	1.29161	0.0430108	0.290323	0.177419	0.4	EPI
C4B63_18g176	20.3786	High	1.24706	0.0686275	0.254902	0.156863	0.411765	EPI
C4B63_183g11	20.221	High	1.26627	0.155	0.31	0.09	0.344086	EPI
C4B63_12g405	20.1692	High	1.02211	0.146597	0.25829	0.108202	0.331967	EPI
C4B63_4g184	20.1609	High	0.988235	0.116525	0.271186	0.148305	0.33945	EPI
C4B63_20g137	20.1495	High	1.04087	0.140044	0.247265	0.105033	0.390887	EPI
C4B63_293g4	20.1373	High	0.888402	0.107477	0.233645	0.0747664	0.39823	EPI
C4B63_43g129	20.1213	High	0.950733	0.126531	0.257143	0.122449	0.333333	EPI
C4B63_8g508	20.1199	High	1.06017	0.147844	0.285421	0.106776	0.381356	EPI
C4B63_2g700	20.0919	High	0.971028	0.0852535	0.301843	0.119816	0.395833	EPI
C4B63_38g320c	20.0771	High	0.805208	0.108843	0.265306	0.170068	0.421687	EPI
C4B63_26g268	20.0598	High	1.15118	0.0514019	0.252336	0.242991	0.444444	EPI
C4B63_43g20c	20.0182	High	1.03856	0.041958	0.293706	0.223776	0.39759	EPI
C4B63_303g7	19.9149	High	1.08252	0.0641026	0.230769	0.173077	0.454545	EPI
C4B63_20g10	19.909	High	0.985216	0.0963303	0.247706	0.169725	0.519231	EPI
C4B63_34g1224c	19.9005	High	1.17245	0.0666667	0.180952	0.238095	0.385965	EPI
C4B63_34g1225c	19.9005	High	1.17245	0.0666667	0.180952	0.238095	0.385965	EPI
C4B63_34g1229c	19.9005	High	1.17245	0.0666667	0.180952	0.238095	0.385965	EPI
C4B63_34g1232c	19.9005	High	1.17245	0.0666667	0.180952	0.238095	0.385965	EPI
C4B63_54g62	19.878	High	1.08514	0.144681	0.229787	0.157447	0.383929	EPI
C4B63_18g838c	19.8314	High	0.919951	0.130841	0.168224	0.17757	0.32	EPI
C4B63_247g120c	19.8314	High	0.919951	0.130841	0.168224	0.17757	0.32	EPI
C4B63_32g236	19.7374	High	1.0172	0.154762	0.252976	0.135417	0.375394	EPI
C4B63_18g171	19.622	High	0.975484	0.147541	0.213115	0.114754	0.365854	EPI
C4B63_330g3	19.6152	High	1.12694	0.0737327	0.239631	0.207373	0.393162	EPI
C4B63_2g702	19.5413	High	1.09909	0.0901639	0.221311	0.168033	0.451327	EPI
C4B63_2g704	19.5413	High	1.09909	0.0901639	0.221311	0.168033	0.451327	EPI
C4B63_2g706	19.5413	High	1.09909	0.0901639	0.221311	0.168033	0.451327	EPI
C4B63_38g53	19.4776	High	0.990729	0.13029	0.229399	0.109131	0.357955	EPI
C4B63_447g1	19.4371	High	1.26841	0.101796	0.347305	0.0838323	0.4	EPI
C4B63_22g773c	19.4337	High	1.47081	0.114504	0.328244	0.0992366	0.452055	EPI
C4B63_59g114	19.4221	High	1.00219	0.1	0.254054	0.0945946	0.39011	EPI
C4B63_59g115	19.2912	High	1.22169	0.129496	0.260791	0.0791367	0.462898	EPI
C4B63_6g320	19.2649	High	0.93084	0.0408805	0.330189	0.235849	0.323529	EPI
C4B63_6g321	19.2649	High	0.93084	0.0408805	0.330189	0.235849	0.323529	EPI
C4B63_137g44	19.2649	High	0.93084	0.0408805	0.330189	0.235849	0.323529	EPI
C4B63_137g45	19.2649	High	0.93084	0.0408805	0.330189	0.235849	0.323529	EPI
C4B63_137g46	19.2649	High	0.93084	0.0408805	0.330189	0.235849	0.323529	EPI
C4B63_137g47	19.2649	High	0.93084	0.0408805	0.330189	0.235849	0.323529	EPI
C4B63_137g48	19.2649	High	0.93084	0.0408805	0.330189	0.235849	0.323529	EPI
C4B63_81g59	19.2059	High	1.21373	0.109043	0.284575	0.135638	0.488889	EPI
C4B63_46g107	19.1993	High	1.06916	0.155425	0.290323	0.0967742	0.337662	EPI
C4B63_26g286	19.1823	High	1.36631	0.0392157	0.333333	0.165266	0.469484	EPI
C4B63_44g228	19.1433	High	0.920465	0.113924	0.270042	0.158228	0.424084	EPI
C4B63_6g1078c	19.1344	High	1.13177	0	0.421053	0.0877193	0.451613	EPI
C4B63_6g1083c	19.1344	High	1.13177	0	0.421053	0.0877193	0.451613	EPI
C4B63_6g1087c	19.1344	High	1.13177	0	0.421053	0.0877193	0.451613	EPI
C4B63_6g1094c	19.1344	High	1.13177	0	0.421053	0.0877193	0.451613	EPI
C4B63_6g1099c	19.1344	High	1.13177	0	0.421053	0.0877193	0.451613	EPI
C4B63_6g1208c	19.1344	High	1.13177	0	0.421053	0.0877193	0.451613	EPI
C4B63_330g3c	19.1344	High	1.13177	0	0.421053	0.0877193	0.451613	EPI
C4B63_21g42	19.1262	High	1.19164	0.125227	0.277677	0.108893	0.389068	EPI
C4B63_7g157	19.1074	High	0.966141	0.111765	0.270588	0.170588	0.467533	EPI
C4B63_7g161	19.1074	High	0.966141	0.111765	0.270588	0.170588	0.467533	EPI
C4B63_7g165	19.1074	High	0.966141	0.111765	0.270588	0.170588	0.467533	EPI
C4B63_7g169	19.1074	High	0.966141	0.111765	0.270588	0.170588	0.467533	EPI
C4B63_7g173	19.1074	High	0.966141	0.111765	0.270588	0.170588	0.467533	EPI
C4B63_2g199	19.0441	High	1.00833	0.102902	0.277045	0.163588	0.38806	EPI
C4B63_113g25	19.0252	High	1.54515	0.0568182	0.264205	0.127841	0.572816	EPI
C4B63_84g160c	18.9951	High	1.04067	0.166667	0.261905	0.0714286	0.244444	EPI
C4B63_4g76	18.9903	High	1.03093	0.0342205	0.311787	0.209125	0.369863	EPI
C4B63_4g84	18.9903	High	1.03093	0.0342205	0.311787	0.209125	0.369863	EPI
C4B63_207g6	18.9903	High	1.03093	0.0342205	0.311787	0.209125	0.369863	EPI
C4B63_8g46	18.9578	High	1.11747	0.111111	0.31746	0.18254	0.37931	EPI
C4B63_238g9	18.9066	High	1.0724	0.104225	0.261972	0.160563	0.401961	EPI
C4B63_101g6	18.9036	High	0.946432	0.194444	0.256944	0.0833333	0.408696	EPI
C4B63_6g305	18.8921	High	1.37174	0.0604651	0.325581	0.181395	0.452555	EPI
C4B63_3g1101	18.8819	High	1.16938	0.100205	0.276074	0.139059	0.447761	EPI
C4B63_4g450	18.6779	High	0.879576	0.0397351	0.245033	0.198676	0.5	EPI
C4B63_22g293	18.6312	High	1.00102	0.104317	0.244604	0.122302	0.412587	EPI
C4B63_13g152	18.6215	High	1.28237	0.0685579	0.268321	0.166667	0.474771	EPI
C4B63_8g486	18.6001	High	1.25504	0.163636	0.260606	0.0969697	0.493976	EPI
C4B63_114g29	18.5752	High	0.948526	0.117647	0.257353	0.176471	0.338462	EPI
C4B63_128g41	18.5589	High	1.07567	0.139175	0.314433	0.0927835	0.292683	EPI
C4B63_16g46c	18.5116	High	1.40499	0.1	0.3	0.0888889	0.477273	EPI
C4B63_314g12	18.5116	High	1.40499	0.1	0.3	0.0888889	0.477273	EPI
C4B63_7g244	18.4979	High	1.08295	0.0700935	0.224299	0.226635	0.428	EPI
C4B63_7g245	18.4979	High	1.08295	0.0700935	0.224299	0.226635	0.428	EPI
C4B63_59g550c	18.4547	High	1.3652	0.108911	0.287129	0.0891089	0.372881	EPI
C4B63_7g356	18.4465	High	0.870568	0.13442	0.240326	0.132383	0.364807	EPI
C4B63_42g251	18.4041	High	1.35801	0.12381	0.266667	0.138095	0.336066	EPI
C4B63_2g690	18.3993	High	0.992125	0.160211	0.255282	0.139084	0.316205	EPI
C4B63_149g23	18.3836	High	1.05579	0.0969267	0.229314	0.130024	0.502165	EPI
C4B63_43g161	18.3581	High	1.26173	0.142202	0.21789	0.137615	0.481651	EPI
C4B63_39g319	18.3487	High	1.31221	0.0607477	0.247664	0.168224	0.495327	EPI
C4B63_132g76	18.3487	High	1.31221	0.0607477	0.247664	0.168224	0.495327	EPI
C4B63_28g106	18.3286	High	1.07102	0.0637168	0.299115	0.182301	0.415584	EPI
C4B63_122g20	18.293	High	1.26301	0.106825	0.293768	0.0949555	0.5	EPI
C4B63_43g196	18.0942	High	1.11442	0.115385	0.246154	0.130769	0.375	EPI
C4B63_87g29	18.0817	High	0.900057	0.127388	0.343949	0.121019	0.390625	EPI
C4B63_43g160	18.056	High	1.26272	0.134177	0.306329	0.113924	0.39267	EPI
C4B63_9g319	18.0341	High	1.24888	0.122222	0.271111	0.113333	0.419753	EPI
C4B63_58g38	18.0124	High	1.05457	0.17094	0.286325	0.0897436	0.382609	EPI
C4B63_9g524	18.0001	High	0.950407	0.123153	0.197044	0.137931	0.536842	EPI
C4B63_18g239	17.9842	High	0.966654	0.127119	0.220339	0.116525	0.356164	EPI
C4B63_25g1482c	17.8518	High	1.43141	0.0958904	0.342466	0.109589	0.441177	EPI
C4B63_69g57	17.7935	High	1.24637	0.114943	0.237548	0.130268	0.431655	EPI
C4B63_48g132	17.76	High	1.38546	0.139896	0.38342	0.124352	0.27451	EPI
C4B63_30g187	17.7023	High	1.11596	0.123675	0.282685	0.151944	0.423358	EPI
C4B63_81g42	17.6907	High	1.01859	0.0629921	0.259842	0.145669	0.449612	EPI
C4B63_20g3	17.6783	High	0.971122	0.111765	0.267647	0.170588	0.474026	EPI
C4B63_18g167	17.666	High	1.06427	0.154455	0.233663	0.118812	0.353488	EPI
C4B63_9g263	17.5919	High	1.13487	0.160742	0.244204	0.119011	0.412752	EPI
C4B63_31g85	17.5511	High	1.27175	0.150215	0.261803	0.128755	0.452991	EPI
C4B63_84g25	17.5389	High	1.14901	0.188525	0.280738	0.0922131	0.305085	EPI
C4B63_37g420	17.3963	High	1.09908	0.165939	0.296943	0.0873362	0.362832	EPI
C4B63_20g172	17.3748	High	1.12922	0.0877514	0.210238	0.160878	0.436823	EPI
C4B63_31g106	17.312	High	1.28459	0.132159	0.229075	0.0792951	0.495798	EPI
C4B63_10g287	17.2807	High	1.65095	0.0424448	0.234295	0.134126	0.567282	EPI
C4B63_10g288	17.2807	High	1.65095	0.0424448	0.234295	0.134126	0.567282	EPI
C4B63_10g289	17.2807	High	1.65095	0.0424448	0.234295	0.134126	0.567282	EPI
C4B63_10g290	17.2807	High	1.65095	0.0424448	0.234295	0.134126	0.567282	EPI
C4B63_10g291	17.2807	High	1.65095	0.0424448	0.234295	0.134126	0.567282	EPI
C4B63_14g62	17.2633	High	1.20288	0.054054	0.216216	0.162162	0.534483	EPI
C4B63_15g2	17.1273	High	1.35018	0.0528455	0.325203	0.142276	0.503356	EPI
C4B63_111g38	17.1273	High	1.35018	0.0528455	0.325203	0.142276	0.503356	EPI
C4B63_111g40	17.1273	High	1.35018	0.0528455	0.325203	0.142276	0.503356	EPI
C4B63_111g41	17.1273	High	1.35018	0.0528455	0.325203	0.142276	0.503356	EPI
C4B63_12g175	17.096	High	1.05707	0.141005	0.236629	0.105348	0.409283	EPI
C4B63_8g485	17.0938	High	1.2739	0.146342	0.280488	0.0914634	0.488095	EPI
C4B63_18g230	17.0578	High	1.20659	0.145631	0.262136	0.106796	0.474227	EPI
C4B63_63g16	17.0373	High	0.907712	0.128492	0.232775	0.126629	0.327801	EPI
C4B63_28g64	17.0279	High	0.922231	0.100478	0.277512	0.18421	0.341709	EPI
C4B63_93g93	16.9886	High	1.17563	0.092233	0.247573	0.150485	0.432624	EPI
C4B63_2g30	16.9744	High	1.17684	0.131313	0.242424	0.127946	0.376812	EPI
C4B63_41g203	16.9542	High	1.37796	0.0623742	0.257545	0.104628	0.583026	EPI
C4B63_6g586	16.9236	High	1.15464	0.101626	0.300813	0.117886	0.448819	EPI
C4B63_23g147	16.8401	High	1.06843	0.123077	0.269231	0.2	0.372881	EPI
C4B63_3g1125	16.7397	High	1.33788	0.128	0.232	0.132	0.388889	EPI
C4B63_12g295	16.5982	High	1.18023	0.248848	0.230415	0.0414747	0.252874	EPI
C4B63_22g161	16.5942	High	1.1194	0.166069	0.291517	0.0979689	0.339286	EPI
C4B63_26g1318c	16.5841	High	1.01804	0.0982143	0.241071	0.241071	0.333333	EPI
C4B63_7g228	16.5666	High	0.692785	0.109849	0.238636	0.140152	0.295082	EPI
C4B63_12g197	16.416	High	0.950202	0.188841	0.238197	0.120172	0.375	EPI
C4B63_4g324	16.4145	High	1.01181	0.16147	0.24833	0.104677	0.293367	EPI
C4B63_114g35	16.3834	High	1.07757	0.104225	0.261972	0.160563	0.397059	EPI
C4B63_138g113c	16.3751	High	1.49211	0.0268456	0.38255	0.181208	0.451613	EPI
C4B63_275g4c	16.3751	High	1.49211	0.0268456	0.38255	0.181208	0.451613	EPI
C4B63_292g76c	16.3751	High	1.49211	0.0268456	0.38255	0.181208	0.451613	EPI
C4B63_354g14	16.3377	High	1.30246	0.120567	0.299645	0.0762411	0.419014	EPI
C4B63_13g153	16.2986	High	1.28037	0.0685579	0.268321	0.165485	0.475862	EPI
C4B63_261g22c	16.1444	High	0.806429	0.115646	0.258503	0.163265	0.414634	EPI
C4B63_46g11	16.1237	High	1.05517	0.152855	0.219153	0.132597	0.350598	EPI
C4B63_12g240	16.1229	High	1.06705	0.115385	0.276923	0.207692	0.354839	EPI
C4B63_57g75	16.1006	High	0.949851	0.0785563	0.208068	0.157112	0.435484	EPI
C4B63_19g169	16.0538	High	1.34573	0.162162	0.304668	0.0835381	0.354167	EPI
C4B63_20g153	16.0216	High	0.987888	0.135638	0.219415	0.156915	0.340845	EPI
C4B63_2g782	15.9992	High	1.18293	0.155556	0.288889	0.116049	0.346241	EPI
C4B63_54g96c	15.9811	High	1.04961	0.113924	0.202532	0.13924	0.433333	EPI
C4B63_44g106	15.9493	High	0.92007	0.121019	0.286624	0.165605	0.384615	EPI
C4B63_140g32	15.9493	High	0.92007	0.121019	0.286624	0.165605	0.384615	EPI
C4B63_2g159	15.884	High	0.968235	0.0826087	0.295652	0.0826087	0.41958	EPI
C4B63_46g30	15.8638	High	1.5032	0.10828	0.292994	0.10828	0.5	EPI
C4B63_16g302	15.7996	High	1.1621	0.125858	0.26087	0.146453	0.342342	EPI
C4B63_76g23	15.7553	High	1.50942	0.108434	0.23494	0.0963855	0.556818	EPI
C4B63_157g28	15.6993	High	1.21425	0.118421	0.269737	0.107456	0.409836	EPI
C4B63_2g445	15.6208	High	1.2412	0.101796	0.278443	0.107784	0.401198	EPI
C4B63_22g262c	15.5534	High	1.01341	0.1	0.225	0.1625	0.378378	EPI
C4B63_89g178c	15.5315	High	0.957254	0.0816327	0.265306	0.153061	0.382979	EPI
C4B63_6g256	15.4853	High	1.13124	0.113475	0.205674	0.134752	0.42	EPI
C4B63_12g385	15.4717	High	0.827301	0.189189	0.22973	0.0878378	0.224138	EPI
C4B63_4g429	15.4601	High	1.15768	0.119718	0.29108	0.119718	0.347826	EPI
C4B63_294g2	15.4415	High	0.946265	0.0555556	0.349206	0.134921	0.465753	EPI
C4B63_550g4	15.4415	High	0.946265	0.0555556	0.349206	0.134921	0.465753	EPI
C4B63_12g396	15.3825	High	1.06758	0.130252	0.252101	0.130252	0.384615	EPI
C4B63_63g104	15.3664	High	1.16742	0.110294	0.290441	0.117647	0.433476	EPI
C4B63_21g261	15.3412	High	1.06903	0.127021	0.247113	0.154734	0.354839	EPI
C4B63_26g354	15.2979	High	1.17195	0.0576923	0.298077	0.168269	0.472973	EPI
C4B63_54g138	15.2979	High	1.17195	0.0576923	0.298077	0.168269	0.472973	EPI
C4B63_101g2	15.2979	High	1.17195	0.0576923	0.298077	0.168269	0.472973	EPI
C4B63_81g66	15.2979	High	1.17195	0.0576923	0.298077	0.168269	0.472973	EPI
C4B63_101g1	15.2979	High	1.16798	0.0576923	0.300481	0.168269	0.468469	EPI
C4B63_81g64	15.2979	High	1.16798	0.0576923	0.300481	0.168269	0.468469	EPI
C4B63_81g65	15.2979	High	1.16798	0.0576923	0.300481	0.168269	0.468469	EPI
C4B63_81g67	15.2979	High	1.16798	0.0576923	0.300481	0.168269	0.468469	EPI
C4B63_81g68	15.2979	High	1.16798	0.0576923	0.300481	0.168269	0.468469	EPI
C4B63_9g244	15.234	High	1.09974	0.153061	0.265306	0.193878	0.391753	EPI
C4B63_32g30	15.2081	High	1.95208	0.0529412	0.376471	0.129412	0.475247	EPI
C4B63_32g35	15.2081	High	1.95208	0.0529412	0.376471	0.129412	0.475247	EPI
C4B63_274g16	15.1989	High	0.864376	0.197802	0.324176	0.0824176	0.266667	EPI
C4B63_91g37	15.1856	High	1.00811	0.0726644	0.257786	0.186851	0.398524	EPI
C4B63_4g2792c	15.1657	High	0.908168	0.0806452	0.233871	0.16129	0.397059	EPI
C4B63_9g1798c	15.1657	High	0.999343	0.125874	0.265734	0.0909091	0.416667	EPI
C4B63_47g50	15.1602	High	1.13487	0.100346	0.301038	0.131488	0.355263	EPI
C4B63_40g83c	15.1511	High	0.802485	0.120301	0.225564	0.0827068	0.454545	EPI
C4B63_13g350	15.1377	High	1.15431	0.0825688	0.238532	0.168196	0.404624	EPI
C4B63_8g505	15.0998	High	1.15067	0.136187	0.217899	0.0894942	0.444444	EPI
C4B63_21g280	15.0966	High	1.19077	0.0459184	0.285714	0.158163	0.479167	EPI
C4B63_19g211	15.0542	High	1.79631	0.0246914	0.222222	0.141975	0.575	EPI
C4B63_58g117	15.0436	High	0.95905	0.0795455	0.359849	0.166667	0.360544	EPI
C4B63_20g361	15.0163	High	1.02542	0.135593	0.233051	0.135593	0.372727	EPI
C4B63_12g228	15.0099	High	0.993595	0.128947	0.242105	0.139474	0.398601	EPI
C4B63_4g462	15.0091	High	1.13091	0.185065	0.253247	0.100649	0.335714	EPI
C4B63_6g394	14.979	High	1.15013	0.113208	0.232704	0.144654	0.464286	EPI
C4B63_282g12	14.979	High	1.15013	0.113208	0.232704	0.144654	0.464286	EPI
C4B63_63g100	14.923	High	0.892298	0.135659	0.271318	0.131783	0.398058	EPI
C4B63_18g217	14.9163	High	0.948707	0.154762	0.229167	0.133929	0.29932	EPI
C4B63_2g786	14.9034	High	1.01707	0.151565	0.257002	0.114498	0.343053	EPI
C4B63_63g12	14.8832	High	0.998148	0.143451	0.268191	0.0769231	0.408451	EPI
C4B63_89g44	14.8554	High	0.861667	0.176056	0.278169	0.0985916	0.230159	EPI
C4B63_21g92	14.8229	High	1.22613	0.0823529	0.347059	0.147059	0.344828	EPI
C4B63_22g764c	14.8106	High	1.20106	0.129252	0.312925	0.122449	0.426829	EPI
C4B63_351g20c	14.8106	High	1.20106	0.129252	0.312925	0.122449	0.426829	EPI
C4B63_18g168	14.8028	High	1.07096	0.0787879	0.284849	0.151515	0.443182	EPI
C4B63_93g64	14.7901	High	1.0804	0.118687	0.244949	0.106061	0.408602	EPI
C4B63_34g245	14.773	High	0.990639	0.116592	0.170404	0.210762	0.40625	EPI
C4B63_47g111	14.7369	High	1.09238	0.158645	0.258467	0.117647	0.324427	EPI
C4B63_18g287	14.7064	High	1.35954	0.0458015	0.268702	0.154198	0.525672	EPI
C4B63_52g143	14.693	High	0.989187	0.155668	0.243655	0.104907	0.353791	EPI
C4B63_10g492	14.6645	High	0.850217	0.0416667	0.193182	0.155303	0.453488	EPI
C4B63_9g275	14.5527	High	1.15881	0.149038	0.245192	0.153846	0.362832	EPI
C4B63_7g92	14.5421	High	0.949467	0.129252	0.235828	0.113379	0.40553	EPI
C4B63_12g1413c	14.5236	High	1.08789	0.0510204	0.285714	0.163265	0.347826	EPI
C4B63_120g195c	14.5236	High	1.08789	0.0510204	0.285714	0.163265	0.347826	EPI
C4B63_4g68	14.51	High	1.25976	0.0947368	0.247368	0.126316	0.42132	EPI
C4B63_19g26	14.4884	High	1.05009	0.144927	0.246377	0.0966184	0.431372	EPI
C4B63_32g217	14.4826	High	0.973669	0.10396	0.254951	0.185644	0.381642	EPI
C4B63_24g197	14.4792	High	1.31344	0.0943396	0.247799	0.137107	0.456621	EPI
C4B63_207g16	14.4671	High	1.02585	0.0342205	0.315589	0.209125	0.363014	EPI
C4B63_8g2652c	14.401	High	1.36136	0.01	0.26	0.17	0.45614	EPI
C4B63_84g87	14.3753	High	1.55387	0.0553977	0.264205	0.123579	0.576642	EPI
C4B63_84g88	14.3753	High	1.55387	0.0553977	0.264205	0.123579	0.576642	EPI
C4B63_84g89	14.3753	High	1.55387	0.0553977	0.264205	0.123579	0.576642	EPI
C4B63_34g1235c	14.2389	High	1.17038	0.0660377	0.179245	0.235849	0.37931	EPI
C4B63_48g693c	14.23	High	1.41633	0.125	0.317308	0.115385	0.341463	EPI
C4B63_42g270	14.2231	High	1.00596	0.131915	0.32766	0.0808511	0.34466	EPI
C4B63_2g530	14.1528	High	1.24008	0.148387	0.322581	0.129032	0.311688	EPI
C4B63_10g406	14.1247	High	1.37002	0.125926	0.266667	0.133333	0.506579	EPI
C4B63_42g203	14.1048	High	1.1417	0.120743	0.281734	0.139319	0.351351	EPI
C4B63_17g244	14.0516	High	1.30255	0.144509	0.346821	0.104046	0.326316	EPI
C4B63_148g35	14.0516	High	1.30255	0.144509	0.346821	0.104046	0.326316	EPI
C4B63_44g221	14.0419	High	1.21514	0.112374	0.27904	0.122475	0.43128	EPI
C4B63_19g1170c	14.0003	High	1.32736	0.0725806	0.322581	0.0887097	0.434783	EPI
C4B63_4g356	13.9309	High	1.27986	0.184834	0.28199	0.0616114	0.398305	EPI
C4B63_32g244	13.9279	High	1.14676	0.150376	0.221804	0.131579	0.425676	EPI
C4B63_14g5	13.9216	High	1.16869	0.112132	0.288603	0.119485	0.435897	EPI
C4B63_34g372	13.8805	High	1.04964	0.12556	0.246637	0.121076	0.408696	EPI
C4B63_13g1339c	13.8705	High	1.25945	0.106667	0.346667	0.08	0.351351	EPI
C4B63_19g208	13.8238	High	1.78182	0.0294118	0.22549	0.142157	0.553333	EPI
C4B63_81g48	13.8022	High	0.786519	0.168919	0.211712	0.137387	0.339869	EPI
C4B63_6g532	13.7952	High	1.14251	0.121212	0.252525	0.121212	0.427027	EPI
C4B63_63g46	13.7614	High	1.08878	0.151624	0.259928	0.144404	0.337349	EPI
C4B63_20g187	13.7525	High	0.947881	0.116667	0.286667	0.11	0.385714	EPI
C4B63_45g132	13.6329	High	0.933149	0.0986395	0.284014	0.0612245	0.4273	EPI
C4B63_2g446	13.618	High	1.26339	0.157407	0.222222	0.111111	0.53	EPI
C4B63_292g22	13.5973	High	1.05995	0.0571429	0.274286	0.148571	0.435185	EPI
C4B63_59g129	13.5748	High	1.22643	0.0959596	0.19697	0.166667	0.447619	EPI
C4B63_10g459	13.5378	High	1.07286	0.127907	0.261628	0.104651	0.402597	EPI
C4B63_21g298c	13.4878	High	1.26663	0.153226	0.346774	0.0967742	0.301887	EPI
C4B63_2g507	13.4873	High	1.14197	0.129594	0.26499	0.102514	0.420233	EPI
C4B63_26g264	13.4565	High	1.24307	0.145161	0.284946	0.0860215	0.333333	EPI
C4B63_84g174c	13.4264	High	1.41162	0.0909091	0.321678	0.104895	0.467533	EPI
C4B63_54g176	13.4118	High	1.221	0.104575	0.238562	0.120915	0.43871	EPI
C4B63_42g480c	13.3701	High	1.38861	0.0298507	0.231343	0.104478	0.571429	EPI
C4B63_6g514	13.3589	High	0.932137	0.107558	0.258721	0.116279	0.408537	EPI
C4B63_2g197	13.3509	High	1.0323	0.102902	0.277045	0.16095	0.386139	EPI
C4B63_26g278	13.3287	High	1.36742	0.0392157	0.330532	0.168067	0.474178	EPI
C4B63_26g282	13.3287	High	1.36742	0.0392157	0.330532	0.168067	0.474178	EPI
C4B63_2g692	13.2874	High	1.03752	0.12549	0.239216	0.101961	0.349206	EPI
C4B63_2g1532c	13.2761	High	1.07273	0.0714286	0.214286	0.0952381	0.6	EPI
C4B63_1g121c	13.2405	High	1.00033	0.137931	0.301724	0.146552	0.380952	EPI
C4B63_89g67	13.2252	High	1.04785	0.0663812	0.310493	0.171306	0.422481	EPI
C4B63_89g70	13.2252	High	1.04785	0.0663812	0.310493	0.171306	0.422481	EPI
C4B63_89g71	13.2252	High	1.04785	0.0663812	0.310493	0.171306	0.422481	EPI
C4B63_4g347	13.2153	High	1.14621	0.121739	0.228261	0.106522	0.385827	EPI
C4B63_102g86	13.1808	High	1.05181	0.041958	0.293706	0.216783	0.402439	EPI
C4B63_168g210c	13.1808	High	1.05181	0.041958	0.293706	0.216783	0.402439	EPI
C4B63_168g35	13.1808	High	1.05181	0.041958	0.293706	0.216783	0.402439	EPI
C4B63_22g163	13.1346	High	1.0786	0.164609	0.27572	0.115226	0.348083	EPI
C4B63_20g178	13.1319	High	1.32848	0.106918	0.266247	0.1174	0.458167	EPI
C4B63_2g303	13.1079	High	0.875864	0.125714	0.288571	0.105714	0.371951	EPI
C4B63_19g198	13.0989	High	1.04945	0.0939394	0.281818	0.139394	0.368098	EPI
C4B63_18g1141c	13.0784	High	0.733098	0.0948276	0.232759	0.163793	0.411765	EPI
C4B63_52g163	13.0736	High	0.848807	0.0973451	0.274336	0.119469	0.416667	EPI
C4B63_23g240	13.0256	High	1.21778	0.131579	0.217703	0.100478	0.490476	EPI
C4B63_8g560	13.0235	High	0.809735	0.124444	0.226667	0.164444	0.43956	EPI
C4B63_21g35	12.9822	High	0.934019	0.118721	0.315068	0.164384	0.315315	EPI
C4B63_138g116c	12.9579	High	1.4747	0.0268456	0.389262	0.181208	0.44086	EPI
C4B63_275g1	12.9579	High	1.4747	0.0268456	0.389262	0.181208	0.44086	EPI
C4B63_292g78c	12.9579	High	1.4747	0.0268456	0.389262	0.181208	0.44086	EPI
C4B63_92g49	12.9343	High	1.18775	0.110266	0.262357	0.144487	0.395161	EPI
C4B63_52g62	12.9114	High	1.0965	0.16	0.286667	0.11	0.342857	EPI
C4B63_34g329	12.9104	High	0.868048	0.0859729	0.162896	0.217195	0.455446	EPI
C4B63_22g162	12.8637	High	1.06418	0.195087	0.299133	0.083815	0.282051	EPI
C4B63_6g571	12.8522	High	1.18674	0.118841	0.252174	0.133333	0.404255	EPI
C4B63_13g171	12.7888	High	0.820645	0.165116	0.216279	0.113953	0.348837	EPI
C4B63_113g39	12.7849	High	1.01855	0.172911	0.293948	0.10951	0.323699	EPI
C4B63_45g239	12.7696	High	1.22635	0.0741379	0.282759	0.160345	0.460568	EPI
C4B63_10g112	12.7193	High	1.20699	0.106825	0.264095	0.118694	0.420118	EPI
C4B63_202g12	12.7101	High	1.04539	0.0663812	0.308351	0.173448	0.420849	EPI
C4B63_18g210	12.6505	High	1.06751	0.108374	0.275862	0.1133	0.37931	EPI
C4B63_2g76	12.6483	High	1.12156	0.148325	0.282297	0.138756	0.326733	EPI
C4B63_30g231	12.6258	High	1.10624	0.105566	0.251439	0.178503	0.421642	EPI
C4B63_55g38	12.5994	High	1.74308	0.0266667	0.223333	0.126667	0.623077	EPI
C4B63_55g40	12.5994	High	1.74308	0.0266667	0.223333	0.126667	0.623077	EPI
C4B63_55g44	12.5994	High	1.74308	0.0266667	0.223333	0.126667	0.623077	EPI
C4B63_54g24	12.5719	High	1.03411	0.105911	0.256158	0.160099	0.363184	EPI
C4B63_183g15	12.5569	High	1.0448	0.118243	0.287162	0.118243	0.408451	EPI
C4B63_45g139	12.5326	High	1.1884	0.107744	0.30303	0.121212	0.416107	EPI
C4B63_2g430	12.5161	High	1.03953	0.114514	0.252996	0.135819	0.413408	EPI
C4B63_175g9	12.4917	High	0.918951	0.16792	0.253133	0.0927318	0.375	EPI
C4B63_7g223	12.4888	High	1.30921	0.128205	0.245421	0.142857	0.357143	EPI
C4B63_53g145	12.4855	High	1.46092	0.0606061	0.254545	0.121212	0.436893	EPI
C4B63_49g56	12.4826	High	0.931517	0.107477	0.228972	0.0747664	0.403509	EPI
C4B63_351g27c	12.4794	High	1.46619	0.114504	0.335878	0.0992366	0.438356	EPI
C4B63_113g33	12.4753	High	1.5463	0.0553977	0.265625	0.125	0.574209	EPI
C4B63_42g129	12.4699	High	1.07333	0.0588235	0.268908	0.15126	0.412698	EPI
C4B63_44g211	12.4116	High	1.16992	0.155488	0.201219	0.106707	0.445205	EPI
C4B63_2g311	12.361	High	1.34363	0.0728155	0.242718	0.131068	0.456897	EPI
C4B63_2g56	12.3583	High	1.10761	0.0934066	0.291209	0.153846	0.419355	EPI
C4B63_2g57	12.3583	High	1.10623	0.0934066	0.291209	0.153846	0.408602	EPI
C4B63_81g62	12.3494	High	1.13577	0.0946602	0.320388	0.109223	0.415459	EPI
C4B63_28g149	12.3475	High	0.942034	0.126556	0.238589	0.176348	0.370732	EPI
C4B63_2g350	12.3193	High	1.00272	0.119792	0.182292	0.166667	0.404255	EPI
C4B63_10g119	12.3035	High	1.14947	0.0534759	0.248663	0.227273	0.403756	EPI
C4B63_10g120	12.3035	High	1.14947	0.0534759	0.248663	0.227273	0.403756	EPI
C4B63_45g133	12.3025	High	0.828679	0.181518	0.254125	0.145214	0.296053	EPI
C4B63_292g26	12.2974	High	1.09623	0.00858369	0.27897	0.175966	0.510204	EPI
C4B63_28g116	12.2942	High	1.0523	0.0970464	0.28692	0.168776	0.404959	EPI
C4B63_12g26	12.2907	High	0.913912	0.109836	0.252459	0.116393	0.355932	EPI
C4B63_6g227	12.2568	High	1.08387	0.0859951	0.250614	0.154791	0.468599	EPI
C4B63_60g133	12.2269	High	1.09782	0.116667	0.222222	0.127778	0.476744	EPI
C4B63_42g1150c	12.1902	High	1.35588	0.0970874	0.38835	0.106796	0.277778	EPI
C4B63_28g39	12.1851	High	1.13659	0.149746	0.269035	0.116751	0.394089	EPI
C4B63_233g18	12.1739	High	1.42479	0.0463576	0.245033	0.125828	0.527473	EPI
C4B63_38g167	12.1511	High	1.09518	0.114865	0.29054	0.118243	0.398601	EPI
C4B63_25g312	12.1453	High	1.2118	0.0734266	0.265734	0.15035	0.461539	EPI
C4B63_9g321	12.1398	High	1.16475	0.128099	0.274793	0.121901	0.403361	EPI
C4B63_58g47	12.1233	High	0.862261	0.103825	0.284153	0.142076	0.342105	EPI
C4B63_95g34	12.0843	High	1.09948	0.162427	0.246575	0.125245	0.366936	EPI
C4B63_4g427	12.0826	High	1.06565	0.167857	0.3	0.110714	0.316547	EPI
C4B63_52g177	12.0765	High	0.958932	0.125	0.291667	0.073718	0.38255	EPI
C4B63_260g14	12.0756	High	1.00874	0.144927	0.289855	0.149758	0.367924	EPI
C4B63_32g268	12.0732	High	1.00421	0.0747331	0.231317	0.120996	0.481482	EPI
C4B63_81g103	12.0551	High	1.35906	0.0621849	0.25042	0.161345	0.457971	EPI
C4B63_51g207	12.0388	High	1.01137	0.115894	0.278146	0.13245	0.454902	EPI
C4B63_4g90	12.0295	High	1.12847	0.18542	0.316957	0.0950872	0.261324	EPI
C4B63_39g333	12.0155	High	0.983988	0.133047	0.270386	0.180257	0.373913	EPI
C4B63_22g178	11.9956	High	1.16146	0.0818713	0.226121	0.138402	0.458182	EPI
C4B63_13g310	11.9838	High	1.07758	0.109023	0.25188	0.150376	0.328244	EPI
C4B63_18g138	11.9777	High	1.05994	0.124654	0.224377	0.0941828	0.44382	EPI
C4B63_11g45	11.9676	High	1.1882	0.121272	0.26839	0.11332	0.428	EPI
C4B63_25g303	11.9552	High	1.27355	0.0597826	0.293478	0.157609	0.45977	EPI
C4B63_248g14	11.9395	High	0.90237	0.157895	0.307566	0.0805921	0.257576	EPI
C4B63_16g108	11.8776	High	1.09567	0.0954955	0.227027	0.158559	0.437276	EPI
C4B63_87g7	11.8725	High	0.856486	0.195206	0.267123	0.0787671	0.247863	EPI
C4B63_21g67	11.8596	High	1.01948	0.193069	0.222772	0.133663	0.354839	EPI
C4B63_58g87	11.8539	High	1.27492	0.0404494	0.285393	0.21573	0.475096	EPI
C4B63_16g290	11.8301	High	1.11404	0.147929	0.227811	0.115385	0.463855	EPI
C4B63_4g77	11.83	High	1.07527	0.142433	0.255193	0.0860534	0.384615	EPI
C4B63_207g7	11.83	High	1.07527	0.142433	0.255193	0.0860534	0.384615	EPI
C4B63_10g131	11.8107	High	1.06071	0.127036	0.211726	0.123778	0.435583	EPI
C4B63_255g24	11.8092	High	1.1468	0.12	0.252174	0.147826	0.42953	EPI
C4B63_47g55	11.8047	High	1.1297	0.129973	0.257294	0.122016	0.362637	EPI
C4B63_58g143	11.7998	High	1.27706	0.0750751	0.252252	0.138138	0.470297	EPI
C4B63_43g126	11.7874	High	0.891096	0.160131	0.238562	0.0915033	0.356589	EPI
C4B63_52g28	11.7814	High	0.829776	0.144444	0.272222	0.0555556	0.238806	EPI
C4B63_11g74	11.7499	High	1.15772	0.080292	0.270073	0.156934	0.553846	EPI
C4B63_87g15	11.7391	High	1.07578	0.143089	0.266667	0.112195	0.402778	EPI
C4B63_16g120	11.6957	High	1.05687	0.37013	0.233766	0.0714286	0.3125	EPI
C4B63_45g230	11.692	High	1.01022	0.0790698	0.255814	0.158139	0.412844	EPI
C4B63_242g12c	11.6889	High	1.06568	0.116071	0.223214	0.0535714	0.416667	EPI
C4B63_76g487c	11.6889	High	1.06568	0.116071	0.223214	0.0535714	0.416667	EPI
C4B63_128g52	11.6855	High	0.898138	0.0723684	0.236842	0.18421	0.397436	EPI
C4B63_8g483	11.6659	High	1.0772	0.12931	0.252874	0.0948276	0.379747	EPI
C4B63_26g205	11.6516	High	1.00859	0.0968858	0.273356	0.155709	0.426573	EPI
C4B63_83g24	11.6094	High	0.791468	0.115607	0.213873	0.179191	0.373626	EPI
C4B63_45g238	11.6082	High	1.21878	0.113208	0.283019	0.148248	0.410891	EPI
C4B63_2g566	11.6026	High	1.01538	0.136	0.288	0.136	0.31208	EPI
C4B63_2g551	11.5872	High	1.10711	0.118774	0.302682	0.126437	0.394161	EPI
C4B63_233g47c	11.5809	High	1.08887	0.0438597	0.201754	0.245614	0.472973	EPI
C4B63_75g392c	11.5809	High	1.08887	0.0438597	0.201754	0.245614	0.472973	EPI
C4B63_7g1173c	11.5679	High	1.51694	0.025641	0.217949	0.128205	0.511111	EPI
C4B63_14g184	11.5644	High	1.30564	0.116564	0.165644	0.141104	0.535714	EPI
C4B63_6g412	11.5518	High	1.03043	0.0729167	0.302083	0.130208	0.350877	EPI
C4B63_9g377	11.4949	High	1.06214	0.0989643	0.235903	0.10702	0.503006	EPI
C4B63_7g79	11.478	High	0.97326	0.134228	0.257718	0.0966443	0.349112	EPI
C4B63_32g46	11.4648	High	1.16203	0.0886699	0.246305	0.165846	0.477987	EPI
C4B63_52g918c	11.4579	High	0.836942	0.145985	0.226277	0.10219	0.470588	EPI
C4B63_17g263	11.4367	High	1.14354	0.115385	0.284615	0.107692	0.478261	EPI
C4B63_24g202	11.4269	High	1.26307	0.109005	0.274882	0.0758294	0.474138	EPI
C4B63_2g294	11.4114	High	1.28064	0.166667	0.200565	0.0847458	0.422222	EPI
C4B63_101g36	11.3865	High	1.15491	0.139887	0.247637	0.10397	0.412	EPI
C4B63_4g454	11.3865	High	1.22873	0.134454	0.294118	0.134454	0.414634	EPI
C4B63_42g89	11.3754	High	0.941269	0.141071	0.217857	0.121429	0.437751	EPI
C4B63_28g58	11.3676	High	1.03048	0.0993151	0.263699	0.109589	0.41358	EPI
C4B63_51g234	11.3542	High	0.745873	0.0394737	0.131579	0.19079	0.392157	EPI
C4B63_97g19	11.2644	High	1.21025	0.169312	0.301587	0.0925926	0.343023	EPI
C4B63_46g190	11.2097	High	1.17977	0.180328	0.338798	0.0710382	0.322222	EPI
C4B63_31g54	11.19	High	1.26244	0.0744186	0.311628	0.162791	0.42735	EPI
C4B63_2g158	11.1687	High	1.05414	0.0887574	0.215976	0.118343	0.465686	EPI
C4B63_18g156	11.1582	High	0.875001	0.158038	0.223433	0.119891	0.369176	EPI
C4B63_104g380c	11.144	High	1.39202	0.15493	0.295775	0.0422535	0.5	EPI
C4B63_255g133c	11.144	High	1.39202	0.15493	0.295775	0.0422535	0.5	EPI
C4B63_43g4	11.1408	High	1.2194	0.0634921	0.248677	0.259259	0.362745	EPI
C4B63_2g302	11.1225	High	1.06553	0.12	0.24	0.132	0.443548	EPI
C4B63_361g13	11.1211	High	1.01162	0.120861	0.271523	0.135762	0.45098	EPI
C4B63_17g195	11.1108	High	1.133	0.122727	0.245454	0.131818	0.43299	EPI
C4B63_12g345	11.069	High	1.03445	0.104895	0.244755	0.146853	0.453901	EPI
C4B63_7g347	11.0466	High	0.921198	0.147541	0.244262	0.113115	0.354167	EPI
C4B63_9g299	11.0372	High	1.20552	0.0748848	0.229263	0.150922	0.446764	EPI
C4B63_228g46	11.034	High	1.27662	0.0732323	0.277778	0.156566	0.511013	EPI
C4B63_30g136	11.0274	High	1.00686	0.117647	0.294118	0.117647	0.340425	EPI
C4B63_19g28	11.0021	High	0.938074	0.122905	0.22905	0.128492	0.4	EPI
C4B63_113g65	10.9986	High	1.04679	0.111111	0.25641	0.136752	0.361702	EPI
C4B63_34g307	10.9935	High	0.982445	0.140426	0.174468	0.119149	0.396694	EPI
C4B63_41g279	10.985	High	1.0135	0.126582	0.303797	0.101266	0.40625	EPI
C4B63_13g205	10.9563	High	1.05424	0.155279	0.223603	0.130435	0.5	EPI
C4B63_9g277	10.9295	High	1.46052	0.0461165	0.320388	0.118932	0.489083	EPI
C4B63_75g56	10.9282	High	1.03041	0.112018	0.237389	0.119436	0.413235	EPI
C4B63_2g77	10.9128	High	1.1207	0.173469	0.336735	0.127551	0.2	EPI
C4B63_170g17	10.8932	High	1.35305	0.0512821	0.25641	0.197802	0.391892	EPI
C4B63_170g18	10.8932	High	1.35305	0.0512821	0.25641	0.197802	0.391892	EPI
C4B63_170g19	10.8932	High	1.35305	0.0512821	0.25641	0.197802	0.391892	EPI
C4B63_170g20	10.8932	High	1.35305	0.0512821	0.25641	0.197802	0.391892	EPI
C4B63_170g21	10.8932	High	1.35305	0.0512821	0.25641	0.197802	0.391892	EPI
C4B63_21g32	10.8633	High	1.52402	0.0911458	0.257812	0.0989583	0.515151	EPI
C4B63_39g357	10.8025	High	1.18116	0.087963	0.212963	0.125	0.619835	EPI
C4B63_42g248	10.7942	High	1.15536	0.138662	0.288744	0.0831974	0.368231	EPI
C4B63_79g26	10.7908	High	1.10099	0.0960699	0.275109	0.148472	0.353982	EPI
C4B63_91g36	10.777	High	1.01173	0.0709343	0.261246	0.185121	0.397059	EPI
C4B63_70g78	10.7721	High	1.00256	0.142857	0.254658	0.142857	0.337838	EPI
C4B63_2g208c	10.7593	High	1.23892	0.0962963	0.333333	0.185185	0.358209	EPI
C4B63_42g253	10.7458	High	1.17425	0.104	0.268	0.104	0.489209	EPI
C4B63_2g4104c	10.7141	High	1.29333	0.141844	0.319149	0.070922	0.376812	EPI
C4B63_5g419	10.7103	High	1.02868	0.0854701	0.260684	0.115385	0.34127	EPI
C4B63_13g260	10.6956	High	1.00855	0.128405	0.262646	0.120623	0.395918	EPI
C4B63_3g1120	10.6944	High	1.25335	0.103896	0.277056	0.116883	0.37931	EPI
C4B63_16g319	10.6671	High	1.0773	0.107221	0.256018	0.109409	0.388186	EPI
C4B63_48g168	10.6614	High	1.09691	0.154242	0.248072	0.122108	0.304843	EPI
C4B63_6g411	10.66	High	0.973287	0.0967742	0.258064	0.122581	0.440329	EPI
C4B63_58g114	10.5909	High	1.1291	0.106742	0.286517	0.11236	0.34	EPI
C4B63_23g75	10.5894	High	1.0109	0.116105	0.247191	0.153558	0.357664	EPI
C4B63_51g842c	10.563	High	0.729589	0.102564	0.307692	0.119658	0.24	EPI
C4B63_51g104	10.5248	High	1.12882	0.0778443	0.293413	0.119761	0.420455	EPI
C4B63_43g127	10.4843	High	0.800171	0.158163	0.178571	0.107143	0.450704	EPI
C4B63_61g127	10.4762	High	1.07777	0.0617977	0.235955	0.151685	0.514019	EPI
C4B63_4g188	10.4746	High	1.21359	0.113006	0.264392	0.0895522	0.442149	EPI
C4B63_7g423	10.4561	High	1.20624	0.151376	0.311927	0.0917431	0.287234	EPI
C4B63_34g1233c	10.4548	High	1.17245	0.0666667	0.180952	0.228571	0.392857	EPI
C4B63_52g55	10.4234	High	1.02596	0.030837	0.295154	0.0704846	0.333333	EPI
C4B63_2g425	10.4047	High	1.05573	0.132383	0.254582	0.138493	0.373874	EPI
C4B63_4g69	10.3957	High	0.984618	0.135714	0.260714	0.110714	0.365672	EPI
C4B63_25g968c	10.3909	High	1.50189	0.0618557	0.195876	0.0927835	0.678571	EPI
C4B63_61g73	10.3909	High	1.50189	0.0618557	0.195876	0.0927835	0.678571	EPI
C4B63_6g236	10.3783	High	1.08352	0.140541	0.281081	0.0918919	0.374233	EPI
C4B63_42g103	10.3605	High	1.05977	0.106667	0.316667	0.143333	0.38255	EPI
C4B63_150g37	10.3516	High	1.03423	0.147651	0.224832	0.114094	0.41791	EPI
C4B63_12g28	10.3414	High	1.23126	0.123989	0.293801	0.12938	0.390351	EPI
C4B63_200g32	10.3393	High	1.02004	0.0823864	0.25	0.15625	0.373684	EPI
C4B63_4g99	10.29	High	1.06469	0.132701	0.248815	0.0781991	0.368182	EPI
C4B63_7g1230c	10.277	High	1.17403	0.147368	0.326316	0.0736842	0.478261	EPI
C4B63_102g85	10.257	High	1.20517	0.0582011	0.248677	0.253968	0.372549	EPI
C4B63_168g34	10.257	High	1.20517	0.0582011	0.248677	0.253968	0.372549	EPI
C4B63_7g346	10.2471	High	0.924956	0.149832	0.225589	0.117845	0.367442	EPI
C4B63_72g97	10.2432	High	1.08285	0.112957	0.242525	0.122924	0.4	EPI
C4B63_57g67	10.2269	High	1.03498	0.0887574	0.272189	0.218935	0.376404	EPI
C4B63_18g305	10.2186	High	1.02364	0.135135	0.221622	0.12973	0.472527	EPI
C4B63_45g106	10.2168	High	1.41936	0.0899471	0.253968	0.153439	0.487395	EPI
C4B63_18g141	10.2082	High	1.29355	0.248603	0.396648	0.0810056	0.269939	EPI
C4B63_20g186	10.198	High	0.981387	0.121324	0.279412	0.147059	0.424	EPI
C4B63_4g328	10.1938	High	1.11222	0.105769	0.274039	0.100961	0.407767	EPI
C4B63_57g113	10.1906	High	1.04373	0.121724	0.251057	0.142857	0.38676	EPI
C4B63_40g25	10.1759	High	1.12588	0.122449	0.2	0.142857	0.508621	EPI
C4B63_26g279	10.1675	High	1.12022	0.0957143	0.265714	0.185714	0.421053	EPI
C4B63_18g223	10.1672	High	1.15779	0.113546	0.292829	0.145418	0.380952	EPI
C4B63_2g58	10.1642	High	1.1104	0.0989011	0.285714	0.148352	0.408602	EPI
C4B63_10g436	10.1566	High	1.20473	0.0752688	0.225806	0.172043	0.519737	EPI
C4B63_339g81c	10.1461	High	0.975502	0.148148	0.348148	0.133333	0.2	EPI
C4B63_70g63	10.1353	High	1.20444	0.125786	0.245283	0.119497	0.480519	EPI
C4B63_12g225	10.1341	High	0.951285	0.0981595	0.208589	0.110429	0.375	EPI
C4B63_97g30	10.1156	High	0.956439	0.133333	0.322222	0.0925926	0.361538	EPI
C4B63_56g33	10.1118	High	1.01656	0.0726644	0.259516	0.185121	0.398524	EPI
C4B63_6g507	10.1104	High	1.05898	0.132076	0.253369	0.145553	0.345745	EPI
C4B63_6g230	10.1029	High	1.17055	0.148	0.264	0.1	0.425	EPI
C4B63_18g1144c	10.0976	High	0.971088	0.150943	0.198113	0.216981	0.297872	EPI
C4B63_27g205	10.0772	High	1.18488	0.0306122	0.306122	0.177551	0.417508	EPI
C4B63_4g508	10.0725	High	1.22468	0.147959	0.270408	0.158163	0.340425	EPI
C4B63_3g1116	10.0576	High	0.877412	0.125806	0.225806	0.183871	0.333333	EPI
C4B63_11g474	10.0437	High	1.19382	0.161184	0.236842	0.131579	0.388889	EPI
C4B63_69g23	10.0303	High	1.39261	0.0592105	0.18421	0.151316	0.51	EPI
C4B63_56g37	10.0126	High	1.01293	0.0726644	0.257786	0.186851	0.398524	EPI
C4B63_19g76	10.0076	High	0.803852	0.175182	0.284672	0.0656934	0.261905	EPI
C4B63_55g48	9.97079	Medium	1.73291	0.0266667	0.225	0.126667	0.623077	EPI
C4B63_21g255	9.9671	Medium	1.18318	0.0852391	0.243243	0.174636	0.435798	EPI
C4B63_27g220	9.95321	Medium	0.935104	0.123077	0.25641	0.151282	0.333333	EPI
C4B63_20g219	9.93437	Medium	1.14684	0.0476191	0.21164	0.148148	0.509091	EPI
C4B63_40g19	9.92321	Medium	1.03354	0.106061	0.318182	0.0909091	0.395062	EPI
C4B63_10g445	9.88347	Medium	1.01652	0.118705	0.233813	0.161871	0.410959	EPI
C4B63_295g15	9.85513	Medium	1.37736	0.141593	0.274336	0.112832	0.474074	EPI
C4B63_82g121	9.84066	Medium	1.11544	0.0993789	0.254658	0.155279	0.402439	EPI
C4B63_70g116	9.83684	Medium	0.970854	0.139442	0.239044	0.0936255	0.303867	EPI
C4B63_44g229	9.82603	Medium	0.998487	0.120253	0.280591	0.147679	0.392857	EPI
C4B63_22g312	9.82298	Medium	1.42255	0.0596659	0.288783	0.112172	0.49345	EPI
C4B63_81g63	9.8219	Medium	1.06905	0.0828402	0.278106	0.221893	0.377778	EPI
C4B63_41g1149c	9.81554	Medium	0.990998	0.137615	0.266055	0.146789	0.452381	EPI
C4B63_7g241	9.81337	Medium	1.08604	0.0700935	0.224299	0.224299	0.428	EPI
C4B63_7g242	9.81337	Medium	1.08604	0.0700935	0.224299	0.224299	0.428	EPI
C4B63_7g243	9.81337	Medium	1.08604	0.0700935	0.224299	0.224299	0.428	EPI
C4B63_145g18	9.81235	Medium	1.14852	0.105413	0.270655	0.128205	0.418079	EPI
C4B63_17g1078c	9.80103	Medium	1.01076	0.186275	0.196078	0.156863	0.228571	EPI
C4B63_148g62c	9.80103	Medium	1.01076	0.186275	0.196078	0.156863	0.228571	EPI
C4B63_13g140	9.78241	Medium	1.5048	0.115044	0.39823	0.079646	0.483333	EPI
C4B63_43g135	9.77274	Medium	0.932462	0.12987	0.277056	0.112554	0.345133	EPI
C4B63_14g782c	9.76278	Medium	1.00865	0.165354	0.299213	0.110236	0.37931	EPI
C4B63_4g267	9.7562	Medium	0.838009	0.119632	0.230061	0.162577	0.313869	EPI
C4B63_76g52	9.75218	Medium	1.23498	0.130719	0.222222	0.0980392	0.492958	EPI
C4B63_9g432	9.74753	Medium	1.04277	0.0733333	0.233333	0.166667	0.476191	EPI
C4B63_42g126	9.72705	Medium	1.2667	0.0627178	0.219512	0.156794	0.564706	EPI
C4B63_7g1820c	9.72531	Medium	0.998116	0.107527	0.268817	0.0537634	0.52	EPI
C4B63_2g821	9.71598	Medium	1.13497	0.102564	0.301282	0.173077	0.389121	EPI
C4B63_58g112	9.70646	Medium	1.02933	0.116379	0.260776	0.131466	0.346667	EPI
C4B63_43g212	9.6873	Medium	1.16872	0.13242	0.278539	0.0958904	0.395161	EPI
C4B63_9g396	9.66888	Medium	1.22156	0.153125	0.228125	0.103125	0.485294	EPI
C4B63_40g46	9.62274	Medium	1.03095	0.0669856	0.229665	0.172249	0.413223	EPI
C4B63_7g236	9.61497	Medium	1.02596	0.145161	0.268817	0.100358	0.381119	EPI
C4B63_51g192	9.60321	Medium	1.19923	0.0775348	0.296223	0.170974	0.421818	EPI
C4B63_42g269	9.52874	Medium	1.31402	0.110132	0.334802	0.0484581	0.419355	EPI
C4B63_23g204	9.51983	Medium	0.956275	0.120536	0.252232	0.158482	0.269841	EPI
C4B63_4g466	9.50994	Medium	1.10524	0.155612	0.25	0.119898	0.389474	EPI
C4B63_24g203	9.49357	Medium	0.798283	0.142336	0.288321	0.113139	0.275641	EPI
C4B63_112g23	9.47973	Medium	0.89603	0.148649	0.25473	0.118243	0.337985	EPI
C4B63_38g251	9.47452	Medium	0.955623	0.0392157	0.254902	0.163399	0.353658	EPI
C4B63_53g155	9.46867	Medium	1.1322	0.0954774	0.251256	0.135678	0.450549	EPI
C4B63_45g97	9.4612	Medium	1.1208	0.128743	0.251497	0.140719	0.450617	EPI
C4B63_97g36	9.45729	Medium	1.05426	0.0994595	0.248649	0.115676	0.47343	EPI
C4B63_23g1269c	9.43287	Medium	0.934785	0.114286	0.285714	0.114286	0.486486	EPI
C4B63_266g13	9.42213	Medium	0.788355	0.117647	0.208556	0.208556	0.315068	EPI
C4B63_5g774	9.41792	Medium	1.06787	0.156556	0.304305	0.0900196	0.341637	EPI
C4B63_28g35	9.40026	Medium	1.07607	0.0909091	0.290909	0.15	0.415094	EPI
C4B63_4g146	9.39764	Medium	1.05066	0.130261	0.270541	0.112224	0.344262	EPI
C4B63_23g71	9.39647	Medium	0.875765	0.166667	0.241935	0.0806452	0.348837	EPI
C4B63_20g747c	9.38019	Medium	1.28024	0.0408163	0.295918	0.142857	0.566038	EPI
C4B63_83g91	9.35433	Medium	1.44578	0.075431	0.198276	0.112069	0.574468	EPI
C4B63_483g4	9.34618	Medium	1.2542	0.126919	0.306039	0.0726714	0.416	EPI
C4B63_38g159	9.33614	Medium	1.16446	0.121771	0.273063	0.121771	0.401274	EPI
C4B63_10g1870c	9.32861	Medium	1.01605	0.0425532	0.287234	0.191489	0.411765	EPI
C4B63_2g357	9.32193	Medium	0.962689	0.140187	0.264019	0.170561	0.406417	EPI
C4B63_30g133	9.30921	Medium	1.12912	0.111392	0.253165	0.129114	0.4	EPI
C4B63_11g93	9.30857	Medium	0.985744	0.154079	0.243202	0.141994	0.358553	EPI
C4B63_32g1134c	9.2957	Medium	1.15681	0.126437	0.229885	0.126437	0.404762	EPI
C4B63_32g52	9.28624	Medium	1.03167	0.133005	0.27422	0.149425	0.339934	EPI
C4B63_210g35	9.28362	Medium	1.02004	0.0795455	0.252841	0.15625	0.371728	EPI
C4B63_58g126	9.26772	Medium	1.04116	0.162963	0.288889	0.122222	0.262712	EPI
C4B63_18g1091c	9.25847	Medium	1.17086	0.11194	0.238806	0.104478	0.34375	EPI
C4B63_9g2075c	9.25255	Medium	1.14259	0.0900901	0.243243	0.144144	0.375	EPI
C4B63_12g346	9.24782	Medium	0.866212	0.0918033	0.236066	0.180328	0.411765	EPI
C4B63_44g223	9.24318	Medium	1.16797	0.147287	0.29845	0.112403	0.40274	EPI
C4B63_250g25	9.22889	Medium	1.26349	0.145221	0.279412	0.0863971	0.403226	EPI
C4B63_206g14	9.22119	Medium	1.09685	0.160428	0.256684	0.117647	0.32567	EPI
C4B63_41g205	9.17875	Medium	1.36596	0.0608519	0.255578	0.0993915	0.589552	EPI
C4B63_9g220	9.17614	Medium	1.44027	0.0979592	0.314286	0.126531	0.394161	EPI
C4B63_64g436c	9.16101	Medium	1.35083	0.23301	0.291262	0.0776699	0.355556	EPI
C4B63_90g178c	9.16101	Medium	1.35083	0.23301	0.291262	0.0776699	0.355556	EPI
C4B63_43g855c	9.14832	Medium	1.22519	0.122222	0.277778	0.177778	0.4	EPI
C4B63_28g113	9.12335	Medium	1.27147	0.0675106	0.194093	0.151899	0.524475	EPI
C4B63_4g383	9.11175	Medium	0.937221	0.142105	0.25	0.121053	0.377143	EPI
C4B63_70g126	9.10676	Medium	1.19594	0.126722	0.239669	0.107438	0.438144	EPI
C4B63_1g70	9.09484	Medium	1.11137	0.0844444	0.28	0.128889	0.319672	EPI
C4B63_5g413	9.09484	Medium	1.11137	0.0844444	0.28	0.128889	0.319672	EPI
C4B63_38g78	9.08422	Medium	1.10198	0.153374	0.263804	0.122699	0.348993	EPI
C4B63_53g163	9.06121	Medium	1.43183	0.0992063	0.333333	0.0873016	0.477707	EPI
C4B63_76g57	9.06061	Medium	1.20941	0.0791027	0.242031	0.103896	0.442623	EPI
C4B63_42g81	9.04135	Medium	1.03048	0.133758	0.257962	0.121019	0.405594	EPI
C4B63_7g133	9.02475	Medium	1.06825	0.12987	0.316017	0.0779221	0.303922	EPI
C4B63_30g168	8.97632	Medium	1.30989	0.0290698	0.122093	0.209302	0.490476	EPI
C4B63_14g106	8.97315	Medium	1.00782	0.140351	0.25	0.140351	0.3125	EPI
C4B63_25g201	8.96954	Medium	1.14016	0.191268	0.237006	0.0914761	0.425837	EPI
C4B63_32g43	8.96508	Medium	0.972284	0.100823	0.279835	0.170782	0.404762	EPI
C4B63_55g174	8.9607	Medium	1.30054	0.102941	0.220588	0.0955882	0.465517	EPI
C4B63_7g74	8.95392	Medium	1.43317	0.165746	0.226519	0.0718232	0.466667	EPI
C4B63_31g80	8.94952	Medium	1.03926	0.120278	0.228628	0.136183	0.371245	EPI
C4B63_28g89	8.9203	Medium	1.02595	0.133106	0.262799	0.139932	0.352	EPI
C4B63_70g80	8.91286	Medium	1.21159	0.11336	0.234818	0.161943	0.480315	EPI
C4B63_2g1360c	8.91244	Medium	0.96049	0.217391	0.23913	0.115942	0.277778	EPI
C4B63_52g170	8.90958	Medium	1.12913	0.109271	0.296358	0.100166	0.418508	EPI
C4B63_60g163	8.90604	Medium	1.0071	0.154472	0.260163	0.150406	0.319588	EPI
C4B63_18g142	8.90184	Medium	1.16986	0.117188	0.291667	0.109375	0.375587	EPI
C4B63_9g276	8.89763	Medium	1.12882	0.0877193	0.216374	0.140351	0.424242	EPI
C4B63_137g37	8.88088	Medium	1.22941	0.0429799	0.30086	0.148997	0.465116	EPI
C4B63_78g37	8.87542	Medium	1.03265	0.132424	0.252809	0.124398	0.378182	EPI
C4B63_4g72	8.87113	Medium	1.00889	0.166667	0.232639	0.145833	0.343512	EPI
C4B63_20g213	8.85881	Medium	1.17299	0.160221	0.212707	0.116022	0.443787	EPI
C4B63_44g207	8.84883	Medium	1.14148	0.0896057	0.27957	0.182796	0.404762	EPI
C4B63_60g149	8.83717	Medium	1.01607	0.152542	0.230024	0.108959	0.398417	EPI
C4B63_188g152c	8.83357	Medium	1.14257	0	0.23	0.3	0.507937	EPI
C4B63_8g572	8.83269	Medium	1.02683	0.138194	0.303591	0.0892274	0.396714	EPI
C4B63_27g227	8.81915	Medium	0.951197	0.18254	0.253968	0.162698	0.362637	EPI
C4B63_23g1250c	8.80766	Medium	0.908409	0.0774648	0.274648	0.190141	0.366197	EPI
C4B63_30g161	8.78912	Medium	0.993322	0.165354	0.254593	0.0839895	0.396552	EPI
C4B63_23g83	8.78836	Medium	0.99634	0.137255	0.253749	0.131488	0.390663	EPI
C4B63_42g562c	8.78254	Medium	1.27143	0.0979021	0.300699	0.0909091	0.492308	EPI
C4B63_54g9	8.7816	Medium	1.3973	0.0716981	0.271698	0.143396	0.468354	EPI
C4B63_48g135	8.77983	Medium	1.26357	0.150943	0.237736	0.101887	0.410448	EPI
C4B63_253g16	8.77703	Medium	0.746568	0.133971	0.291866	0.0956938	0.32	EPI
C4B63_48g131	8.77556	Medium	0.912269	0.154341	0.299035	0.118971	0.271318	EPI
C4B63_354g13	8.77038	Medium	1.07219	0.1375	0.34375	0.06875	0.4	EPI
C4B63_113g51	8.7453	Medium	0.773867	0.12709	0.264214	0.120401	0.327731	EPI
C4B63_60g164	8.73065	Medium	0.925032	0.143731	0.269113	0.143731	0.346457	EPI
C4B63_10g517	8.72903	Medium	1.28227	0.137255	0.284314	0.0931373	0.44898	EPI
C4B63_58g142	8.71346	Medium	1.12284	0.0483271	0.245353	0.174721	0.39375	EPI
C4B63_13g262	8.7087	Medium	1.22853	0.114286	0.278571	0.164286	0.408451	EPI
C4B63_93g73	8.6972	Medium	1.07346	0.138365	0.251572	0.0943396	0.42439	EPI
C4B63_2g569	8.69126	Medium	1.24516	0.122677	0.32342	0.115242	0.377622	EPI
C4B63_30g248	8.6908	Medium	1.09943	0.16	0.231111	0.106667	0.5	EPI
C4B63_7g302	8.68347	Medium	0.956971	0.104167	0.284722	0.118056	0.376712	EPI
C4B63_80g14	8.66227	Medium	1.14767	0.129032	0.247312	0.150538	0.382353	EPI
C4B63_4g98	8.65792	Medium	1.06872	0.131105	0.25964	0.102828	0.402715	EPI
C4B63_44g125	8.65247	Medium	0.931171	0.124454	0.248908	0.126638	0.404858	EPI
C4B63_122g16	8.6502	Medium	1.1655	0.170629	0.261539	0.103497	0.386792	EPI
C4B63_2g36	8.64779	Medium	1.27481	0.124352	0.284974	0.0880829	0.3125	EPI
C4B63_207g1	8.64393	Medium	1.06643	0.115942	0.289855	0.057971	0.398374	EPI
C4B63_85g91	8.62803	Medium	1.09156	0.148532	0.317789	0.0863558	0.383764	EPI
C4B63_42g178	8.61632	Medium	1.27308	0.115063	0.221757	0.108787	0.456621	EPI
C4B63_48g134	8.61107	Medium	1.06914	0.133373	0.246769	0.130435	0.373762	EPI
C4B63_84g69	8.61036	Medium	1.096	0.13506	0.258094	0.130435	0.355828	EPI
C4B63_292g18	8.58986	Medium	1.22349	0.0555556	0.380952	0.146825	0.371622	EPI
C4B63_127g54	8.57647	Medium	1.16053	0.111386	0.259901	0.15099	0.423913	EPI
C4B63_11g9	8.5646	Medium	1.37586	0.131579	0.276316	0.0701754	0.411765	EPI
C4B63_4g2870c	8.54673	Medium	1.14155	0.141304	0.25	0.0869565	0.394737	EPI
C4B63_63g108	8.54648	Medium	1.20198	0.117517	0.283814	0.110865	0.435484	EPI
C4B63_13g258	8.54135	Medium	0.852353	0.155556	0.28254	0.149206	0.297101	EPI
C4B63_53g156	8.53573	Medium	1.0803	0.0855615	0.299465	0.187166	0.420561	EPI
C4B63_23g1292c	8.52929	Medium	1.20645	0.181034	0.301724	0.0603448	0.466667	EPI
C4B63_30g275	8.51978	Medium	1.47761	0.166667	0.246667	0.0666667	0.484849	EPI
C4B63_48g163	8.51549	Medium	1.14372	0.0641399	0.259475	0.113703	0.429268	EPI
C4B63_63g52	8.50116	Medium	1.34297	0.198953	0.235602	0.115183	0.43956	EPI
C4B63_60g132	8.49964	Medium	1.1375	0.0965909	0.278409	0.125	0.395604	EPI
C4B63_18g252	8.49159	Medium	0.887652	0.103586	0.270916	0.119522	0.420635	EPI
C4B63_46g84	8.48912	Medium	1.06749	0.129032	0.245161	0.122581	0.4	EPI
C4B63_170g30	8.48912	Medium	1.06749	0.129032	0.245161	0.122581	0.4	EPI
C4B63_81g98	8.42223	Medium	1.13658	0.0869565	0.322981	0.0931677	0.461539	EPI
C4B63_10g165	8.40423	Medium	1.14917	0.114815	0.248148	0.148148	0.417218	EPI
C4B63_13g1005c	8.40008	Medium	1.11435	0.0917431	0.357798	0.137615	0.350877	EPI
C4B63_20g635c	8.39004	Medium	1.32166	0.101695	0.254237	0.186441	0.52459	EPI
C4B63_101g35	8.37658	Medium	1.07383	0.205189	0.268868	0.106132	0.345679	EPI
C4B63_46g189	8.37375	Medium	1.19396	0.11254	0.311897	0.0932476	0.425373	EPI
C4B63_14g220c	8.3619	Medium	1.15063	0.0625	0.28125	0.109375	0.4	EPI
C4B63_52g157	8.3608	Medium	1.09689	0.127983	0.258134	0.119306	0.367965	EPI
C4B63_13g318	8.34084	Medium	1.27597	0.115385	0.241758	0.126374	0.473684	EPI
C4B63_58g78	8.33961	Medium	0.926021	0.102767	0.296443	0.213439	0.302326	EPI
C4B63_13g145	8.33107	Medium	1.0844	0.143149	0.271984	0.104294	0.397196	EPI
C4B63_11g83	8.32791	Medium	1.07539	0.0985507	0.298551	0.182609	0.376884	EPI
C4B63_138g27	8.31119	Medium	1.49211	0.033557	0.375839	0.181208	0.451613	EPI
C4B63_19g704c	8.30793	Medium	0.993976	0.189474	0.357895	0.0526316	0.21875	EPI
C4B63_97g31	8.29578	Medium	1.10962	0.175084	0.262626	0.0976431	0.328244	EPI
C4B63_85g48	8.28325	Medium	1.06849	0.116592	0.282511	0.165919	0.317757	EPI
C4B63_43g1033c	8.26739	Medium	1.1941	0.14876	0.247934	0.0991735	0.537037	EPI
C4B63_72g584c	8.24409	Medium	1.09048	0.0833333	0.266667	0.125	0.424658	EPI
C4B63_6g235	8.22021	Medium	1.12921	0.125554	0.301329	0.125554	0.380645	EPI
C4B63_63g47	8.21389	Medium	1.11043	0.108911	0.232673	0.133663	0.523256	EPI
C4B63_97g38	8.20231	Medium	1.01385	0.1	0.226923	0.15	0.40367	EPI
C4B63_37g419	8.19975	Medium	1.1337	0.136709	0.316456	0.0911392	0.389937	EPI
C4B63_26g261	8.19507	Medium	0.928149	0.16	0.252	0.135	0.374713	EPI
C4B63_30g144	8.19226	Medium	0.846458	0.177778	0.234921	0.152381	0.318182	EPI
C4B63_10g401	8.18312	Medium	0.97311	0.168539	0.224719	0.134831	0.320513	EPI
C4B63_348g21	8.18312	Medium	0.97311	0.168539	0.224719	0.134831	0.320513	EPI
C4B63_83g64	8.17178	Medium	1.14083	0.138365	0.289308	0.106918	0.418919	EPI
C4B63_133g36	8.14427	Medium	1.10362	0.128049	0.25	0.115854	0.44	EPI
C4B63_128g49	8.13539	Medium	1.08639	0.112927	0.249629	0.150074	0.388732	EPI
C4B63_29g4	8.11677	Medium	1.09707	0.122034	0.262712	0.0830508	0.390164	EPI
C4B63_55g357c	8.10978	Medium	1.24971	0.0980392	0.254902	0.137255	0.451613	EPI
C4B63_6g101	8.10503	Medium	0.969018	0.174497	0.234899	0.134228	0.359375	EPI
C4B63_45g130	8.09897	Medium	0.98901	0.179019	0.216648	0.101482	0.386667	EPI
C4B63_4g490	8.09525	Medium	1.19824	0.0947712	0.313725	0.0915033	0.379888	EPI
C4B63_170g28	8.0913	Medium	1.09353	0.136364	0.288961	0.12013	0.350649	EPI
C4B63_83g68	8.0817	Medium	1.25114	0.128641	0.274272	0.126214	0.457014	EPI
C4B63_13g230	8.07899	Medium	0.92376	0.0967742	0.25	0.173387	0.330578	EPI
C4B63_18g213	8.07549	Medium	0.945222	0.128834	0.266871	0.131902	0.410256	EPI
C4B63_42g80	8.06626	Medium	1.38074	0.0896552	0.268966	0.0965517	0.5	EPI
C4B63_28g29	8.05912	Medium	1.02465	0.137143	0.251429	0.137143	0.370787	EPI
C4B63_2g766	8.05231	Medium	1.02682	0.106509	0.189349	0.159763	0.377778	EPI
C4B63_6g498	8.05218	Medium	0.934114	0.105023	0.278539	0.127854	0.443038	EPI
C4B63_25g206	8.04929	Medium	1.06764	0.115385	0.266026	0.11859	0.407407	EPI
C4B63_30g290	8.03723	Medium	1.12843	0.145946	0.272973	0.132432	0.392857	EPI
C4B63_18g204	8.03374	Medium	0.983681	0.131034	0.216092	0.0896552	0.409326	EPI
C4B63_42g78	8.02734	Medium	1.03216	0.0878661	0.301255	0.133891	0.473684	EPI
C4B63_202g13	8.02673	Medium	1.04295	0.0663812	0.308351	0.173448	0.420849	EPI
C4B63_202g14	8.02673	Medium	1.04295	0.0663812	0.308351	0.173448	0.420849	EPI
C4B63_202g15	8.02673	Medium	1.04295	0.0663812	0.308351	0.173448	0.420849	EPI
C4B63_202g16	8.02673	Medium	1.04295	0.0663812	0.308351	0.173448	0.420849	EPI
C4B63_202g17	8.02673	Medium	1.04295	0.0663812	0.308351	0.173448	0.420849	EPI
C4B63_202g18	8.02673	Medium	1.04295	0.0663812	0.308351	0.173448	0.420849	EPI
C4B63_202g19	8.02673	Medium	1.04295	0.0663812	0.308351	0.173448	0.420849	EPI
C4B63_202g20	8.02673	Medium	1.04295	0.0663812	0.308351	0.173448	0.420849	EPI
C4B63_202g21	8.02673	Medium	1.04295	0.0663812	0.308351	0.173448	0.420849	EPI
C4B63_202g22	8.02673	Medium	1.04295	0.0663812	0.308351	0.173448	0.420849	EPI
C4B63_78g26	8.02401	Medium	1.42883	0.0869565	0.223603	0.118012	0.47191	EPI
C4B63_63g85	8.01393	Medium	1.26933	0.0769231	0.238461	0.153846	0.483222	EPI
C4B63_6g396	8.01227	Medium	1.12952	0.124077	0.302806	0.124077	0.379421	EPI
C4B63_143g20	8.00818	Medium	0.988776	0.165354	0.257218	0.0839895	0.390805	EPI
C4B63_26g192	7.99405	Medium	0.834573	0.155807	0.246459	0.0878187	0.285714	EPI
C4B63_4g357	7.99116	Medium	1.11017	0.153614	0.274096	0.0843374	0.420382	EPI
C4B63_95g55	7.9511	Medium	0.979828	0.095008	0.289855	0.151369	0.363897	EPI
C4B63_44g169	7.9463	Medium	1.10891	0.104072	0.20362	0.0859729	0.547368	EPI
C4B63_3g1106	7.94243	Medium	1.40101	0.110145	0.328985	0.102899	0.4	EPI
C4B63_128g44	7.93868	Medium	1.17801	0.113365	0.239857	0.120525	0.459584	EPI
C4B63_253g15	7.93545	Medium	1.11849	0.148551	0.311594	0.0942029	0.330769	EPI
C4B63_10g455	7.93388	Medium	0.925103	0.122421	0.233838	0.151307	0.376582	EPI
C4B63_39g342	7.93354	Medium	1.14253	0.09699	0.244147	0.167224	0.487342	EPI
C4B63_27g219	7.93083	Medium	1.12511	0.125945	0.234257	0.125945	0.406863	EPI
C4B63_6g534	7.92259	Medium	1.02349	0.110672	0.29249	0.150198	0.256757	EPI
C4B63_61g107	7.91943	Medium	1.12828	0.0994872	0.227692	0.137436	0.42029	EPI
C4B63_69g154	7.90915	Medium	0.839725	0.213974	0.218341	0.0436681	0.410256	EPI
C4B63_28g54	7.90543	Medium	1.0568	0.128936	0.308846	0.137931	0.33913	EPI
C4B63_40g35	7.9041	Medium	1.1967	0.119403	0.294776	0.119403	0.385246	EPI
C4B63_6g118	7.90164	Medium	1.12035	0.0970874	0.264563	0.145631	0.38	EPI
C4B63_6g132	7.88489	Medium	1.65362	0.0614439	0.24424	0.113671	0.552699	EPI
C4B63_6g136	7.88489	Medium	1.65362	0.0614439	0.24424	0.113671	0.552699	EPI
C4B63_45g228	7.87192	Medium	1.19974	0.0934343	0.255051	0.117424	0.48046	EPI
C4B63_2g718	7.85951	Medium	1.10524	0.0490797	0.294478	0.141104	0.319588	EPI
C4B63_8g539	7.85752	Medium	1.14797	0.114478	0.195286	0.107744	0.448276	EPI
C4B63_97g40	7.81656	Medium	1.1377	0.100319	0.242038	0.127388	0.457792	EPI
C4B63_207g2	7.80505	Medium	1.00568	0.161972	0.232394	0.151409	0.358779	EPI
C4B63_18g179	7.80334	Medium	1.04413	0.108647	0.237251	0.121951	0.417722	EPI
C4B63_42g63	7.79042	Medium	1.07252	0.0895954	0.289017	0.112717	0.408046	EPI
C4B63_2g161	7.78703	Medium	1.03408	0.131222	0.226244	0.135747	0.477876	EPI
C4B63_6g113	7.78263	Medium	1.13481	0.170854	0.257538	0.0879397	0.408046	EPI
C4B63_46g33	7.75898	Medium	0.859668	0.171429	0.3	0.104762	0.368932	EPI
C4B63_10g115	7.75642	Medium	1.47992	0.0618557	0.21134	0.113402	0.588235	EPI
C4B63_94g53	7.73772	Medium	1.0181	0.125	0.267857	0.132653	0.397059	EPI
C4B63_2g319	7.7326	Medium	0.987572	0.157434	0.242954	0.0612245	0.439216	EPI
C4B63_10g450	7.72956	Medium	1.28908	0.090573	0.251386	0.131238	0.424149	EPI
C4B63_18g29	7.72593	Medium	1.06753	0.100372	0.29368	0.118959	0.30303	EPI
C4B63_7g212	7.71518	Medium	1.04608	0.120253	0.236287	0.107595	0.371795	EPI
C4B63_29g184	7.7104	Medium	0.898887	0.112288	0.313559	0.184322	0.285024	EPI
C4B63_26g240	7.70468	Medium	0.937737	0.0931818	0.277273	0.170455	0.402235	EPI
C4B63_2g752	7.68015	Medium	1.00587	0.148847	0.234801	0.119497	0.388889	EPI
C4B63_61g135	7.67521	Medium	1.18606	0.107399	0.260143	0.136038	0.456221	EPI
C4B63_10g148	7.67356	Medium	1.0219	0.103975	0.275229	0.174312	0.337209	EPI
C4B63_43g131	7.662	Medium	1.05312	0.0961538	0.230769	0.0961538	0.344444	EPI
C4B63_1g128c	7.65663	Medium	1.11781	0.169355	0.282258	0.0564516	0.396825	EPI
C4B63_20g43	7.65191	Medium	1.11737	0.123288	0.283105	0.16895	0.34	EPI
C4B63_192g3	7.65088	Medium	1.09789	0.152956	0.249357	0.123393	0.306818	EPI
C4B63_21g44	7.63567	Medium	0.854761	0.0914286	0.24	0.171429	0.391892	EPI
C4B63_294g3	7.6186	Medium	1.35637	0.0797546	0.245399	0.159509	0.539326	EPI
C4B63_4g463	7.56507	Medium	1.16049	0.0862423	0.281314	0.119096	0.416667	EPI
C4B63_157g168c	7.56457	Medium	0.728651	0.0940171	0.239316	0.153846	0.306122	EPI
C4B63_171g57c	7.56457	Medium	0.728651	0.0940171	0.239316	0.153846	0.306122	EPI
C4B63_84g22	7.56074	Medium	0.910729	0.0663507	0.274882	0.127962	0.370079	EPI
C4B63_10g136	7.55873	Medium	1.09576	0.110565	0.260442	0.127764	0.423729	EPI
C4B63_23g211	7.55392	Medium	1.01025	0.166667	0.273148	0.111111	0.395833	EPI
C4B63_259g10	7.55225	Medium	1.01374	0.117021	0.283688	0.12766	0.346405	EPI
C4B63_80g4	7.53864	Medium	1.18503	0.106805	0.278828	0.121928	0.427256	EPI
C4B63_51g174	7.53503	Medium	1.21236	0.123953	0.273032	0.0938024	0.38024	EPI
C4B63_93g77	7.52667	Medium	1.33376	0.115741	0.240741	0.0925926	0.479339	EPI
C4B63_2g156	7.52154	Medium	1.37059	0.12766	0.276596	0.0759878	0.532544	EPI
C4B63_26g206	7.50315	Medium	1.11433	0.129597	0.281961	0.136602	0.383275	EPI
C4B63_19g36	7.49017	Medium	1.12576	0.160622	0.290155	0.0466321	0.370787	EPI
C4B63_61g149	7.48683	Medium	1.16324	0.0931759	0.251968	0.108924	0.476744	EPI
C4B63_89g69	7.4775	Medium	1.04518	0.0642398	0.312634	0.171306	0.416988	EPI
C4B63_80g34	7.47657	Medium	0.907718	0.151741	0.233831	0.146766	0.423077	EPI
C4B63_54g23	7.47025	Medium	1.33279	0.108696	0.192029	0.144927	0.489933	EPI
C4B63_9g508	7.46817	Medium	0.998371	0.129103	0.247265	0.115974	0.383333	EPI
C4B63_19g98	7.4639	Medium	1.05792	0.131313	0.237374	0.0707071	0.51579	EPI
C4B63_83g85	7.45904	Medium	1.09472	0.12523	0.316759	0.130755	0.365079	EPI
C4B63_295g26	7.45775	Medium	0.940427	0.161	0.251	0.135	0.372414	EPI
C4B63_43g6	7.45615	Medium	1.08292	0.102421	0.22905	0.126629	0.417671	EPI
C4B63_168g37	7.45615	Medium	1.08292	0.102421	0.22905	0.126629	0.417671	EPI
C4B63_10g522	7.44675	Medium	0.998016	0.105005	0.248283	0.125613	0.408663	EPI
C4B63_14g63	7.44187	Medium	0.941149	0.16954	0.247126	0.103448	0.373333	EPI
C4B63_22g77	7.42405	Medium	0.874531	0.142703	0.254054	0.0983784	0.320186	EPI
C4B63_47g58	7.41152	Medium	1.35779	0.09375	0.24375	0.13125	0.564706	EPI
C4B63_34g117	7.40959	Medium	0.995918	0.123786	0.288835	0.133495	0.348066	EPI
C4B63_12g20	7.40773	Medium	1.18953	0.127962	0.270142	0.130332	0.38914	EPI
C4B63_85g50	7.4009	Medium	1.09364	0.131751	0.229951	0.0900164	0.419558	EPI
C4B63_95g12	7.39976	Medium	1.09642	0.123552	0.19305	0.131274	0.402985	EPI
C4B63_10g303	7.39344	Medium	0.953071	0.159196	0.253478	0.149923	0.333333	EPI
C4B63_97g23	7.39061	Medium	0.935166	0.158192	0.274576	0.0858757	0.357143	EPI
C4B63_9g383	7.38697	Medium	0.979355	0.15404	0.294192	0.131313	0.356771	EPI
C4B63_4g258	7.38684	Medium	1.07205	0.127161	0.251852	0.104938	0.439791	EPI
C4B63_21g87	7.37116	Medium	1.70762	0.0888889	0.275556	0.106667	0.522581	EPI
C4B63_300g106c	7.36613	Medium	1.14152	0.0776699	0.165048	0.194175	0.520833	EPI
C4B63_300g99c	7.36613	Medium	1.14152	0.0776699	0.165048	0.194175	0.520833	EPI
C4B63_23g1324c	7.35175	Medium	1.06379	0.128571	0.3	0.114286	0.464286	EPI
C4B63_4g92	7.35018	Medium	0.97899	0.118919	0.24054	0.143243	0.420213	EPI
C4B63_354g26c	7.33939	Medium	0.914011	0.130841	0.168224	0.186916	0.313725	EPI
C4B63_252g14	7.33629	Medium	1.14657	0.131528	0.261122	0.102514	0.421875	EPI
C4B63_32g224	7.32993	Medium	1.13417	0.129032	0.219355	0.141935	0.479452	EPI
C4B63_35g179	7.31675	Medium	1.05643	0.105556	0.244444	0.116667	0.45977	EPI
C4B63_294g13	7.31334	Medium	1.27328	0.0757576	0.280303	0.156566	0.511111	EPI
C4B63_2g293	7.29776	Medium	0.941083	0.119205	0.225166	0.15894	0.333333	EPI
C4B63_16g1800c	7.29589	Medium	1.25991	0.0877193	0.350877	0.0789474	0.491803	EPI
C4B63_18g278	7.29469	Medium	1.3463	0.175355	0.2891	0.0805687	0.419643	EPI
C4B63_46g105	7.28746	Medium	1.00576	0.160563	0.259155	0.104225	0.432258	EPI
C4B63_28g170	7.28627	Medium	1.18901	0.0642202	0.284404	0.137615	0.516129	EPI
C4B63_134g37	7.25924	Medium	1.06936	0.0938865	0.200873	0.172489	0.425339	EPI
C4B63_2g380	7.25887	Medium	0.841178	0.0994475	0.248619	0.157459	0.387879	EPI
C4B63_6g317	7.25085	Medium	1.38855	0.042879	0.289433	0.173047	0.486352	EPI
C4B63_137g41	7.25085	Medium	1.38855	0.042879	0.289433	0.173047	0.486352	EPI
C4B63_54g18	7.24666	Medium	0.886116	0.142857	0.25	0.116071	0.40239	EPI
C4B63_112g25	7.23733	Medium	0.820531	0.132673	0.247525	0.142574	0.380208	EPI
C4B63_22g151c	7.21743	Medium	0.948237	0.180723	0.156627	0.108434	0.5	EPI
C4B63_14g78	7.19109	Medium	1.11426	0.127273	0.272727	0.133333	0.285714	EPI
C4B63_17g82	7.19022	Medium	1.05042	0.125506	0.226721	0.125506	0.504348	EPI
C4B63_2g39	7.1898	Medium	1.0351	0.0634146	0.302439	0.17561	0.440367	EPI
C4B63_39g350	7.18807	Medium	0.870644	0.117284	0.294239	0.121399	0.319249	EPI
C4B63_2g558	7.18501	Medium	1.19256	0.146018	0.261062	0.143805	0.414097	EPI
C4B63_13g240	7.1766	Medium	1.1009	0.117647	0.264706	0.0735294	0.541284	EPI
C4B63_43g175	7.16543	Medium	0.998808	0.132251	0.269141	0.0858469	0.378641	EPI
C4B63_77g29	7.16467	Medium	1.59644	0.0450451	0.279279	0.0900901	0.513158	EPI
C4B63_230g12	7.15897	Medium	1.13576	0.131068	0.242718	0.106796	0.420875	EPI
C4B63_42g179	7.14283	Medium	1.24674	0.0896226	0.254717	0.0990566	0.472868	EPI
C4B63_7g160	7.13074	Medium	0.910165	0.0588235	0.303922	0.142157	0.365079	EPI
C4B63_25g237	7.12125	Medium	1.15448	0.109195	0.25	0.104885	0.423077	EPI
C4B63_28g168	7.11321	Medium	0.96435	0.137705	0.229508	0.180328	0.358333	EPI
C4B63_22g269c	7.10744	Medium	1.33179	0.104167	0.291667	0.138889	0.358025	EPI
C4B63_12g408	7.09372	Medium	1.13033	0.10989	0.28022	0.104396	0.464286	EPI
C4B63_86g237c	7.09124	Medium	0.970723	0.217391	0.231884	0.123188	0.277778	EPI
C4B63_8g542	7.08581	Medium	1.09994	0.131313	0.29798	0.0959596	0.269663	EPI
C4B63_32g16	7.0807	Medium	1.27285	0.0854701	0.307692	0.115385	0.446808	EPI
C4B63_37g374	7.08044	Medium	0.86936	0.138393	0.285714	0.0892857	0.348624	EPI
C4B63_62g91	7.08044	Medium	0.86936	0.138393	0.285714	0.0892857	0.348624	EPI
C4B63_38g243	7.07814	Medium	1.50455	0.126667	0.28	0.08	0.46875	EPI
C4B63_20g515c	7.07462	Medium	1.09914	0.196262	0.271028	0.0747664	0.228571	EPI
C4B63_17g129c	7.06421	Medium	0.830277	0.119718	0.190141	0.147887	0.396825	EPI
C4B63_17g133c	7.06421	Medium	0.830277	0.119718	0.190141	0.147887	0.396825	EPI
C4B63_17g137c	7.06421	Medium	0.830277	0.119718	0.190141	0.147887	0.396825	EPI
C4B63_17g141c	7.06421	Medium	0.830277	0.119718	0.190141	0.147887	0.396825	EPI
C4B63_46g87	7.06168	Medium	1.56126	0.0732673	0.225743	0.108911	0.52071	EPI
C4B63_17g46	7.05496	Medium	1.10418	0.110619	0.274336	0.110619	0.405172	EPI
C4B63_7g400	7.0549	Medium	0.8075	0.145859	0.207664	0.143387	0.341108	EPI
C4B63_9g436	7.04934	Medium	1.14199	0.0774818	0.215496	0.11138	0.458333	EPI
C4B63_91g34	7.04282	Medium	0.967171	0.171875	0.322917	0.104167	0.222222	EPI
C4B63_309g12	7.0383	Medium	1.02802	0.133758	0.33758	0.0828026	0.338462	EPI
C4B63_4g144	7.03331	Medium	1.0548	0.119681	0.279255	0.0824468	0.358289	EPI
C4B63_14g147	7.02795	Medium	0.951244	0.164103	0.223077	0.146154	0.331361	EPI
C4B63_12g237	7.02271	Medium	1.03482	0.154312	0.270802	0.086233	0.371951	EPI
C4B63_2g354	7.02152	Medium	0.958513	0.188202	0.258427	0.129214	0.333333	EPI
C4B63_2g770	7.00415	Medium	1.16528	0.133721	0.19186	0.110465	0.463158	EPI
C4B63_7g299	6.99938	Medium	0.945869	0.136228	0.258982	0.103293	0.343537	EPI
C4B63_15g18	6.99844	Medium	1.01787	0.107706	0.254816	0.160245	0.36136	EPI
C4B63_32g51	6.99131	Medium	1.09411	0.111588	0.27897	0.128755	0.391304	EPI
C4B63_22g32	6.97747	Medium	1.17463	0.129578	0.340845	0.121127	0.364162	EPI
C4B63_79g36	6.94852	Medium	1.02395	0.107581	0.249894	0.126641	0.411814	EPI
C4B63_57g96	6.94841	Medium	1.64698	0.147321	0.303571	0.0491071	0.479675	EPI
C4B63_25g113	6.94185	Medium	1.09294	0.118126	0.230143	0.173116	0.405858	EPI
C4B63_202g32	6.90873	Medium	1.12454	0.101695	0.322034	0.135593	0.413793	EPI
C4B63_63g145	6.89676	Medium	1.22188	0.136306	0.307006	0.0738854	0.408269	EPI
C4B63_10g166	6.88346	Medium	1.08051	0.131188	0.212871	0.168317	0.376963	EPI
C4B63_63g99	6.87999	Medium	1.05601	0.168385	0.285223	0.0893471	0.288136	EPI
C4B63_21g53	6.8762	Medium	1.02686	0.110312	0.23741	0.11271	0.447699	EPI
C4B63_13g322	6.87519	Medium	1.24132	0.113402	0.185567	0.127148	0.478261	EPI
C4B63_9g2226c	6.86984	Medium	1.48816	0.064	0.272	0.12	0.45946	EPI
C4B63_7g226	6.86242	Medium	0.791414	0.157068	0.235602	0.136126	0.315068	EPI
C4B63_52g147	6.84444	Medium	1.18551	0.122549	0.256128	0.0968137	0.43418	EPI
C4B63_25g240	6.83605	Medium	0.906404	0.13468	0.245791	0.13468	0.360544	EPI
C4B63_2g761	6.83446	Medium	1.25152	0.14966	0.261905	0.0816327	0.426667	EPI
C4B63_98g4	6.82533	Medium	1.12319	0.126126	0.263063	0.140541	0.396429	EPI
C4B63_19g27	6.82501	Medium	1.3177	0.0869565	0.402174	0.0407609	0.468927	EPI
C4B63_18g1093c	6.81702	Medium	0.751737	0.0769231	0.273504	0.128205	0.327586	EPI
C4B63_38g82	6.78102	Medium	1.29249	0.101209	0.225076	0.119335	0.486111	EPI
C4B63_35g189	6.7747	Medium	1.26844	0.0588235	0.352941	0.117647	0.397959	EPI
C4B63_40g160	6.77383	Medium	1.48241	0.0683761	0.233618	0.148148	0.52381	EPI
C4B63_330g4	6.77026	Medium	1.23117	0.105263	0.266667	0.161404	0.419355	EPI
C4B63_13g194	6.7698	Medium	1.19131	0.145	0.28	0.105	0.351648	EPI
C4B63_42g245	6.76562	Medium	1.02976	0.123209	0.292264	0.123209	0.394904	EPI
C4B63_24g1292c	6.76111	Medium	0.874729	0.0243902	0.243902	0.280488	0.46	EPI
C4B63_147g165c	6.76111	Medium	0.874729	0.0243902	0.243902	0.280488	0.46	EPI
C4B63_21g41	6.75934	Medium	1.32881	0.107527	0.284946	0.0860215	0.51	EPI
C4B63_40g122	6.74567	Medium	1.09457	0.14554	0.211268	0.122066	0.480392	EPI
C4B63_45g213	6.74374	Medium	0.942192	0.0925926	0.259259	0.0864198	0.353658	EPI
C4B63_51g129	6.72931	Medium	1.12221	0.079646	0.300885	0.132743	0.45045	EPI
C4B63_297g9	6.72678	Medium	1.26157	0.123644	0.288503	0.112798	0.327731	EPI
C4B63_219g46	6.71897	Medium	1.05426	0.11875	0.18125	0.1125	0.465753	EPI
C4B63_23g102	6.71129	Medium	1.04358	0.148315	0.319101	0.148315	0.273171	EPI
C4B63_16g17	6.70806	Medium	1.01673	0.118168	0.292467	0.161004	0.315942	EPI
C4B63_34g333	6.70703	Medium	0.964098	0.0756972	0.262948	0.231076	0.389313	EPI
C4B63_49g65	6.70625	Medium	1.20762	0.0828729	0.314917	0.157459	0.403226	EPI
C4B63_19g821c	6.70536	Medium	1.35886	0.101124	0.337079	0.0898876	0.42	EPI
C4B63_236g21	6.7045	Medium	1.05131	0.125	0.175	0.1125	0.472222	EPI
C4B63_10g1625c	6.70236	Medium	1.34127	0.0964912	0.236842	0.122807	0.47541	EPI
C4B63_114g25	6.70187	Medium	1.05931	0.0943061	0.211744	0.108541	0.464029	EPI
C4B63_9g455	6.69899	Medium	1.1139	0.0826873	0.24031	0.139535	0.439153	EPI
C4B63_26g214	6.69527	Medium	1.13623	0.0852535	0.246544	0.152074	0.438525	EPI
C4B63_22g71	6.69005	Medium	1.0809	0.134715	0.222798	0.11399	0.431818	EPI
C4B63_52g138	6.68962	Medium	1.16179	0.185484	0.225806	0.0725806	0.383929	EPI
C4B63_17g69	6.6872	Medium	1.18505	0.139113	0.260081	0.127016	0.449153	EPI
C4B63_46g74	6.68634	Medium	0.925641	0.186207	0.251724	0.0954023	0.317919	EPI
C4B63_23g275	6.68383	Medium	1.03081	0.137994	0.24931	0.125575	0.381281	EPI
C4B63_2g485	6.68327	Medium	0.995331	0.170132	0.26087	0.0793951	0.257511	EPI
C4B63_4g515	6.67686	Medium	0.966174	0.108557	0.250319	0.123883	0.380282	EPI
C4B63_34g309	6.67538	Medium	1.14205	0.152091	0.190114	0.106464	0.474308	EPI
C4B63_9g2198c	6.66467	Medium	1.06031	0.194444	0.240741	0.101852	0.48	EPI
C4B63_9g221	6.66358	Medium	0.869198	0.109677	0.225806	0.167742	0.472727	EPI
C4B63_61g701c	6.66279	Medium	1.05056	0.162963	0.348148	0.133333	0.196429	EPI
C4B63_19g274	6.65967	Medium	1.20246	0.173653	0.257485	0.113772	0.486842	EPI
C4B63_19g11	6.65935	Medium	1.08482	0.0891089	0.262376	0.116337	0.404348	EPI
C4B63_10g453	6.65831	Medium	0.93542	0.137513	0.26087	0.112235	0.368932	EPI
C4B63_102g68	6.64357	Medium	0.891783	0.112869	0.275317	0.144515	0.308316	EPI
C4B63_7g444	6.62798	Medium	1.18294	0.136696	0.318145	0.0764849	0.385399	EPI
C4B63_102g44	6.62632	Medium	1.07584	0.108225	0.272727	0.147186	0.40708	EPI
C4B63_513g6	6.6243	Medium	0.875657	0.163934	0.237705	0.0942623	0.285714	EPI
C4B63_17g253	6.62193	Medium	1.31749	0.116618	0.250729	0.0699709	0.457711	EPI
C4B63_47g40	6.62172	Medium	1.25777	0.122449	0.321429	0.112245	0.382353	EPI
C4B63_16g131	6.6211	Medium	1.23492	0.140351	0.270677	0.102757	0.403941	EPI
C4B63_30g280	6.61971	Medium	1.15356	0.149254	0.253731	0.0895522	0.371681	EPI
C4B63_4g355	6.61934	Medium	1.13365	0.0574324	0.233108	0.118243	0.473988	EPI
C4B63_34g110	6.60852	Medium	1.0017	0.130699	0.264438	0.155015	0.326923	EPI
C4B63_7g266	6.60426	Medium	1.01337	0.145604	0.255495	0.104396	0.41358	EPI
C4B63_16g331	6.59411	Medium	1.07253	0.144509	0.22158	0.138728	0.427711	EPI
C4B63_52g161	6.58845	Medium	1.0955	0.114493	0.253623	0.118841	0.42522	EPI
C4B63_48g144	6.58507	Medium	1.24642	0.0848485	0.230303	0.121212	0.544118	EPI
C4B63_26g201	6.58487	Medium	1.06016	0.108719	0.261572	0.141012	0.388636	EPI
C4B63_10g454	6.58213	Medium	0.990687	0.142857	0.273809	0.107143	0.342342	EPI
C4B63_18g169	6.58019	Medium	0.950086	0.109849	0.25	0.0909091	0.415385	EPI
C4B63_13g157	6.56601	Medium	1.28561	0.0685579	0.269504	0.165485	0.475862	EPI
C4B63_184g8	6.55386	Medium	1.05194	0.147208	0.304569	0.0761421	0.292553	EPI
C4B63_2g452	6.53802	Medium	1.11629	0.14619	0.253499	0.108865	0.41958	EPI
C4B63_2g713	6.53703	Medium	1.1563	0.159292	0.269912	0.0973451	0.423077	EPI
C4B63_4g65	6.53643	Medium	1.63453	0.126506	0.228916	0.0722892	0.524752	EPI
C4B63_9g227	6.5285	Medium	1.34344	0.127962	0.260663	0.104265	0.518182	EPI
C4B63_47g53	6.52614	Medium	1.13952	0.145833	0.270833	0.104167	0.285714	EPI
C4B63_9g1532c	6.52527	Medium	1.33014	0.111888	0.300699	0.125874	0.449275	EPI
C4B63_7g398	6.52423	Medium	0.992379	0.145194	0.265849	0.0920245	0.40991	EPI
C4B63_330g10	6.51643	Medium	1.16798	0.0880626	0.252446	0.176125	0.405797	EPI
C4B63_2g367	6.51563	Medium	1.06384	0.11315	0.250765	0.119266	0.389058	EPI
C4B63_88g273c	6.51082	Medium	0.925151	0.114865	0.283784	0.128378	0.2875	EPI
C4B63_6g397	6.50252	Medium	1.08709	0.140541	0.281081	0.0918919	0.380368	EPI
C4B63_282g15	6.50252	Medium	1.08709	0.140541	0.281081	0.0918919	0.380368	EPI
C4B63_49g328c	6.50052	Medium	1.57204	0.0805369	0.275168	0.107383	0.52381	EPI
C4B63_49g329c	6.50052	Medium	1.57204	0.0805369	0.275168	0.107383	0.52381	EPI
C4B63_293g33c	6.50052	Medium	1.57204	0.0805369	0.275168	0.107383	0.52381	EPI
C4B63_293g34c	6.50052	Medium	1.57204	0.0805369	0.275168	0.107383	0.52381	EPI
C4B63_4g2209c	6.49423	Medium	1.12824	0.126126	0.27027	0.135135	0.490909	EPI
C4B63_83g72	6.49392	Medium	1.23121	0.094697	0.284091	0.17803	0.385135	EPI
C4B63_30g199	6.48107	Medium	1.0834	0.092511	0.321586	0.15859	0.380531	EPI
C4B63_31g173	6.48077	Medium	1.41032	0.116541	0.244361	0.112782	0.400662	EPI
C4B63_45g131	6.48025	Medium	1.09409	0.11875	0.275	0.1625	0.337662	EPI
C4B63_227g2	6.47427	Medium	1.05964	0.197514	0.270718	0.0787293	0.320946	EPI
C4B63_210g26	6.47153	Medium	1.10482	0.0747253	0.265934	0.169231	0.419214	EPI
C4B63_6g149	6.47085	Medium	0.745292	0.133971	0.291866	0.0956938	0.32	EPI
C4B63_22g175	6.46118	Medium	1.0265	0.101313	0.238274	0.125704	0.411985	EPI
C4B63_79g21	6.45922	Medium	0.96384	0.185471	0.256569	0.0834621	0.323636	EPI
C4B63_49g138	6.45543	Medium	1.10628	0.0552147	0.288344	0.165644	0.489583	EPI
C4B63_76g32	6.44455	Medium	0.956663	0.112288	0.239407	0.103814	0.426009	EPI
C4B63_43g11	6.44233	Medium	1.22653	0.0922747	0.345494	0.118026	0.359833	EPI
C4B63_43g12	6.44233	Medium	1.22653	0.0922747	0.345494	0.118026	0.359833	EPI
C4B63_43g13	6.44233	Medium	1.22653	0.0922747	0.345494	0.118026	0.359833	EPI
C4B63_43g14	6.44233	Medium	1.22653	0.0922747	0.345494	0.118026	0.359833	EPI
C4B63_43g15	6.44233	Medium	1.22653	0.0922747	0.345494	0.118026	0.359833	EPI
C4B63_43g16	6.44233	Medium	1.22653	0.0922747	0.345494	0.118026	0.359833	EPI
C4B63_43g17	6.44233	Medium	1.22653	0.0922747	0.345494	0.118026	0.359833	EPI
C4B63_24g1258c	6.44177	Medium	1.31211	0.185841	0.247788	0.0619469	0.540984	EPI
C4B63_3g1096	6.43391	Medium	1.01724	0.0903226	0.277419	0.129032	0.391892	EPI
C4B63_4g252	6.42482	Medium	1.31321	0.149038	0.269231	0.0913462	0.376238	EPI
C4B63_263g4	6.42266	Medium	0.976537	0.131086	0.303371	0.138577	0.302521	EPI
C4B63_10g103	6.42177	Medium	1.02122	0.18883	0.292553	0.105053	0.31746	EPI
C4B63_45g221	6.41176	Medium	1.02463	0.103448	0.219212	0.157636	0.361702	EPI
C4B63_258g28	6.41102	Medium	1.13716	0.0769231	0.274725	0.167033	0.416667	EPI
C4B63_48g152	6.40209	Medium	0.818921	0.138075	0.263598	0.0920502	0.318966	EPI
C4B63_44g1056c	6.39407	Medium	1.26709	0.0571429	0.257143	0.142857	0.576923	EPI
C4B63_63g7	6.39048	Medium	0.991958	0.167598	0.282123	0.0977654	0.324242	EPI
C4B63_127g52	6.38584	Medium	1.09919	0.111364	0.295455	0.147727	0.382609	EPI
C4B63_227g9	6.38406	Medium	0.936139	0.144737	0.244737	0.121053	0.380682	EPI
C4B63_42g67	6.38034	Medium	1.09817	0.11014	0.230769	0.125874	0.413428	EPI
C4B63_4g199	6.37936	Medium	0.831189	0.1777	0.181185	0.10453	0.309278	EPI
C4B63_8g559	6.37481	Medium	1.05515	0.161702	0.217021	0.106383	0.41	EPI
C4B63_45g129	6.37288	Medium	0.997278	0.187393	0.23339	0.102215	0.358333	EPI
C4B63_24g215	6.3673	Medium	1.11109	0.155807	0.21813	0.082153	0.478261	EPI
C4B63_11g295c	6.36594	Medium	1.19137	0.0823529	0.364706	0.105882	0.25	EPI
C4B63_27g178	6.35678	Medium	1.15611	0.143813	0.274247	0.133779	0.296296	EPI
C4B63_46g91	6.35142	Medium	1.15073	0.14684	0.256506	0.118959	0.387475	EPI
C4B63_104g81	6.34943	Medium	1.1459	0.12	0.253913	0.147826	0.430976	EPI
C4B63_25g203	6.34533	Medium	0.844407	0.136752	0.219373	0.145299	0.377358	EPI
C4B63_12g130c	6.33908	Medium	1.10023	0.0724638	0.362319	0.202899	0.34375	EPI
C4B63_19g273	6.33706	Medium	1.11579	0.126075	0.260745	0.117478	0.360947	EPI
C4B63_17g980c	6.33557	Medium	1.08829	0.0615385	0.276923	0.0769231	0.512195	EPI
C4B63_20g157	6.33519	Medium	1.21446	0.0969697	0.29697	0.133333	0.402439	EPI
C4B63_102g56	6.33481	Medium	1.31156	0.125714	0.28	0.125714	0.448718	EPI
C4B63_168g14	6.33481	Medium	1.31156	0.125714	0.28	0.125714	0.448718	EPI
C4B63_42g187	6.33241	Medium	1.40874	0.0545455	0.245454	0.127273	0.511737	EPI
C4B63_4g331	6.32087	Medium	1.30116	0.107759	0.275862	0.0775862	0.467742	EPI
C4B63_13g138	6.31023	Medium	1.05614	0.145631	0.262136	0.131068	0.4	EPI
C4B63_297g10	6.3092	Medium	0.996339	0.167347	0.232653	0.118367	0.288288	EPI
C4B63_83g36	6.30868	Medium	1.14207	0.112121	0.269697	0.127273	0.473684	EPI
C4B63_9g382	6.30423	Medium	1.09991	0.147761	0.301492	0.0835821	0.369231	EPI
C4B63_253g14	6.30378	Medium	0.925133	0.1	0.238461	0.157692	0.379562	EPI
C4B63_259g135c	6.29825	Medium	1.31475	0.110345	0.241379	0.117241	0.55	EPI
C4B63_13g130	6.29576	Medium	1.22098	0.0867769	0.400826	0.103306	0.321101	EPI
C4B63_17g80	6.28904	Medium	0.954472	0.120229	0.234733	0.101145	0.342742	EPI
C4B63_44g833c	6.28364	Medium	0.946633	0.078125	0.25	0.164062	0.328358	EPI
C4B63_38g169	6.28047	Medium	1.026	0.132941	0.294118	0.110588	0.375	EPI
C4B63_18g272	6.27585	Medium	1.01074	0.146835	0.23038	0.0962025	0.426829	EPI
C4B63_48g81c	6.2688	Medium	1.15361	0.0701754	0.27193	0.166667	0.453125	EPI
C4B63_4g341	6.26308	Medium	0.969045	0.187692	0.255385	0.141539	0.251908	EPI
C4B63_112g19	6.26065	Medium	0.883828	0.121951	0.278049	0.165854	0.351648	EPI
C4B63_56g34	6.2598	Medium	1.00889	0.0726644	0.257786	0.186851	0.398524	EPI
C4B63_56g35	6.2598	Medium	1.00889	0.0726644	0.257786	0.186851	0.398524	EPI
C4B63_56g36	6.2598	Medium	1.00889	0.0726644	0.257786	0.186851	0.398524	EPI
C4B63_91g38	6.2598	Medium	1.00889	0.0726644	0.257786	0.186851	0.398524	EPI
C4B63_18g251	6.25932	Medium	1.24893	0.141463	0.282927	0.102439	0.354167	EPI
C4B63_18g23	6.25818	Medium	1.05612	0.15015	0.279279	0.0930931	0.394558	EPI
C4B63_22g37	6.25785	Medium	1.17794	0.129578	0.340845	0.121127	0.369942	EPI
C4B63_22g40	6.25785	Medium	1.17794	0.129578	0.340845	0.121127	0.369942	EPI
C4B63_2g757	6.25585	Medium	0.942387	0.0924657	0.267123	0.130137	0.398693	EPI
C4B63_17g180c	6.25408	Medium	1.54573	0.0973451	0.238938	0.0973451	0.428571	EPI
C4B63_23g34	6.24579	Medium	1.04335	0.155689	0.254491	0.0928144	0.356643	EPI
C4B63_18g148	6.21451	Medium	1.00912	0.132827	0.229601	0.1537	0.3875	EPI
C4B63_63g86	6.21116	Medium	0.856489	0.169925	0.240601	0.147368	0.319549	EPI
C4B63_32g47	6.20678	Medium	0.932755	0.141431	0.267887	0.131448	0.351438	EPI
C4B63_30g131	6.20403	Medium	1.39701	0.0913349	0.290398	0.13349	0.39485	EPI
C4B63_31g548c	6.19311	Medium	1.22563	0.158879	0.252336	0.130841	0.534483	EPI
C4B63_6g146	6.18844	Medium	1.12912	0.152174	0.307971	0.0905797	0.338462	EPI
C4B63_30g145	6.18783	Medium	1.0238	0.109034	0.23053	0.180685	0.363095	EPI
C4B63_40g24	6.185	Medium	0.894718	0.112957	0.245847	0.182724	0.307692	EPI
C4B63_17g179	6.18061	Medium	0.979388	0.134021	0.247423	0.112465	0.415254	EPI
C4B63_14g243	6.18009	Medium	1.06051	0.121693	0.42328	0.142857	0.201923	EPI
C4B63_14g45	6.17866	Medium	1.05827	0.14787	0.22807	0.117794	0.409639	EPI
C4B63_56g31	6.16973	Medium	0.972721	0.171875	0.322917	0.0989583	0.224719	EPI
C4B63_276g10	6.16577	Medium	1.11456	0.109023	0.289474	0.139098	0.367347	EPI
C4B63_55g183c	6.15674	Medium	0.974391	0.122807	0.289474	0.0964912	0.327586	EPI
C4B63_23g234	6.1556	Medium	1.03749	0.174847	0.226994	0.107362	0.396947	EPI
C4B63_51g112	6.15547	Medium	1.10785	0.128	0.2144	0.1264	0.45583	EPI
C4B63_21g271	6.14779	Medium	1.15905	0.0699523	0.294118	0.190779	0.387681	EPI
C4B63_49g186	6.14571	Medium	1.11096	0.0982143	0.345238	0.151786	0.375758	EPI
C4B63_48g133	6.14367	Medium	1.21783	0.114583	0.359375	0.109375	0.383929	EPI
C4B63_83g29	6.1171	Medium	1.11631	0.092827	0.196203	0.156118	0.46875	EPI
C4B63_43g148	6.11555	Medium	1.15071	0.11039	0.285714	0.116883	0.436782	EPI
C4B63_26g204	6.10406	Medium	0.976317	0.142857	0.203782	0.134454	0.396313	EPI
C4B63_42g51	6.09662	Medium	1.21029	0.16895	0.322679	0.0791476	0.332317	EPI
C4B63_61g105	6.09286	Medium	1.32758	0.101293	0.269397	0.109914	0.511364	EPI
C4B63_6g258	6.08836	Medium	0.988898	0.136095	0.236686	0.165681	0.391026	EPI
C4B63_25g329	6.06557	Medium	1.31035	0.115132	0.233553	0.111842	0.497041	EPI
C4B63_40g91	6.06056	Medium	1.34528	0.193103	0.265517	0.062069	0.306452	EPI
C4B63_56g101	6.05941	Medium	1.25842	0.150171	0.266212	0.0938567	0.417722	EPI
C4B63_55g307c	6.0588	Medium	1.21272	0.12	0.31	0.08	0.372093	EPI
C4B63_350g15	6.0468	Medium	0.992354	0.0622222	0.248889	0.191111	0.516393	EPI
C4B63_2g1815c	6.03656	Medium	1.27551	0.0309278	0.391753	0.14433	0.34	EPI
C4B63_6g509	6.03643	Medium	1.11999	0.0938511	0.297735	0.126214	0.412121	EPI
C4B63_9g483	6.03419	Medium	1.11211	0.131105	0.22365	0.107969	0.429348	EPI
C4B63_27g212	6.02693	Medium	0.899452	0.122222	0.233333	0.122222	0.465116	EPI
C4B63_90g46	6.0252	Medium	0.903253	0.150602	0.216867	0.129518	0.285714	EPI
C4B63_47g44	6.02454	Medium	1.08292	0.157895	0.26579	0.0842105	0.320574	EPI
C4B63_78g44	6.02348	Medium	0.952708	0.0994152	0.254386	0.131579	0.407216	EPI
C4B63_38g47	6.01702	Medium	0.922121	0.177326	0.255814	0.0784884	0.303448	EPI
C4B63_13g308	6.01244	Medium	1.45084	0.108434	0.271084	0.10241	0.449438	EPI
C4B63_42g173	6.005	Medium	0.874336	0.182186	0.222672	0.109312	0.352381	EPI
C4B63_20g360	6.00441	Medium	1.27819	0.145946	0.227027	0.113514	0.510638	EPI
C4B63_42g62	5.99966	Medium	1.11767	0.166154	0.255385	0.110769	0.411765	EPI
C4B63_39g329	5.99588	Medium	1.31013	0.0722311	0.253612	0.157303	0.50565	EPI
C4B63_4g335	5.99208	Medium	0.984684	0.120482	0.259036	0.0963855	0.393617	EPI
C4B63_76g37	5.99107	Medium	1.17132	0.129546	0.229546	0.106818	0.413044	EPI
C4B63_9g416	5.98639	Medium	1.19545	0.0748848	0.226959	0.152074	0.449791	EPI
C4B63_44g191	5.98449	Medium	0.845793	0.14539	0.205674	0.117021	0.398551	EPI
C4B63_31g73	5.97771	Medium	1.18437	0.136986	0.263699	0.0787671	0.356061	EPI
C4B63_6g421	5.97728	Medium	0.938127	0.134235	0.257024	0.139438	0.314607	EPI
C4B63_13g200	5.97081	Medium	1.04577	0.0888889	0.311111	0.111111	0.428571	EPI
C4B63_128g59	5.96706	Medium	1.05259	0.102041	0.210884	0.147392	0.407563	EPI
C4B63_188g44	5.96412	Medium	1.50694	0.0432432	0.302703	0.124324	0.439024	EPI
C4B63_6g2282c	5.9561	Medium	1.14025	0.0594059	0.168317	0.178218	0.58209	EPI
C4B63_30g295	5.95445	Medium	1.09423	0.11157	0.355372	0.053719	0.368794	EPI
C4B63_34g285	5.95115	Medium	1.23935	0.104651	0.265116	0.118605	0.418182	EPI
C4B63_2g795	5.94406	Medium	1.15735	0.154018	0.283482	0.0959821	0.318584	EPI
C4B63_2g320	5.94315	Medium	0.934766	0.17029	0.333333	0.112319	0.278689	EPI
C4B63_9g448	5.94216	Medium	1.15658	0.165563	0.288079	0.0960265	0.380952	EPI
C4B63_21g142c	5.93876	Medium	1.00938	0.0930233	0.263566	0.131783	0.432836	EPI
C4B63_7g298	5.93744	Medium	0.783205	0.127753	0.268722	0.114537	0.27	EPI
C4B63_83g472c	5.93657	Medium	1.28146	0.096	0.208	0.136	0.491803	EPI
C4B63_7g376	5.93329	Medium	1.05323	0.133779	0.247492	0.0802676	0.379562	EPI
C4B63_8g203	5.93061	Medium	1.22117	0.13089	0.251309	0.104712	0.50505	EPI
C4B63_54g47	5.92928	Medium	1.46019	0.122172	0.276018	0.0859729	0.435115	EPI
C4B63_76g56	5.92485	Medium	0.955319	0.0995261	0.220379	0.14218	0.41629	EPI
C4B63_11g484	5.92219	Medium	1.05721	0.122271	0.26492	0.112082	0.374269	EPI
C4B63_37g366	5.91969	Medium	0.903919	0.186589	0.287172	0.0889213	0.301695	EPI
C4B63_361g12	5.90978	Medium	0.919624	0.154989	0.280255	0.138004	0.268293	EPI
C4B63_6g161	5.90799	Medium	1.07892	0.0987342	0.270886	0.106329	0.436842	EPI
C4B63_97g39	5.90756	Medium	1.07001	0.10017	0.258064	0.10017	0.490347	EPI
C4B63_27g3	5.9041	Medium	1.2656	0.106825	0.293768	0.0949555	0.5	EPI
C4B63_18g229	5.89676	Medium	1.06493	0.170213	0.287234	0.138298	0.337079	EPI
C4B63_161g32	5.89187	Medium	1.10076	0.102083	0.25625	0.141667	0.4	EPI
C4B63_24g298	5.88624	Medium	0.972862	0.184549	0.23176	0.111588	0.416667	EPI
C4B63_12g235	5.88388	Medium	0.73543	0.121723	0.26779	0.093633	0.25188	EPI
C4B63_516g5	5.87186	Medium	1.00817	0.122699	0.315951	0.0858896	0.388158	EPI
C4B63_44g226	5.87082	Medium	0.972218	0.109855	0.214863	0.100162	0.482249	EPI
C4B63_44g123	5.8701	Medium	1.27084	0.0586319	0.228013	0.104234	0.550505	EPI
C4B63_13g263	5.86776	Medium	1.01463	0.174657	0.270548	0.0907534	0.286364	EPI
C4B63_11g473	5.86726	Medium	1.02069	0.17801	0.240838	0.0890052	0.423913	EPI
C4B63_16g162	5.86272	Medium	1.0019	0.0758929	0.28125	0.151786	0.407692	EPI
C4B63_4g116	5.86107	Medium	0.952143	0.146643	0.24205	0.109541	0.416667	EPI
C4B63_38g69	5.85602	Medium	1.12445	0.169893	0.223656	0.0967742	0.483051	EPI
C4B63_13g344	5.85512	Medium	1.02606	0.095	0.24	0.136667	0.413793	EPI
C4B63_34g375	5.85481	Medium	1.06372	0.141058	0.234257	0.148615	0.425641	EPI
C4B63_6g269	5.85228	Medium	1.11816	0.114094	0.223714	0.0894855	0.471042	EPI
C4B63_86g7	5.84941	Medium	1.05749	0.141066	0.222571	0.15047	0.395062	EPI
C4B63_8g487	5.83822	Medium	1.05824	0.162921	0.230337	0.0842697	0.535714	EPI
C4B63_13g1743c	5.83028	Medium	0.967327	0.166667	0.293651	0.0952381	0.224138	EPI
C4B63_6g491	5.82147	Medium	0.877266	0.138614	0.193069	0.118812	0.418605	EPI
C4B63_19g135	5.81828	Medium	1.08259	0.173729	0.241525	0.11017	0.356436	EPI
C4B63_14g183	5.81674	Medium	1.12529	0.136364	0.249267	0.121701	0.383481	EPI
C4B63_7g325	5.81023	Medium	1.03334	0.158824	0.226471	0.0911765	0.34965	EPI
C4B63_1g130c	5.81019	Medium	1.036	0.119718	0.274648	0.190141	0.291139	EPI
C4B63_351g6	5.80232	Medium	1.43373	0.107492	0.332248	0.0912052	0.473118	EPI
C4B63_95g31	5.80047	Medium	1.02158	0.13783	0.306452	0.0777126	0.359375	EPI
C4B63_127g37	5.80013	Medium	1.21364	0.0923077	0.225641	0.107692	0.471154	EPI
C4B63_9g241	5.79767	Medium	0.878999	0.15566	0.207547	0.0660377	0.492537	EPI
C4B63_396g14	5.79764	Medium	0.853264	0.0987654	0.191358	0.185185	0.367089	EPI
C4B63_4g3069c	5.79503	Medium	1.56464	0.210884	0.238095	0.0748299	0.527027	EPI
C4B63_2g226	5.795	Medium	1.45862	0.102941	0.308823	0.102941	0.495652	EPI
C4B63_60g159	5.79417	Medium	0.932221	0.143802	0.254545	0.153719	0.348739	EPI
C4B63_32g209	5.78641	Medium	0.937306	0.209677	0.236559	0.0806452	0.327869	EPI
C4B63_17g216	5.78012	Medium	1.21566	0.163009	0.222571	0.128527	0.401361	EPI
C4B63_23g224	5.77055	Medium	0.953757	0.143695	0.304985	0.0821114	0.33526	EPI
C4B63_21g268	5.76694	Medium	1.17013	0.0683625	0.298887	0.189189	0.379061	EPI
C4B63_10g504	5.76374	Medium	1.8362	0.155279	0.248447	0.0745342	0.520833	EPI
C4B63_4g473	5.7635	Medium	0.957851	0.123613	0.293185	0.106181	0.385135	EPI
C4B63_4g502	5.75912	Medium	1.03701	0.139731	0.250842	0.127946	0.406475	EPI
C4B63_13g304	5.75802	Medium	1.02302	0.152104	0.2589	0.119741	0.352518	EPI
C4B63_83g35	5.75157	Medium	1.14844	0.112583	0.245033	0.122517	0.46	EPI
C4B63_48g136	5.74821	Medium	1.12538	0.0903614	0.186747	0.138554	0.483517	EPI
C4B63_6g533	5.74367	Medium	1.09079	0.115578	0.231156	0.160804	0.468354	EPI
C4B63_25g192	5.73824	Medium	0.975259	0.11413	0.251359	0.152174	0.408451	EPI
C4B63_20g343	5.73681	Medium	0.933738	0.122222	0.255556	0.133333	0.462687	EPI
C4B63_9g253	5.73527	Medium	1.25711	0.111111	0.262626	0.0909091	0.421053	EPI
C4B63_145g28	5.73459	Medium	1.16101	0.102564	0.270655	0.131054	0.41573	EPI
C4B63_111g37	5.7334	Medium	1.3934	0.0545455	0.312121	0.154546	0.489899	EPI
C4B63_35g1396c	5.72639	Medium	0.96064	0.0714286	0.22449	0.183673	0.362069	EPI
C4B63_144g26	5.72468	Medium	1.24865	0.118774	0.233716	0.130268	0.434783	EPI
C4B63_23g105	5.71854	Medium	0.912341	0.146789	0.252294	0.151376	0.314286	EPI
C4B63_4g2225c	5.71427	Medium	0.876984	0.118182	0.245454	0.118182	0.448276	EPI
C4B63_14g16	5.70143	Medium	1.44444	0.233728	0.215976	0.0650888	0.435374	EPI
C4B63_14g24	5.70143	Medium	1.44444	0.233728	0.215976	0.0650888	0.435374	EPI
C4B63_13g170	5.68741	Medium	0.975866	0.139373	0.266551	0.0940767	0.386617	EPI
C4B63_63g43	5.68592	Medium	1.02253	0.177474	0.238908	0.0921502	0.510204	EPI
C4B63_93g43	5.67839	Medium	1.184	0.134146	0.301829	0.0823171	0.378531	EPI
C4B63_252g22	5.67741	Medium	0.999775	0.170132	0.26276	0.0812854	0.253219	EPI
C4B63_18g212	5.6736	Medium	1.07618	0.147692	0.264615	0.106667	0.358852	EPI
C4B63_21g98	5.67246	Medium	1.07038	0.163399	0.277778	0.120915	0.395522	EPI
C4B63_168g38	5.66002	Medium	1.22653	0.0922747	0.345494	0.120172	0.358333	EPI
C4B63_19g80	5.65317	Medium	1.02204	0.138196	0.253359	0.0978887	0.377289	EPI
C4B63_480g16	5.65263	Medium	0.893733	0.0892308	0.304615	0.190769	0.325	EPI
C4B63_31g93	5.65231	Medium	1.32695	0.105505	0.33945	0.114679	0.401786	EPI
C4B63_51g92	5.64744	Medium	1.63362	0.0679245	0.264151	0.101887	0.580645	EPI
C4B63_9g279	5.64321	Medium	1.47537	0.0476191	0.318095	0.129524	0.486486	EPI
C4B63_9g281	5.64321	Medium	1.47537	0.0476191	0.318095	0.129524	0.486486	EPI
C4B63_9g283	5.64321	Medium	1.47537	0.0476191	0.318095	0.129524	0.486486	EPI
C4B63_9g285	5.64321	Medium	1.47537	0.0476191	0.318095	0.129524	0.486486	EPI
C4B63_31g460c	5.63997	Medium	1.42017	0.11579	0.273684	0.0736842	0.56	EPI
C4B63_32g32	5.63487	Medium	0.987394	0.104938	0.279835	0.168724	0.412322	EPI
C4B63_32g265	5.63429	Medium	0.822602	0.157518	0.26253	0.124105	0.342723	EPI
C4B63_24g1567c	5.6261	Medium	1.13392	0.121951	0.292683	0.182927	0.361111	EPI
C4B63_17g111	5.62526	Medium	1.05428	0.10219	0.273723	0.131387	0.403101	EPI
C4B63_51g180	5.6223	Medium	1.44945	0.0426357	0.310078	0.100775	0.529032	EPI
C4B63_2g331	5.61802	Medium	1.2181	0.136042	0.280919	0.127209	0.357639	EPI
C4B63_79g20	5.60857	Medium	0.739881	0.198939	0.244032	0.071618	0.258929	EPI
C4B63_79g28	5.6021	Medium	1.13368	0.106122	0.208163	0.191837	0.453125	EPI
C4B63_11g70	5.59959	Medium	1.34346	0.207483	0.336735	0.0714286	0.322785	EPI
C4B63_40g153	5.59791	Medium	1.02135	0.131086	0.262172	0.146067	0.4	EPI
C4B63_28g70	5.59023	Medium	1.19852	0.119355	0.277419	0.132258	0.36478	EPI
C4B63_143g25	5.57891	Medium	1.32602	0.0297619	0.125	0.1875	0.505	EPI
C4B63_6g493	5.57107	Medium	1.0537	0.181518	0.264026	0.132013	0.348837	EPI
C4B63_40g126	5.56607	Medium	0.888836	0.123506	0.207171	0.121514	0.43985	EPI
C4B63_43g174	5.56317	Medium	1.00639	0.113636	0.309091	0.15	0.333333	EPI
C4B63_19g87	5.55861	Medium	1.22699	0.138095	0.295238	0.0904762	0.415929	EPI
C4B63_111g39	5.55354	Medium	1.39236	0.0545455	0.312121	0.154546	0.489899	EPI
C4B63_111g42	5.55354	Medium	1.39236	0.0545455	0.312121	0.154546	0.489899	EPI
C4B63_111g43	5.55354	Medium	1.39236	0.0545455	0.312121	0.154546	0.489899	EPI
C4B63_111g44	5.55354	Medium	1.39236	0.0545455	0.312121	0.154546	0.489899	EPI
C4B63_164g21	5.55249	Medium	1.23217	0.1325	0.305	0.07	0.417949	EPI
C4B63_10g488	5.55246	Medium	1.1093	0.128019	0.229469	0.125604	0.446009	EPI
C4B63_39g359	5.55065	Medium	1.00369	0.113269	0.247573	0.121359	0.428125	EPI
C4B63_19g205	5.53921	Medium	0.92517	0.165663	0.222892	0.112952	0.393502	EPI
C4B63_2g830	5.53606	Medium	1.00242	0.144578	0.317269	0.136546	0.294118	EPI
C4B63_19g231	5.53261	Medium	1.42236	0.0928144	0.227545	0.107784	0.48421	EPI
C4B63_6g308	5.53261	Medium	1.32716	0.0448431	0.2713	0.186099	0.473881	EPI
C4B63_22g181	5.53143	Medium	1.04993	0.11276	0.237389	0.115727	0.392638	EPI
C4B63_20g309	5.5239	Medium	1.24631	0.135231	0.238434	0.113879	0.429578	EPI
C4B63_4g375	5.52233	Medium	1.07543	0.189781	0.254258	0.080292	0.34139	EPI
C4B63_75g99	5.52106	Medium	1.05506	0.151761	0.308943	0.0704607	0.403509	EPI
C4B63_21g193	5.51945	Medium	1.19418	0.113333	0.333333	0.08	0.371795	EPI
C4B63_4g226	5.51885	Medium	1.05987	0.143153	0.226141	0.0912863	0.424779	EPI
C4B63_10g135	5.50902	Medium	0.949886	0.165821	0.241963	0.109983	0.369748	EPI
C4B63_12g298	5.49592	Medium	1.2085	0.128114	0.30605	0.117438	0.320611	EPI
C4B63_4g1482c	5.49582	Medium	1.23534	0.0862069	0.224138	0.146552	0.55	EPI
C4B63_92g48	5.49555	Medium	0.927691	0.104167	0.270833	0.130208	0.436782	EPI
C4B63_30g237	5.49467	Medium	1.17327	0.124688	0.241895	0.124688	0.469697	EPI
C4B63_19g272	5.49347	Medium	1.06009	0.142857	0.285714	0.116667	0.330097	EPI
C4B63_33g10	5.48908	Medium	1.03034	0.155303	0.287879	0.125	0.336066	EPI
C4B63_14g92	5.48209	Medium	1.19109	0.169697	0.29697	0.0727273	0.383117	EPI
C4B63_22g28	5.48003	Medium	1.17931	0.129578	0.338028	0.121127	0.369942	EPI
C4B63_104g102	5.47959	Medium	1.12186	0.0747253	0.265934	0.169231	0.421739	EPI
C4B63_42g202	5.47684	Medium	1.11944	0.0782123	0.26257	0.139665	0.403846	EPI
C4B63_4g551	5.47445	Medium	0.951673	0.144033	0.312757	0.119342	0.368421	EPI
C4B63_15g14	5.4664	Medium	1.02833	0.0864662	0.31203	0.137845	0.359773	EPI
C4B63_18g304	5.45877	Medium	1.11577	0.0690909	0.236364	0.123636	0.435065	EPI
C4B63_42g56	5.45811	Medium	1.01986	0.166008	0.284585	0.110672	0.316239	EPI
C4B63_128g242c	5.45781	Medium	1.17909	0.122222	0.288889	0.111111	0.568182	EPI
C4B63_10g511	5.45721	Medium	0.967921	0.139222	0.245509	0.113772	0.341137	EPI
C4B63_605g3	5.45703	Medium	1.22068	0.151316	0.31579	0.0855263	0.337838	EPI
C4B63_6g255	5.45604	Medium	1.11739	0.0765306	0.265306	0.22449	0.295082	EPI
C4B63_17g48	5.45071	Medium	0.678068	0.146919	0.236967	0.156398	0.336735	EPI
C4B63_52g61	5.45014	Medium	1.11685	0.216028	0.261324	0.125436	0.358696	EPI
C4B63_10g510	5.45002	Medium	1.00774	0.122222	0.262963	0.125926	0.40458	EPI
C4B63_31g115	5.44942	Medium	1.00917	0.122449	0.25656	0.104956	0.396825	EPI
C4B63_26g239	5.42994	Medium	1.19611	0.0914634	0.335366	0.158537	0.345238	EPI
C4B63_51g117	5.42735	Medium	1.02083	0.125	0.269841	0.125	0.409594	EPI
C4B63_2g5	5.42486	Medium	1.10961	0.171015	0.237681	0.0956522	0.423358	EPI
C4B63_57g102	5.42166	Medium	1.0107	0.0968992	0.255814	0.125969	0.41129	EPI
C4B63_196g51	5.42139	Medium	0.984549	0.184549	0.23176	0.111588	0.410959	EPI
C4B63_38g50	5.42032	Medium	1.18679	0.113636	0.222727	0.127273	0.486726	EPI
C4B63_2g166	5.41788	Medium	1.19831	0.137931	0.191571	0.137931	0.530769	EPI
C4B63_57g66	5.41169	Medium	1.03881	0.144295	0.224832	0.114094	0.422222	EPI
C4B63_52g42	5.40884	Medium	1.09944	0.142322	0.235955	0.117977	0.392157	EPI
C4B63_52g30	5.4086	Medium	1.13334	0.167702	0.31677	0.108696	0.304094	EPI
C4B63_38g168	5.40752	Medium	1.0934	0.121212	0.24026	0.116883	0.458333	EPI
C4B63_45g1143c	5.40367	Medium	1.06596	0.102804	0.299065	0.121495	0.355932	EPI
C4B63_63g110	5.40145	Medium	1.10676	0.149254	0.303483	0.0945274	0.398809	EPI
C4B63_128g42	5.39842	Medium	1.32629	0.0931035	0.213793	0.108621	0.513433	EPI
C4B63_58g64	5.39701	Medium	0.887787	0.116071	0.212054	0.160714	0.419355	EPI
C4B63_11g483	5.38382	Medium	1.02131	0.143333	0.213333	0.146667	0.374046	EPI
C4B63_38g160	5.38333	Medium	1.30122	0.116402	0.253968	0.100529	0.511111	EPI
C4B63_47g102	5.37616	Medium	1.36234	0.113537	0.248908	0.139738	0.4375	EPI
C4B63_22g23	5.3752	Medium	1.0355	0.122	0.262	0.11	0.362791	EPI
C4B63_41g194	5.37287	Medium	0.903744	0.157895	0.30921	0.0805921	0.260377	EPI
C4B63_163g33	5.36728	Medium	1.47761	0.166667	0.246667	0.06	0.492308	EPI
C4B63_80g24	5.36555	Medium	0.975736	0.150685	0.238356	0.0739726	0.339869	EPI
C4B63_33g571c	5.36084	Medium	0.993204	0.0863309	0.294964	0.143885	0.364865	EPI
C4B63_2g740	5.35805	Medium	1.09865	0.125984	0.251968	0.149606	0.365079	EPI
C4B63_42g256	5.35576	Medium	1.01363	0.113537	0.296943	0.117904	0.430894	EPI
C4B63_48g2	5.35547	Medium	1.00803	0.104677	0.265033	0.135857	0.492823	EPI
C4B63_127g35	5.35479	Medium	1.03947	0.131899	0.25725	0.129093	0.408318	EPI
C4B63_135g40	5.35001	Medium	1.26756	0.136364	0.284091	0.0757576	0.390977	EPI
C4B63_113g34	5.34511	Medium	1.20142	0.167905	0.222883	0.0713224	0.461539	EPI
C4B63_2g773	5.34195	Medium	1.10407	0.157303	0.224719	0.129214	0.452381	EPI
C4B63_12g397	5.32917	Medium	1.35748	0.105556	0.277778	0.0555556	0.443299	EPI
C4B63_81g40	5.3275	Medium	1.20678	0.121008	0.272269	0.127731	0.380665	EPI
C4B63_63g36	5.32475	Medium	1.09726	0.173913	0.329192	0.161491	0.273809	EPI
C4B63_76g43	5.32129	Medium	1.10475	0.114417	0.235698	0.160183	0.349558	EPI
C4B63_13g1646c	5.31937	Medium	1.03923	0.102362	0.244094	0.125984	0.490566	EPI
C4B63_204g146c	5.31937	Medium	1.03703	0.102362	0.244094	0.125984	0.480769	EPI
C4B63_55g166	5.3089	Medium	0.927994	0.201357	0.253394	0.0904977	0.335227	EPI
C4B63_4g108	5.30662	Medium	0.857265	0.160659	0.242018	0.101957	0.334917	EPI
C4B63_14g216	5.30623	Medium	1.12371	0.154321	0.253086	0.101852	0.417218	EPI
C4B63_161g18	5.30411	Medium	1.24018	0.0797872	0.292553	0.114362	0.411765	EPI
C4B63_80g23	5.30067	Medium	0.966026	0.150289	0.260116	0.112717	0.335526	EPI
C4B63_27g168	5.29506	Medium	1.14298	0.0979381	0.254296	0.113402	0.40413	EPI
C4B63_78g20	5.29468	Medium	1.38146	0.111111	0.344444	0.133333	0.43956	EPI
C4B63_2g397	5.28496	Medium	1.04734	0.133333	0.261539	0.112821	0.442105	EPI
C4B63_4g322	5.28255	Medium	1.00531	0.19214	0.259825	0.0786026	0.3	EPI
C4B63_52g40	5.27732	Medium	0.894864	0.0928962	0.219672	0.135519	0.424686	EPI
C4B63_25g140	5.27655	Medium	0.94511	0.0813309	0.240296	0.090573	0.435986	EPI
C4B63_55g66	5.27464	Medium	1.10119	0.148581	0.220367	0.135225	0.430657	EPI
C4B63_18g13	5.27068	Medium	1.11201	0.13161	0.207991	0.105758	0.430233	EPI
C4B63_10g311	5.27059	Medium	0.972158	0.123288	0.248288	0.116438	0.382609	EPI
C4B63_2g712	5.26725	Medium	0.995189	0.146868	0.261339	0.138229	0.339623	EPI
C4B63_35g92	5.26654	Medium	1.5357	0.0473934	0.308057	0.14218	0.507812	EPI
C4B63_35g93	5.26654	Medium	1.5357	0.0473934	0.308057	0.14218	0.507812	EPI
C4B63_35g98	5.26654	Medium	1.5357	0.0473934	0.308057	0.14218	0.507812	EPI
C4B63_22g22	5.26208	Medium	0.983934	0.162291	0.236277	0.131265	0.358586	EPI
C4B63_2g376	5.25952	Medium	1.16458	0.12825	0.284229	0.129983	0.421725	EPI
C4B63_40g98	5.25769	Medium	1.20953	0.126844	0.253687	0.0943953	0.413408	EPI
C4B63_1g29	5.25635	Medium	1.13416	0.130952	0.269841	0.142857	0.296	EPI
C4B63_57g88	5.24598	Medium	0.98678	0.194079	0.256579	0.0789474	0.258064	EPI
C4B63_20g708c	5.24591	Medium	1.003	0.0816327	0.234694	0.142857	0.367347	EPI
C4B63_21g240	5.24289	Medium	1.02031	0.125	0.267857	0.132653	0.401961	EPI
C4B63_6g148	5.24275	Medium	1.12199	0.152174	0.311594	0.0942029	0.330769	EPI
C4B63_43g10	5.2303	Medium	1.22942	0.0901288	0.347639	0.11588	0.359833	EPI
C4B63_43g9	5.2303	Medium	1.22942	0.0901288	0.347639	0.11588	0.359833	EPI
C4B63_2g2395c	5.22952	Medium	0.911017	0.142857	0.278195	0.12782	0.316667	EPI
C4B63_42g184	5.21865	Medium	1.16008	0.127907	0.246124	0.127907	0.443089	EPI
C4B63_49g685c	5.21707	Medium	0.858889	0.0714286	0.204082	0.153061	0.568627	EPI
C4B63_6g597	5.2087	Medium	0.852853	0.126728	0.327189	0.140553	0.31579	EPI
C4B63_85g54	5.20592	Medium	1.17121	0.137006	0.242938	0.117232	0.442771	EPI
C4B63_41g248	5.20435	Medium	1.03566	0.115214	0.304284	0.119646	0.360335	EPI
C4B63_6g2482c	5.20315	Medium	1.12957	0.037594	0.180451	0.263158	0.511905	EPI
C4B63_6g2484c	5.20315	Medium	1.12957	0.037594	0.180451	0.263158	0.511905	EPI
C4B63_6g2487c	5.20315	Medium	1.12957	0.037594	0.180451	0.263158	0.511905	EPI
C4B63_6g2490c	5.20315	Medium	1.12957	0.037594	0.180451	0.263158	0.511905	EPI
C4B63_6g2492c	5.20315	Medium	1.12957	0.037594	0.180451	0.263158	0.511905	EPI
C4B63_6g2494c	5.20315	Medium	1.12957	0.037594	0.180451	0.263158	0.511905	EPI
C4B63_6g2496c	5.20315	Medium	1.12957	0.037594	0.180451	0.263158	0.511905	EPI
C4B63_6g2498c	5.20315	Medium	1.12957	0.037594	0.180451	0.263158	0.511905	EPI
C4B63_6g2500c	5.20315	Medium	1.12957	0.037594	0.180451	0.263158	0.511905	EPI
C4B63_6g2502c	5.20315	Medium	1.12957	0.037594	0.180451	0.263158	0.511905	EPI
C4B63_6g2504c	5.20315	Medium	1.12957	0.037594	0.180451	0.263158	0.511905	EPI
C4B63_6g2506c	5.20315	Medium	1.12957	0.037594	0.180451	0.263158	0.511905	EPI
C4B63_6g2508c	5.20315	Medium	1.12957	0.037594	0.180451	0.263158	0.511905	EPI
C4B63_6g2510c	5.20315	Medium	1.12957	0.037594	0.180451	0.263158	0.511905	EPI
C4B63_6g2512c	5.20315	Medium	1.12957	0.037594	0.180451	0.263158	0.511905	EPI
C4B63_6g2514c	5.20315	Medium	1.12957	0.037594	0.180451	0.263158	0.511905	EPI
C4B63_6g2516c	5.20315	Medium	1.12957	0.037594	0.180451	0.263158	0.511905	EPI
C4B63_6g2518c	5.20315	Medium	1.12957	0.037594	0.180451	0.263158	0.511905	EPI
C4B63_6g2520c	5.20315	Medium	1.12957	0.037594	0.180451	0.263158	0.511905	EPI
C4B63_6g2522c	5.20315	Medium	1.12957	0.037594	0.180451	0.263158	0.511905	EPI
C4B63_6g2524c	5.20315	Medium	1.12957	0.037594	0.180451	0.263158	0.511905	EPI
C4B63_6g2526c	5.20315	Medium	1.12957	0.037594	0.180451	0.263158	0.511905	EPI
C4B63_6g2528c	5.20315	Medium	1.12957	0.037594	0.180451	0.263158	0.511905	EPI
C4B63_6g2530c	5.20315	Medium	1.12957	0.037594	0.180451	0.263158	0.511905	EPI
C4B63_6g2532c	5.20315	Medium	1.12957	0.037594	0.180451	0.263158	0.511905	EPI
C4B63_6g2534c	5.20315	Medium	1.12957	0.037594	0.180451	0.263158	0.511905	EPI
C4B63_6g2536c	5.20315	Medium	1.12957	0.037594	0.180451	0.263158	0.511905	EPI
C4B63_6g2538c	5.20315	Medium	1.12957	0.037594	0.180451	0.263158	0.511905	EPI
C4B63_6g2540c	5.20315	Medium	1.12957	0.037594	0.180451	0.263158	0.511905	EPI
C4B63_6g2542c	5.20315	Medium	1.12957	0.037594	0.180451	0.263158	0.511905	EPI
C4B63_6g2544c	5.20315	Medium	1.12957	0.037594	0.180451	0.263158	0.511905	EPI
C4B63_6g2546c	5.20315	Medium	1.12957	0.037594	0.180451	0.263158	0.511905	EPI
C4B63_6g2548c	5.20315	Medium	1.12957	0.037594	0.180451	0.263158	0.511905	EPI
C4B63_6g2550c	5.20315	Medium	1.12957	0.037594	0.180451	0.263158	0.511905	EPI
C4B63_6g2552c	5.20315	Medium	1.12957	0.037594	0.180451	0.263158	0.511905	EPI
C4B63_6g2554c	5.20315	Medium	1.12957	0.037594	0.180451	0.263158	0.511905	EPI
C4B63_6g578	5.20315	Medium	1.12957	0.037594	0.180451	0.263158	0.511905	EPI
C4B63_23g186	5.20166	Medium	0.820458	0.182222	0.257778	0.0555556	0.243243	EPI
C4B63_47g88	5.19657	Medium	0.943806	0.103226	0.280645	0.141935	0.335443	EPI
C4B63_28g42	5.19076	Medium	1.01476	0.0966543	0.271375	0.130111	0.358974	EPI
C4B63_10g442	5.19055	Medium	0.928946	0.132964	0.249307	0.110803	0.392638	EPI
C4B63_35g109	5.18655	Medium	0.976472	0.12	0.235294	0.134118	0.416268	EPI
C4B63_31g109	5.17972	Medium	0.933434	0.141844	0.211347	0.13617	0.421829	EPI
C4B63_6g257	5.17806	Medium	0.985924	0.113924	0.278481	0.158228	0.392405	EPI
C4B63_175g11	5.17107	Medium	0.905982	0.141631	0.240343	0.0901288	0.452991	EPI
C4B63_4g119	5.17067	Medium	1.05788	0.169491	0.245763	0.144068	0.305085	EPI
C4B63_7g275	5.17048	Medium	0.87734	0.153693	0.213573	0.107784	0.334802	EPI
C4B63_26g233	5.16821	Medium	0.985024	0.13474	0.25487	0.155844	0.342762	EPI
C4B63_4g1549c	5.16802	Medium	1.09712	0.111111	0.242424	0.121212	0.414634	EPI
C4B63_40g127	5.16269	Medium	0.857514	0.152174	0.235507	0.144927	0.333333	EPI
C4B63_63g91	5.16164	Medium	1.19828	0.164461	0.243856	0.102079	0.454183	EPI
C4B63_44g173	5.16066	Medium	0.854678	0.138021	0.255208	0.09375	0.365854	EPI
C4B63_207g14	5.15722	Medium	1.021	0.0342205	0.315589	0.209125	0.365517	EPI
C4B63_41g221	5.15627	Medium	1.30665	0.122172	0.307692	0.0746606	0.42	EPI
C4B63_14g181	5.15475	Medium	1.1591	0.167808	0.284247	0.119863	0.346405	EPI
C4B63_7g81	5.14998	Medium	0.961042	0.133333	0.219048	0.101587	0.445256	EPI
C4B63_1g63	5.14974	Medium	1.11287	0.114754	0.229508	0.0655738	0.402439	EPI
C4B63_12g209	5.14952	Medium	1.28272	0.0628272	0.287958	0.167539	0.477477	EPI
C4B63_406g1	5.14946	Medium	0.972043	0.19084	0.278626	0.0687023	0.278846	EPI
C4B63_76g42	5.14459	Medium	1.14083	0.146739	0.288044	0.0597826	0.263889	EPI
C4B63_58g138	5.14332	Medium	0.868248	0.0585106	0.287234	0.175532	0.350515	EPI
C4B63_192g14	5.13824	Medium	1.4534	0.128049	0.292683	0.0731707	0.529412	EPI
C4B63_31g447c	5.13335	Medium	1.046	0.140496	0.305785	0.0743802	0.245614	EPI
C4B63_24g1396c	5.13311	Medium	0.815365	0.1	0.272727	0.1	0.348837	EPI
C4B63_147g266c	5.13311	Medium	0.815365	0.1	0.272727	0.1	0.348837	EPI
C4B63_79g44	5.13158	Medium	1.58299	0.114894	0.165957	0.110638	0.605442	EPI
C4B63_6g486	5.12885	Medium	0.935362	0.0920245	0.276074	0.110429	0.344444	EPI
C4B63_8g2656c	5.12407	Medium	1.31121	0.02	0.26	0.16	0.446429	EPI
C4B63_52g32	5.12258	Medium	1.17166	0.116618	0.244898	0.107872	0.458064	EPI
C4B63_54g31	5.11778	Medium	1.04994	0.168	0.238	0.104	0.357724	EPI
C4B63_143g21	5.11555	Medium	1.38494	0.086651	0.29274	0.13349	0.399142	EPI
C4B63_2g441	5.1138	Medium	1.2098	0.131313	0.26936	0.10101	0.425532	EPI
C4B63_34g1250c	5.10652	Medium	0.911597	0.112149	0.28972	0.158879	0.254902	EPI
C4B63_13g957c	5.09966	Medium	0.937622	0.107692	0.269231	0.176923	0.321429	EPI
C4B63_52g150	5.09936	Medium	0.886071	0.0988142	0.146245	0.142292	0.462069	EPI
C4B63_42g228	5.09853	Medium	1.09893	0.122449	0.321429	0.122449	0.371134	EPI
C4B63_16g166	5.09718	Medium	1.03483	0.133247	0.252264	0.109961	0.440233	EPI
C4B63_69g73	5.09596	Medium	1.02287	0.216138	0.273775	0.054755	0.389313	EPI
C4B63_25g248	5.08907	Medium	1.08783	0.128713	0.265346	0.126733	0.386555	EPI
C4B63_79g18	5.08319	Medium	0.917057	0.164983	0.26936	0.0808081	0.311111	EPI
C4B63_353g9	5.07837	Medium	1.18059	0.125	0.298913	0.0815217	0.44403	EPI
C4B63_14g34	5.06813	Medium	1.10583	0.135135	0.194595	0.124324	0.460674	EPI
C4B63_17g65	5.06737	Medium	0.977404	0.167347	0.232653	0.118367	0.292793	EPI
C4B63_22g169	5.06684	Medium	1.45817	0.110749	0.32899	0.0912052	0.47027	EPI
C4B63_28g36	5.06567	Medium	1.11975	0.120438	0.248175	0.131387	0.387755	EPI
C4B63_76g30	5.06438	Medium	1.16085	0.0969697	0.260606	0.115152	0.455556	EPI
C4B63_207g9	5.06406	Medium	1.06914	0.145214	0.267327	0.0825083	0.389262	EPI
C4B63_2g443	5.05741	Medium	1.06796	0.139887	0.243856	0.10397	0.434615	EPI
C4B63_24g1208c	5.05333	Medium	1.2896	0.0786517	0.303371	0.134831	0.508197	EPI
C4B63_20g338	5.04922	Medium	0.995718	0.155556	0.216667	0.127778	0.55	EPI
C4B63_210g32	5.04704	Medium	1.08634	0.0949721	0.234637	0.0502793	0.539326	EPI
C4B63_54g19	5.04129	Medium	0.941171	0.141593	0.20354	0.132743	0.408451	EPI
C4B63_48g93	5.0404	Medium	0.913625	0.253165	0.240506	0.0949367	0.386364	EPI
C4B63_6g506	5.04009	Medium	0.946064	0.101083	0.205776	0.144404	0.474453	EPI
C4B63_4g137	5.02961	Medium	1.065	0.188	0.296	0.08	0.242991	EPI
C4B63_57g103	5.0295	Medium	1.11216	0.0703812	0.260997	0.14956	0.468421	EPI
C4B63_12g293	5.02142	Medium	1.14923	0.130435	0.248082	0.102302	0.403061	EPI
C4B63_41g198	5.0161	Medium	1.1143	0.144161	0.264599	0.100365	0.374545	EPI
C4B63_147g68	5.01589	Medium	0.837725	0.202899	0.268116	0.0833333	0.278846	EPI
C4B63_40g156	5.01077	Medium	1.00928	0.11442	0.261755	0.11442	0.411003	EPI
C4B63_42g593c	5.01061	Medium	1.34596	0.0930233	0.313953	0.0813954	0.425	EPI
C4B63_9g1585c	5.00099	Medium	1.38307	0.155039	0.255814	0.0620155	0.537313	EPI
C4B63_54g186	4.9948	Medium	1.13982	0.140812	0.275656	0.0835322	0.441177	EPI
C4B63_69g155	4.98991	Medium	0.872918	0.187251	0.211155	0.0836653	0.31068	EPI
C4B63_170g8	4.98961	Medium	1.0564	0.0787671	0.318493	0.15411	0.379085	EPI
C4B63_19g25	4.98959	Medium	1.13771	0.126904	0.309645	0.0862944	0.444444	EPI
C4B63_2g410	4.98868	Medium	1.20366	0.10989	0.278388	0.135531	0.362416	EPI
C4B63_72g93	4.98528	Medium	1.24258	0.0670103	0.234536	0.0850516	0.50655	EPI
C4B63_34g315	4.9851	Medium	1.01908	0.207469	0.232365	0.0650069	0.381944	EPI
C4B63_2g305	4.98251	Medium	1.02887	0.142045	0.21875	0.122159	0.383562	EPI
C4B63_58g50	4.98231	Medium	1.04171	0.109756	0.22439	0.15122	0.420455	EPI
C4B63_12g412	4.98155	Medium	1.05797	0.112613	0.36036	0.0855856	0.336207	EPI
C4B63_87g33	4.97718	Medium	1.16122	0.0883978	0.254144	0.143646	0.401869	EPI
C4B63_20g162	4.97694	Medium	1.10664	0.0909091	0.309091	0.121212	0.441341	EPI
C4B63_43g125	4.97271	Medium	1.01641	0.154206	0.247664	0.067757	0.353293	EPI
C4B63_54g179	4.96678	Medium	0.873908	0.144022	0.203804	0.119565	0.45679	EPI
C4B63_19g111	4.95745	Medium	1.06498	0.101504	0.229323	0.101504	0.413223	EPI
C4B63_31g74	4.95525	Medium	0.89135	0.145729	0.262982	0.130653	0.273764	EPI
C4B63_23g269	4.95352	Medium	1.0959	0.131579	0.281955	0.109023	0.375887	EPI
C4B63_18g161	4.95156	Medium	0.775386	0.112403	0.24031	0.127907	0.357724	EPI
C4B63_13g272	4.95152	Medium	1.34264	0.0952381	0.280423	0.0634921	0.480769	EPI
C4B63_20g161	4.94601	Medium	1.21799	0.105042	0.247899	0.15126	0.487179	EPI
C4B63_2g377	4.94421	Medium	1.18275	0.0662983	0.232044	0.104972	0.547619	EPI
C4B63_16g13	4.93762	Medium	1.07806	0.156805	0.227811	0.0976331	0.366667	EPI
C4B63_25g253	4.93438	Medium	1.03981	0.143939	0.276515	0.106061	0.353448	EPI
C4B63_14g68	4.93058	Medium	1.02663	0.145454	0.257343	0.12028	0.327217	EPI
C4B63_48g119	4.92552	Medium	0.882628	0.167002	0.231388	0.126761	0.352941	EPI
C4B63_13g323	4.92501	Medium	1.16823	0.11271	0.268585	0.117506	0.42381	EPI
C4B63_9g449	4.9232	Medium	1.25841	0.158784	0.320946	0.125	0.330769	EPI
C4B63_9g461	4.92165	Medium	1.28768	0.141104	0.306748	0.116564	0.364865	EPI
C4B63_31g105	4.92045	Medium	0.936729	0.179612	0.262136	0.092233	0.308642	EPI
C4B63_127g57	4.91785	Medium	1.17777	0.121053	0.221053	0.157895	0.427185	EPI
C4B63_24g263	4.91294	Medium	0.865268	0.202899	0.268116	0.0869565	0.259615	EPI
C4B63_11g488	4.90662	Medium	1.30646	0.165816	0.262755	0.0790816	0.42328	EPI
C4B63_13g154	4.90195	Medium	1.281	0.0685579	0.268321	0.165485	0.473563	EPI
C4B63_13g155	4.90195	Medium	1.281	0.0685579	0.268321	0.165485	0.473563	EPI
C4B63_85g53	4.90151	Medium	1.0691	0.126075	0.249284	0.106017	0.421212	EPI
C4B63_18g2	4.90088	Medium	1.09718	0.0662651	0.301205	0.183735	0.431034	EPI
C4B63_18g5	4.90088	Medium	1.09718	0.0662651	0.301205	0.183735	0.431034	EPI
C4B63_18g8	4.90088	Medium	1.09718	0.0662651	0.301205	0.183735	0.431034	EPI
C4B63_42g114	4.90088	Medium	1.09718	0.0662651	0.301205	0.183735	0.431034	EPI
C4B63_42g118	4.90088	Medium	1.09718	0.0662651	0.301205	0.183735	0.431034	EPI
C4B63_42g121	4.90088	Medium	1.09718	0.0662651	0.301205	0.183735	0.431034	EPI
C4B63_42g124	4.90088	Medium	1.09718	0.0662651	0.301205	0.183735	0.431034	EPI
C4B63_42g127	4.90088	Medium	1.09718	0.0662651	0.301205	0.183735	0.431034	EPI
C4B63_42g244	4.89207	Medium	0.851552	0.0911681	0.279202	0.119658	0.349398	EPI
C4B63_43g204	4.89039	Medium	1.02485	0.0814815	0.244444	0.244444	0.430464	EPI
C4B63_271g12	4.89039	Medium	1.02485	0.0814815	0.244444	0.244444	0.430464	EPI
C4B63_184g39	4.88832	Medium	0.934719	0.135	0.33	0.14	0.3	EPI
C4B63_1g39	4.88723	Medium	1.22588	0.119932	0.239865	0.128378	0.420063	EPI
C4B63_25g107	4.88502	Medium	1.00647	0.0898551	0.292754	0.13913	0.357488	EPI
C4B63_29g703c	4.88379	Medium	0.975562	0.0863309	0.294964	0.151079	0.364865	EPI
C4B63_7g421	4.87729	Medium	0.999654	0.149204	0.25482	0.115675	0.366972	EPI
C4B63_233g5	4.87552	Medium	1.02654	0.210526	0.279352	0.0607287	0.305556	EPI
C4B63_297g14	4.86892	Medium	1.18872	0.137097	0.264113	0.127016	0.443038	EPI
C4B63_123g148c	4.86182	Medium	1.19783	0.0666667	0.380952	0.133333	0.318182	EPI
C4B63_18g173	4.86024	Medium	0.88786	0.128	0.229333	0.0933333	0.331551	EPI
C4B63_111g23	4.85867	Medium	1.24655	0.16129	0.188172	0.0645161	0.578947	EPI
C4B63_10g147	4.84807	Medium	1.04495	0.106796	0.199029	0.131068	0.441177	EPI
C4B63_69g57c	4.84736	Medium	1.3096	0.121495	0.261682	0.0560748	0.375	EPI
C4B63_26g146	4.84729	Medium	1.21404	0.135983	0.280335	0.0941423	0.422658	EPI
C4B63_133g30	4.84447	Medium	1.27313	0.146199	0.292398	0.111111	0.408602	EPI
C4B63_10g154	4.84323	Medium	0.833061	0.164751	0.233716	0.141763	0.41129	EPI
C4B63_22g83	4.83491	Medium	1.04175	0.130137	0.260274	0.116438	0.493421	EPI
C4B63_6g392	4.83197	Medium	0.922491	0.116379	0.251437	0.122126	0.372222	EPI
C4B63_7g249	4.82762	Medium	0.98823	0.129278	0.26616	0.0722433	0.42963	EPI
C4B63_2g43	4.82508	Medium	1.20646	0.147059	0.237557	0.0927602	0.429245	EPI
C4B63_52g137	4.82261	Medium	1.06384	0.120104	0.221932	0.130548	0.435	EPI
C4B63_46g25	4.82101	Medium	1.03723	0.156838	0.250941	0.116688	0.347578	EPI
C4B63_55g56	4.81743	Medium	1.26201	0.0725806	0.236559	0.145161	0.502416	EPI
C4B63_42g55	4.81618	Medium	0.807814	0.0962567	0.160428	0.0962567	0.493333	EPI
C4B63_2g349	4.81452	Medium	0.907961	0.146245	0.252964	0.15415	0.396694	EPI
C4B63_52g76	4.8145	Medium	0.819518	0.113402	0.237113	0.175258	0.407895	EPI
C4B63_5g417	4.81345	Medium	1.07984	0.0922432	0.251572	0.129979	0.398374	EPI
C4B63_97g41	4.80986	Medium	0.888037	0.0882353	0.25817	0.0980392	0.518182	EPI
C4B63_13g173	4.80327	Medium	1.05404	0.144737	0.289474	0.131579	0.370787	EPI
C4B63_4g3139c	4.8006	Medium	1.04127	0.152672	0.274809	0.114504	0.269841	EPI
C4B63_4g545	4.80054	Medium	0.858804	0.124744	0.282209	0.114519	0.335849	EPI
C4B63_76g17	4.79779	Medium	0.791397	0.170692	0.243156	0.0933978	0.32567	EPI
C4B63_12g344	4.79245	Medium	1.1229	0.104738	0.284289	0.104738	0.436782	EPI
C4B63_76g38	4.79169	Medium	1.07825	0.12556	0.206278	0.116592	0.529412	EPI
C4B63_89g62	4.79003	Medium	1.22747	0.0992556	0.208437	0.1067	0.495495	EPI
C4B63_43g128	4.78974	Medium	0.817383	0.194805	0.205628	0.0930736	0.313333	EPI
C4B63_17g233	4.78806	Medium	1.33865	0.115942	0.323672	0.10628	0.454545	EPI
C4B63_7g427	4.78804	Medium	1.06059	0.122807	0.157895	0.122807	0.4375	EPI
C4B63_9g257	4.7878	Medium	1.01471	0.129167	0.266667	0.15	0.347826	EPI
C4B63_45g128	4.78452	Medium	0.883034	0.161746	0.227214	0.0885751	0.313993	EPI
C4B63_116g14	4.78229	Medium	0.887563	0.159292	0.207965	0.0707965	0.438202	EPI
C4B63_10g404	4.78056	Medium	1.04989	0.163717	0.216814	0.0862832	0.38	EPI
C4B63_286g18	4.7774	Medium	1.00996	0.168994	0.280726	0.0963687	0.327273	EPI
C4B63_138g28	4.77187	Medium	0.942269	0.259615	0.293269	0.0384615	0.231707	EPI
C4B63_48g107	4.76996	Medium	1.10022	0.0939335	0.250489	0.127202	0.405205	EPI
C4B63_14g44	4.76926	Medium	1.26065	0.115385	0.294872	0.115385	0.402299	EPI
C4B63_45g211	4.76006	Medium	1.02232	0.195029	0.250478	0.08413	0.240385	EPI
C4B63_52g80	4.75968	Medium	0.781163	0.117647	0.203209	0.203209	0.315068	EPI
C4B63_18g170	4.74645	Medium	0.998147	0.184358	0.276536	0.0893855	0.369048	EPI
C4B63_43g159	4.74604	Medium	1.2434	0.137143	0.217143	0.0971429	0.478261	EPI
C4B63_170g15	4.74587	Medium	0.921922	0.186207	0.252874	0.0965517	0.318841	EPI
C4B63_251g19	4.74336	Medium	1.11278	0.0724346	0.285714	0.15493	0.396887	EPI
C4B63_7g234	4.73915	Medium	1.04384	0.124138	0.236207	0.105172	0.395684	EPI
C4B63_4g198	4.73403	Medium	1.22602	0.14386	0.263158	0.119298	0.351724	EPI
C4B63_17g35	4.73305	Medium	0.895996	0.111111	0.266667	0.142857	0.309717	EPI
C4B63_4g459	4.72957	Medium	0.917396	0.11579	0.278947	0.131579	0.368421	EPI
C4B63_13g207	4.72777	Medium	0.967661	0.101545	0.205298	0.14128	0.396552	EPI
C4B63_59g131	4.72539	Medium	1.07397	0.0836066	0.257377	0.127869	0.462687	EPI
C4B63_68g115	4.72264	Medium	0.889223	0.2	0.206667	0.08	0.472727	EPI
C4B63_38g299	4.71403	Medium	1.0779	0.123047	0.253906	0.132812	0.393305	EPI
C4B63_32g22	4.71292	Medium	1.09814	0.130332	0.272512	0.123223	0.366972	EPI
C4B63_6g409	4.70982	Medium	1.2668	0.104895	0.314685	0.132867	0.397351	EPI
C4B63_371g8	4.70938	Medium	1.08353	0.142857	0.269585	0.112903	0.43617	EPI
C4B63_11g53	4.70586	Medium	1.34369	0.106383	0.269504	0.141844	0.506579	EPI
C4B63_14g608c	4.70061	Medium	1.26518	0.0673077	0.221154	0.0673077	0.631579	EPI
C4B63_47g59	4.69999	Medium	1.12888	0.0778098	0.262248	0.0951009	0.426966	EPI
C4B63_17g51	4.6993	Medium	1.07364	0.179811	0.249211	0.107256	0.380597	EPI
C4B63_7g202	4.69922	Medium	0.985239	0.169165	0.309422	0.0460385	0.311547	EPI
C4B63_79g53	4.69732	Medium	1.20185	0.117647	0.239819	0.122172	0.435185	EPI
C4B63_241g12	4.69606	Medium	1.0594	0.125	0.175	0.10625	0.472222	EPI
C4B63_328g6	4.69606	Medium	1.0594	0.125	0.175	0.10625	0.472222	EPI
C4B63_9g431	4.69591	Medium	1.0338	0.129534	0.291451	0.0971503	0.367953	EPI
C4B63_14g204	4.68798	Medium	1.00287	0.0917031	0.244541	0.139738	0.426229	EPI
C4B63_105g74	4.68693	Medium	1.12942	0.130435	0.279503	0.0745342	0.476191	EPI
C4B63_24g224	4.68669	Medium	0.880186	0.117647	0.25	0.132353	0.364583	EPI
C4B63_95g14	4.68537	Medium	0.915689	0.147541	0.209836	0.140984	0.388889	EPI
C4B63_165g12	4.68207	Medium	0.897161	0.172881	0.213559	0.0813559	0.417218	EPI
C4B63_47g52	4.6819	Medium	0.81558	0.15047	0.238244	0.100313	0.429487	EPI
C4B63_116g4	4.68097	Medium	1.04321	0.0981461	0.244275	0.118866	0.476773	EPI
C4B63_81g92	4.67836	Medium	1.00092	0.204082	0.310204	0.0693878	0.296296	EPI
C4B63_2g427	4.67671	Medium	1.09498	0.14881	0.28373	0.113095	0.385246	EPI
C4B63_42g220	4.66999	Medium	0.94077	0.129747	0.259494	0.118671	0.473451	EPI
C4B63_238g16	4.66892	Medium	0.890913	0.153318	0.274599	0.0869565	0.347826	EPI
C4B63_24g365	4.65993	Medium	1.26	0.124872	0.314227	0.0685773	0.416834	EPI
C4B63_40g18	4.65962	Medium	1.0484	0.137177	0.249503	0.116302	0.410256	EPI
C4B63_149g26	4.65872	Medium	1.04841	0.127937	0.221932	0.117494	0.453039	EPI
C4B63_81g34	4.65871	Medium	1.09286	0.154412	0.257353	0.106618	0.351724	EPI
C4B63_13g1749c	4.65869	Medium	1.31859	0.106796	0.262136	0.135922	0.385965	EPI
C4B63_3g1095	4.65865	Medium	1.14309	0.166045	0.23694	0.121269	0.382353	EPI
C4B63_10g437	4.6585	Medium	1.02569	0.100826	0.246281	0.143802	0.439716	EPI
C4B63_2g403	4.65822	Medium	1.06642	0.163424	0.245136	0.077821	0.476635	EPI
C4B63_48g160	4.65412	Medium	1.03615	0.135688	0.312268	0.1171	0.341727	EPI
C4B63_34g290	4.6534	Medium	1.25103	0.10148	0.255814	0.137421	0.467213	EPI
C4B63_33g8	4.65185	Medium	1.24287	0.115434	0.284047	0.125811	0.373272	EPI
C4B63_206g7	4.65073	Medium	1.36657	0.10917	0.253275	0.144105	0.419643	EPI
C4B63_18g1197c	4.64627	Medium	0.825344	0.183486	0.201835	0.12844	0.326087	EPI
C4B63_4g73	4.64618	Medium	1.22604	0.141026	0.261539	0.0564103	0.405797	EPI
C4B63_6g490	4.64263	Medium	0.993989	0.154386	0.210526	0.121053	0.388393	EPI
C4B63_62g351c	4.64108	Medium	1.20624	0.0803571	0.1875	0.142857	0.509434	EPI
C4B63_47g109	4.64094	Medium	1.10714	0.141631	0.283262	0.133047	0.460317	EPI
C4B63_206g13	4.64094	Medium	1.10714	0.141631	0.283262	0.133047	0.460317	EPI
C4B63_1g74	4.6358	Medium	1.08609	0.0901467	0.251572	0.127883	0.40081	EPI
C4B63_42g193	4.6298	Medium	0.89032	0.120623	0.389105	0.159533	0.186441	EPI
C4B63_47g116	4.6275	Medium	1.21431	0.136364	0.246753	0.0909091	0.44	EPI
C4B63_14g170	4.62582	Medium	0.983032	0.0965346	0.252475	0.133663	0.381642	EPI
C4B63_79g37	4.62418	Medium	1.09574	0.14902	0.24183	0.124183	0.458213	EPI
C4B63_9g219	4.62282	Medium	1.0355	0.0958467	0.233227	0.124601	0.477419	EPI
C4B63_48g105	4.61973	Medium	0.971804	0.133838	0.244949	0.118687	0.374359	EPI
C4B63_21g88	4.61714	Medium	0.93243	0.181384	0.243437	0.0930788	0.382514	EPI
C4B63_2g334	4.61665	Medium	1.20218	0.189024	0.347561	0.0914634	0.32	EPI
C4B63_84g78	4.61644	Medium	1.2284	0.127359	0.245283	0.0896226	0.490909	EPI
C4B63_128g60	4.6152	Medium	1.36174	0.103571	0.307143	0.125	0.436364	EPI
C4B63_110g48	4.60611	Medium	1.1536	0.0737354	0.284081	0.116605	0.452719	EPI
C4B63_34g230	4.60316	Medium	0.929288	0.0823245	0.309927	0.181598	0.260331	EPI
C4B63_142g9	4.60309	Medium	1.34414	0.193146	0.233645	0.0560748	0.489933	EPI
C4B63_18g269	4.60095	Medium	0.881928	0.140575	0.233227	0.115016	0.372549	EPI
C4B63_251g13	4.59811	Medium	1.12908	0.0747253	0.276923	0.169231	0.416667	EPI
C4B63_251g14	4.59811	Medium	1.12908	0.0747253	0.276923	0.169231	0.416667	EPI
C4B63_251g15	4.59811	Medium	1.12908	0.0747253	0.276923	0.169231	0.416667	EPI
C4B63_251g16	4.59811	Medium	1.12908	0.0747253	0.276923	0.169231	0.416667	EPI
C4B63_183g12	4.59551	Medium	1.15684	0.173611	0.270833	0.0659722	0.365854	EPI
C4B63_85g90	4.59368	Medium	1.15052	0.147799	0.301887	0.072327	0.412903	EPI
C4B63_21g75	4.59154	Medium	1.22503	0.0871795	0.230769	0.133333	0.512821	EPI
C4B63_18g1166c	4.58662	Medium	1.3732	0.0384615	0.230769	0.153846	0.611111	EPI
C4B63_18g1175c	4.58662	Medium	1.3732	0.0384615	0.230769	0.153846	0.611111	EPI
C4B63_81g41	4.58557	Medium	1.16615	0.146342	0.252032	0.113821	0.419643	EPI
C4B63_39g330	4.58468	Medium	1.67636	0.0837004	0.207048	0.123348	0.577465	EPI
C4B63_46g417c	4.58176	Medium	1.39399	0.0909091	0.311688	0.116883	0.333333	EPI
C4B63_10g497	4.58066	Medium	0.936916	0.130531	0.219027	0.119469	0.408353	EPI
C4B63_28g107	4.57976	Medium	1.07426	0.130081	0.254065	0.119919	0.381579	EPI
C4B63_43g186	4.57909	Medium	1.15694	0.130802	0.238397	0.132911	0.411215	EPI
C4B63_128g53	4.57802	Medium	1.01545	0.126316	0.244737	0.139474	0.382022	EPI
C4B63_170g37	4.57647	Medium	0.996971	0.153005	0.265027	0.112022	0.410256	EPI
C4B63_13g166	4.57642	Medium	0.988693	0.127517	0.288591	0.0872483	0.376923	EPI
C4B63_4g1330c	4.57242	Medium	1.17637	0.0581395	0.372093	0.197674	0.34	EPI
C4B63_78g32	4.57158	Medium	1.25019	0.135802	0.160494	0.0555556	0.583333	EPI
C4B63_7g411	4.57001	Medium	1.30372	0.0935961	0.334975	0.0886699	0.37931	EPI
C4B63_46g20	4.56525	Medium	1.03136	0.147465	0.278802	0.0875576	0.345	EPI
C4B63_2g711	4.56265	Medium	1.03696	0.121457	0.230769	0.117409	0.309091	EPI
C4B63_159g11	4.56184	Medium	1.22181	0.133556	0.322204	0.081803	0.404332	EPI
C4B63_2g85	4.56067	Medium	1.18831	0.111374	0.255924	0.125592	0.380952	EPI
C4B63_17g73	4.55969	Medium	1.07684	0.138973	0.259819	0.0996979	0.37415	EPI
C4B63_25g290	4.55958	Medium	1.28001	0.0864865	0.2	0.172973	0.509091	EPI
C4B63_2g527	4.55875	Medium	1.01813	0.143713	0.200599	0.149701	0.42953	EPI
C4B63_18g205	4.55264	Medium	1.11771	0.144737	0.302632	0.0921053	0.294118	EPI
C4B63_22g173	4.54901	Medium	0.953419	0.121429	0.215306	0.122449	0.463636	EPI
C4B63_81g58	4.54866	Medium	1.1361	0.106583	0.288401	0.131661	0.464706	EPI
C4B63_30g1137c	4.54733	Medium	1.40703	0.135593	0.228814	0.059322	0.526316	EPI
C4B63_30g1138c	4.54733	Medium	1.40703	0.135593	0.228814	0.059322	0.526316	EPI
C4B63_143g98c	4.54733	Medium	1.40703	0.135593	0.228814	0.059322	0.526316	EPI
C4B63_301g2	4.54693	Medium	1.05137	0.128319	0.331858	0.106195	0.413044	EPI
C4B63_12g215	4.54542	Medium	1.01764	0.16263	0.262976	0.0899654	0.278912	EPI
C4B63_13g174	4.54352	Medium	1.00475	0.126761	0.28169	0.0985916	0.412371	EPI
C4B63_2g2388c	4.5433	Medium	0.956037	0.0947368	0.273684	0.157895	0.380952	EPI
C4B63_4g180	4.5432	Medium	1.21648	0.115108	0.266187	0.0899281	0.440298	EPI
C4B63_54g80	4.53944	Medium	1.46701	0.0590717	0.240506	0.109705	0.48503	EPI
C4B63_30g283	4.53019	Medium	0.792325	0.162325	0.218437	0.112224	0.345178	EPI
C4B63_44g219	4.52931	Medium	1.22319	0.146226	0.245283	0.0990566	0.389474	EPI
C4B63_17g81	4.52285	Medium	1.02717	0.171875	0.234375	0.117188	0.380952	EPI
C4B63_17g96	4.51967	Medium	0.996833	0.135987	0.276949	0.112769	0.353741	EPI
C4B63_44g193	4.51486	Medium	1.06904	0.136161	0.216518	0.120536	0.406176	EPI
C4B63_7g258	4.51303	Medium	1.03464	0.138889	0.237179	0.121795	0.378995	EPI
C4B63_112g37	4.50978	Medium	1.10048	0.135593	0.291525	0.149152	0.292857	EPI
C4B63_10g498	4.5054	Medium	1.06345	0.0954199	0.263359	0.110687	0.444444	EPI
C4B63_42g213	4.50221	Medium	1.13481	0.160998	0.260771	0.090703	0.371981	EPI
C4B63_2g31	4.49937	Medium	0.791648	0.136986	0.255708	0.100457	0.391753	EPI
C4B63_4g528	4.49717	Medium	1.01804	0.0845771	0.256219	0.159204	0.448454	EPI
C4B63_13g274	4.49677	Medium	1.00726	0.135593	0.262712	0.0635593	0.357798	EPI
C4B63_79g39	4.49582	Medium	1.02304	0.166939	0.266776	0.112111	0.357678	EPI
C4B63_23g212	4.48896	Medium	1.11134	0.132	0.252	0.084	0.481203	EPI
C4B63_18g208	4.48241	Medium	1.55234	0.059633	0.245413	0.0940367	0.520979	EPI
C4B63_7g1893c	4.48205	Medium	1.11786	0.147059	0.254902	0.127451	0.285714	EPI
C4B63_15g19	4.48013	Medium	1.03874	0.125495	0.241744	0.166446	0.368853	EPI
C4B63_9g445	4.47879	Medium	1.06041	0.173362	0.245243	0.0676533	0.425641	EPI
C4B63_40g158	4.4773	Medium	0.728755	0.133721	0.232558	0.116279	0.388889	EPI
C4B63_563g10	4.47689	Medium	1.55923	0.0594966	0.185355	0.0983982	0.532872	EPI
C4B63_57g83	4.47633	Medium	0.881283	0.111776	0.253493	0.159681	0.441558	EPI
[truncated: 25,578 more rows]
